# Supplementary material for: The TOR Signaling Pathway Governs Fungal Development, Virulence and Ustiloxin Biosynthesis in Ustilaginoidea virens
Source: J Fungi (Basel). 2025 Mar 21;11(4):239. doi: 10.3390/jof11040239 (PMC12028740; doi:10.3390/jof11040239)
Supplement: Supplementary file 1 [file jof-11-00239-s001.zip]

Archive with 9 entries (9 files):
- Figure S1.tif
- Figure S2.tiff
- Figure S3.tif
- Table S1.xls
- Table S1.xlsx
- Table S2.xls
- Table S3.xls
- Table S4.xls
- Table S5.xlsx
