# Supplementary material for: The TOR Signaling Pathway Governs Fungal Development, Virulence and Ustiloxin Biosynthesis in Ustilaginoidea virens
Source: J Fungi (Basel). 2025 Mar 21;11(4):239. doi: 10.3390/jof11040239 (PMC12028740; doi:10.3390/jof11040239)
Supplement: Supplementary file 1 [file jof-11-00239-s001.zip › Table S1.xls]

id	CK-1_count	CK-2_count	CK-3_count	Rapamycin-1_count	Rapamycin-2_count	Rapamycin-3_count	CK-1_tpm	CK-2_tpm	CK-3_tpm	Rapamycin-1_tpm	Rapamycin-2_tpm	Rapamycin-3_tpm	CK_mean	Rapamycin_mean	log2(fc)	PValue	FDR	Symbol	Description	KEGG_A_class	KEGG_B_class	Pathway	K_ID	GO Component	GO Function	GO Process
ncbi_66063451	3174	3020	2297	1553	1500	1219	55.05	53.17	50.34	26.93	30.66	25.67	52.8533333333333	27.7533333333333	-0.929333404046271	2.62672989022268e-14	2.2708079900975e-10	gacS	XP_042996105.1 uncharacterized protein UV8b_02673 [Ustilaginoidea virens]	-	-	-	-	GO:0016020//membrane	GO:0000155//phosphorelay sensor kinase activity;GO:0000156//phosphorelay response regulator activity;GO:0003677//DNA binding;GO:0003700//DNA-binding transcription factor activity;GO:0004673//protein histidine kinase activity;GO:0005515//protein binding;GO:0005524//ATP binding	GO:0000160//phosphorelay signal transduction system;GO:0006355//regulation of transcription, DNA-templated;GO:0006796//phosphate-containing compound metabolic process;GO:0006808//regulation of nitrogen utilization;GO:0006817//phosphate ion transport;GO:0007165//signal transduction;GO:0030436//asexual sporulation;GO:0042173//regulation of sporulation resulting in formation of a cellular spore
MSTRG.8783	866	972	657	1651	1273	1331	11.10	12.64	10.64	21.15	19.22	20.73	11.46	20.3666666666667	0.829602835228033	1.54103569457671e-13	6.66112678980781e-10	--	-	-	-	-	-	-	-	-
ncbi_66068539	285	271	250	110	113	108	6.32	6.11	7.01	2.44	2.96	2.91	6.48	2.77	-1.22610783683544	6.94371193395462e-12	2.00094632230125e-08	--	XP_043001194.1 uncharacterized protein UV8b_07762 [Ustilaginoidea virens]	-	-	-	-	-	-	-
ncbi_66063429	1710	1758	1275	2602	2755	2413	81.65	85.66	77.10	124.89	155.66	139.26	81.47	139.936666666667	0.78043321844322	2.74868020672176e-11	5.04596833542249e-08	SPAC56E4.03	XP_042996083.1 uncharacterized protein UV8b_02651 [Ustilaginoidea virens]	Metabolism;Metabolism;Metabolism;Metabolism;Metabolism;Metabolism;Metabolism;Metabolism;Metabolism;Metabolism;Metabolism	Global and overview maps;Global and overview maps;Global and overview maps;Amino acid metabolism;Global and overview maps;Amino acid metabolism;Amino acid metabolism;Amino acid metabolism;Amino acid metabolism;Amino acid metabolism;Metabolism of cofactors and vitamins	ko01100//Metabolic pathways;ko01110//Biosynthesis of secondary metabolites;ko01230//Biosynthesis of amino acids;ko00270//Cysteine and methionine metabolism;ko01210//2-Oxocarboxylic acid metabolism;ko00380//Tryptophan metabolism;ko00350//Tyrosine metabolism;ko00360//Phenylalanine metabolism;ko00400//Phenylalanine, tyrosine and tryptophan biosynthesis;ko00300//Lysine biosynthesis;ko00130//Ubiquinon…	K00838;K00838;K00838;K00838;K00838;K00838;K00838;K00838;K00838;K00838;K00838	GO:0005575//cellular_component;GO:0005622//intracellular anatomical structure;GO:0005737//cytoplasm	GO:0003674//molecular_function;GO:0003824//catalytic activity;GO:0004400//histidinol-phosphate transaminase activity;GO:0004838//L-tyrosine:2-oxoglutarate aminotransferase activity;GO:0005488//binding;GO:0008483//transaminase activity;GO:0008793//aromatic-amino-acid:2-oxoglutarate aminotransferase activity;GO:0009016//succinyldiaminopimelate transaminase activity;GO:0016740//transferase activity;…	GO:0000096//sulfur amino acid metabolic process;GO:0000097//sulfur amino acid biosynthetic process;GO:0000105//histidine biosynthetic process;GO:0006082//organic acid metabolic process;GO:0006520//cellular amino acid metabolic process;GO:0006553//lysine metabolic process;GO:0006555//methionine metabolic process;GO:0006558//L-phenylalanine metabolic process;GO:0006559//L-phenylalanine catabolic pr…
ncbi_66062423	1145	1099	946	1865	1603	1935	200.06	200.42	211.37	335.03	337.34	400.90	203.95	357.756666666667	0.810763144174618	2.91843165727154e-11	5.04596833542249e-08	--	XP_042995077.1 uncharacterized protein UV8b_01645 [Ustilaginoidea virens]	-	-	-	-	-	-	-
MSTRG.7470	396	454	298	781	640	830	42.28	49.98	40.47	84.69	81.52	106.15	44.2433333333333	90.7866666666667	1.03702034883267	4.39467737024473e-11	6.33199764429429e-08	--	uncharacterized protein FMAN_14479 [Fusarium mangiferae]	-	-	-	-	-	-	-
MSTRG.1564	210	179	167	343	318	321	13.00	11.33	13.08	21.38	23.36	23.99	12.47	22.91	0.877515993475005	3.31964259390871e-09	4.09975860347726e-06	--	Retrovirus-related Pol polyprotein from transposon TNT [Fusarium oxysporum f. sp. conglutinans]	-	-	-	-	-	-	-
ncbi_66062290	9045	7299	6650	5004	4278	3857	522.82	431.33	487.23	291.29	293.02	269.06	480.46	284.456666666667	-0.756207433375628	4.426343047192e-09	4.78321695537186e-06	OLE1	XP_042994944.1 uncharacterized protein UV8b_01512 [Ustilaginoidea virens]	Metabolism;Metabolism;Metabolism	Global and overview maps;Global and overview maps;Lipid metabolism	ko01100//Metabolic pathways;ko01212//Fatty acid metabolism;ko01040//Biosynthesis of unsaturated fatty acids	K00507;K00507;K00507	GO:0005575//cellular_component;GO:0005622//intracellular anatomical structure;GO:0005634//nucleus;GO:0005730//nucleolus;GO:0005737//cytoplasm;GO:0005783//endoplasmic reticulum;GO:0005789//endoplasmic reticulum membrane;GO:0012505//endomembrane system;GO:0016020//membrane;GO:0016021//integral component of membrane;GO:0030176//integral component of endoplasmic reticulum membrane;GO:0031224//intrins…	GO:0003674//molecular_function;GO:0003824//catalytic activity;GO:0004768//stearoyl-CoA 9-desaturase activity;GO:0005488//binding;GO:0005506//iron ion binding;GO:0009055//electron transfer activity;GO:0016215//acyl-CoA desaturase activity;GO:0016491//oxidoreductase activity;GO:0016705//oxidoreductase activity, acting on paired donors, with incorporation or reduction of molecular oxygen;GO:0016717/…	GO:0000001//mitochondrion inheritance;GO:0006082//organic acid metabolic process;GO:0006091//generation of precursor metabolites and energy;GO:0006139//nucleobase-containing compound metabolic process;GO:0006163//purine nucleotide metabolic process;GO:0006164//purine nucleotide biosynthetic process;GO:0006629//lipid metabolic process;GO:0006631//fatty acid metabolic process;GO:0006633//fatty acid…
ncbi_66065619	2259	2143	1824	3237	2654	3073	54.72	52.76	55.86	78.50	75.83	90.29	54.4466666666667	81.54	0.582664229843403	7.35879557371367e-09	7.06853197052829e-06	--	XP_042998273.1 uncharacterized protein UV8b_04841 [Ustilaginoidea virens]	-	-	-	-	-	GO:0003677//DNA binding;GO:0008270//zinc ion binding	GO:0006351//transcription, DNA-templated
ncbi_66064857	541	545	459	340	288	272	24.38	25.05	26.19	15.40	15.35	14.82	25.2066666666667	15.19	-0.730683478763997	1.02144979349601e-08	8.83043346477297e-06	AKT1	XP_042997511.1 uncharacterized protein UV8b_04079 [Ustilaginoidea virens]	-	-	-	-	-	GO:0003987//acetate-CoA ligase activity;GO:0004043//L-aminoadipate-semialdehyde dehydrogenase activity;GO:0008668//(2,3-dihydroxybenzoyl)adenylate synthase activity;GO:0008756//o-succinylbenzoate-CoA ligase activity;GO:0047473//D-alanine [D-alanyl carrier protein] ligase activity;GO:0050218//propionate-CoA ligase activity	GO:0009234//menaquinone biosynthetic process;GO:0019290//siderophore biosynthetic process;GO:0019350//teichoic acid biosynthetic process;GO:0019427//acetyl-CoA biosynthetic process from acetate;GO:0019878//lysine biosynthetic process via aminoadipic acid
MSTRG.8727	482	446	455	847	896	1052	28.29	26.58	33.06	49.46	62.05	74.18	29.31	61.8966666666667	1.07846874976496	1.30560045185649e-08	1.02608326420903e-05	--	Retrovirus-related Pol polyprotein from transposon TNT [Fusarium oxysporum f. sp. conglutinans]	-	-	-	-	-	-	-
MSTRG.4937	1285	1351	790	640	587	546	43.71	46.66	33.89	21.79	23.62	22.49	41.42	22.6333333333333	-0.871878479809576	1.80255581607637e-08	1.2894144227737e-05	--	-	-	-	-	-	-	-	-
ncbi_66060950	7074	6355	8589	3407	2812	2852	408.89	375.54	629.29	198.32	192.61	198.95	471.24	196.626666666667	-1.26100300942896	1.93896905680255e-08	1.2894144227737e-05	ufaA1	XP_042993604.1 uncharacterized protein UV8b_00172 [Ustilaginoidea virens]	-	-	-	-	-	GO:0000179//rRNA (adenine-N6,N6-)-dimethyltransferase activity;GO:0004719//protein-L-isoaspartate (D-aspartate) O-methyltransferase activity;GO:0008168//methyltransferase activity;GO:0008171//O-methyltransferase activity;GO:0008276//protein methyltransferase activity;GO:0008689//3-demethylubiquinone-9 3-O-methyltransferase activity;GO:0008757//S-adenosylmethionine-dependent methyltransferase acti…	GO:0000154//rRNA modification;GO:0006412//translation;GO:0006629//lipid metabolic process;GO:0006744//ubiquinone biosynthetic process;GO:0008150//biological_process;GO:0008152//metabolic process;GO:0008299//isoprenoid biosynthetic process;GO:0008610//lipid biosynthetic process;GO:0009058//biosynthetic process;GO:0009102//biotin biosynthetic process;GO:0015995//chlorophyll biosynthetic process;GO:…
ncbi_66061603	2287	2274	1407	4656	2817	3835	60.10	60.75	46.75	122.53	87.34	122.20	55.8666666666667	110.69	0.986465243161333	4.1935860197305e-08	2.44149138614068e-05	--	XP_042994257.1 uncharacterized protein UV8b_00825 [Ustilaginoidea virens]	-	-	-	-	-	GO:0000981//DNA-binding transcription factor activity, RNA polymerase II-specific;GO:0008270//zinc ion binding	GO:0006355//regulation of transcription, DNA-templated
MSTRG.8291	206	185	135	320	415	468	13.27	11.27	10.50	20.62	30.81	36.43	11.68	29.2866666666667	1.32620372449159	4.23624879029614e-08	2.44149138614068e-05	--	Retrovirus-related Pol polyprotein from transposon TNT [Fusarium oxysporum f. sp. conglutinans]	-	-	-	-	-	-	-
ncbi_66064120	1566	2209	1119	3279	3899	3045	297.59	439.33	272.25	642.42	894.33	684.59	336.39	740.446666666667	1.13826100530074	6.11101875140799e-08	3.30185981912013e-05	hsp30	XP_042996774.1 uncharacterized protein UV8b_03342 [Ustilaginoidea virens]	-	-	-	-	-	-	-
MSTRG.4231	9	18	3	56	57	61	10.33	23.88	4.57	72.42	85.48	75.71	12.9266666666667	77.87	2.59071732354424	6.56856813850211e-08	3.34031009160887e-05	--	-	-	-	-	-	-	-	-
ncbi_66063379	2820	2659	1858	1593	944	969	132.03	127.03	110.17	74.96	52.29	54.84	123.076666666667	60.6966666666667	-1.01986808225076	7.48020598152342e-08	3.59257670612611e-05	--	XP_042996033.1 uncharacterized protein UV8b_02601 [Ustilaginoidea virens]	-	-	-	-	-	-	-
ncbi_66066661	3698	4531	2090	1787	1366	1163	176.18	220.29	126.11	85.58	77.01	66.97	174.193333333333	76.52	-1.18678063187384	1.65973984570619e-07	7.55181629796315e-05	MAL11	XP_042999314.1 uncharacterized protein UV8b_05884 [Ustilaginoidea virens]	-	-	-	-	GO:0005887//integral component of plasma membrane;GO:0016021//integral component of membrane	GO:0008028//monocarboxylic acid transmembrane transporter activity;GO:0022857//transmembrane transporter activity;GO:0042910//xenobiotic transmembrane transporter activity;GO:0051119//sugar transmembrane transporter activity	GO:0008643//carbohydrate transport;GO:0015718//monocarboxylic acid transport;GO:0042908//xenobiotic transport;GO:0055085//transmembrane transport
ncbi_66066022	3081	2857	1928	1812	1422	1492	83.18	78.43	65.82	49.00	45.30	48.84	75.81	47.7133333333333	-0.667995686070353	1.76730835369778e-07	7.63919035885866e-05	YPL150W	XP_042998676.1 uncharacterized protein UV8b_05244 [Ustilaginoidea virens]	-	-	-	-	GO:0005575//cellular_component;GO:0005622//intracellular anatomical structure;GO:0005634//nucleus;GO:0005737//cytoplasm;GO:0043226//organelle;GO:0043227//membrane-bounded organelle;GO:0043229//intracellular organelle;GO:0043231//intracellular membrane-bounded organelle	GO:0000166//nucleotide binding;GO:0003674//molecular_function;GO:0003824//catalytic activity;GO:0004672//protein kinase activity;GO:0004674//protein serine/threonine kinase activity;GO:0004857//enzyme inhibitor activity;GO:0005488//binding;GO:0005515//protein binding;GO:0005524//ATP binding;GO:0016301//kinase activity;GO:0016709//oxidoreductase activity, acting on paired donors, with incorporatio…	GO:0000003//reproduction;GO:0002119//nematode larval development;GO:0002164//larval development;GO:0003008//system process;GO:0006464//cellular protein modification process;GO:0006468//protein phosphorylation;GO:0006744//ubiquinone biosynthetic process;GO:0006793//phosphorus metabolic process;GO:0006796//phosphate-containing compound metabolic process;GO:0006807//nitrogen compound metabolic proce…
MSTRG.5242	58	61	35	113	107	120	12.77	14.14	9.89	25.80	28.57	31.13	12.2666666666667	28.5	1.21621865371624	3.99765095068135e-07	0.000164569964136382	--	-	-	-	-	-	-	-	-
ncbi_66061813	1368	1536	1363	2632	1992	2811	122.52	141.42	155.10	238.71	212.34	302.36	139.68	251.136666666667	0.846347217481591	8.60850054134568e-07	0.000325946465361341	SPCC1672.01	XP_042994467.1 uncharacterized protein UV8b_01035 [Ustilaginoidea virens]	Metabolism;Metabolism;Metabolism;Metabolism	Global and overview maps;Global and overview maps;Global and overview maps;Amino acid metabolism	ko01100//Metabolic pathways;ko01110//Biosynthesis of secondary metabolites;ko01230//Biosynthesis of amino acids;ko00340//Histidine metabolism	K04486;K04486;K04486;K04486	GO:0005575//cellular_component;GO:0005622//intracellular anatomical structure;GO:0005737//cytoplasm	GO:0003674//molecular_function;GO:0003824//catalytic activity;GO:0004401//histidinol-phosphatase activity;GO:0016787//hydrolase activity;GO:0016788//hydrolase activity, acting on ester bonds;GO:0016791//phosphatase activity;GO:0042578//phosphoric ester hydrolase activity	GO:0000105//histidine biosynthetic process;GO:0006082//organic acid metabolic process;GO:0006520//cellular amino acid metabolic process;GO:0006547//histidine metabolic process;GO:0006725//cellular aromatic compound metabolic process;GO:0006793//phosphorus metabolic process;GO:0006796//phosphate-containing compound metabolic process;GO:0006807//nitrogen compound metabolic process;GO:0008150//biolo…
ncbi_66062242	1790	1643	1120	2403	2386	2016	171.66	162.16	136.53	233.63	272.57	231.97	156.783333333333	246.056666666667	0.650218401804554	8.76528203218002e-07	0.000325946465361341	--	XP_042994896.1 uncharacterized protein UV8b_01464 [Ustilaginoidea virens]	-	-	-	-	GO:0016020//membrane	-	-
MSTRG.6338	126	124	107	203	225	209	5.96	5.99	6.41	9.66	12.60	11.96	6.12	11.4066666666667	0.89827370107561	9.0488318897307e-07	0.000325946465361341	--	BA75_03304T0 [Komagataella pastoris]	-	-	-	-	-	-	-
ncbi_66064308	1484	1802	975	2666	2413	2033	62.22	77.03	51.76	112.26	119.63	103.12	63.67	111.67	0.810555990395719	9.71359030753705e-07	0.000335895952834631	--	XP_042996962.1 uncharacterized protein UV8b_03530 [Ustilaginoidea virens]	-	-	-	-	-	-	-
ncbi_66066660	1956	2215	950	820	677	677	84.30	97.34	51.84	35.50	34.50	35.29	77.8266666666667	35.0966666666667	-1.14893055155124	1.01162370653988e-06	0.000336364882424511	MAL2	XP_042999313.1 uncharacterized protein UV8b_05883 [Ustilaginoidea virens]	Metabolism;Metabolism;Metabolism	Global and overview maps;Carbohydrate metabolism;Carbohydrate metabolism	ko01100//Metabolic pathways;ko00500//Starch and sucrose metabolism;ko00052//Galactose metabolism	K01182;K01182;K01182	-	GO:0003824//catalytic activity;GO:0003844//1,4-alpha-glucan branching enzyme activity;GO:0004133//glycogen debranching enzyme activity;GO:0008788//alpha,alpha-phosphotrehalase activity;GO:0016798//hydrolase activity, acting on glycosyl bonds;GO:0047470//(1,4)-alpha-D-glucan 1-alpha-D-glucosylmutase activity;GO:0047471//maltose alpha-D-glucosyltransferase activity;GO:0051060//pullulanase activity	GO:0005975//carbohydrate metabolic process;GO:0005978//glycogen biosynthetic process;GO:0005980//glycogen catabolic process;GO:0005991//trehalose metabolic process;GO:0005992//trehalose biosynthetic process
MSTRG.829	1245	1247	1317	2096	2583	2575	57.37	58.61	76.87	97.10	140.85	143.46	64.2833333333333	127.136666666667	0.983863523487042	1.36868317927765e-06	0.000438232077216863	--	Retrovirus-related Pol polyprotein from transposon TNT [Fusarium oxysporum f. sp. conglutinans]	-	-	-	-	-	-	-
ncbi_66062532	2057	1994	1360	2669	2243	2295	45.83	45.14	38.31	59.52	58.93	62.05	43.0933333333333	60.1666666666667	0.481499733910103	1.59916977407685e-06	0.000493743667746228	SPAC24H6.13	XP_042995186.1 uncharacterized protein UV8b_01754 [Ustilaginoidea virens]	-	-	-	-	GO:0016020//membrane	-	-
ncbi_66066232	1447	1388	1061	719	773	807	140.63	138.87	131.09	70.86	89.51	94.09	136.863333333333	84.82	-0.690259601985499	1.68539624824205e-06	0.000502422433312157	--	XP_042998885.1 uncharacterized protein UV8b_05455 [Ustilaginoidea virens]	-	-	-	-	GO:0005575//cellular_component;GO:0005622//intracellular anatomical structure;GO:0005737//cytoplasm;GO:0016020//membrane;GO:0016021//integral component of membrane;GO:0031224//intrinsic component of membrane	GO:0003674//molecular_function;GO:0003824//catalytic activity;GO:0004671//protein C-terminal S-isoprenylcysteine carboxyl O-methyltransferase activity;GO:0016491//oxidoreductase activity;GO:0016627//oxidoreductase activity, acting on the CH-CH group of donors	GO:0006481//C-terminal protein methylation;GO:0006629//lipid metabolic process;GO:0008150//biological_process;GO:0008152//metabolic process;GO:0044238//primary metabolic process;GO:0071704//organic substance metabolic process
ncbi_66065618	121	89	83	215	153	189	40.84	32.25	36.26	76.76	63.61	73.92	36.45	71.43	0.970611306777191	1.95110094494053e-06	0.000562242255633697	--	XP_042998272.1 uncharacterized protein UV8b_04840 [Ustilaginoidea virens]	-	-	-	-	-	-	-
ncbi_66062412	1883	1915	1618	1428	1126	1167	36.35	37.54	39.48	27.58	25.62	27.35	37.79	26.85	-0.493082430387187	2.39340446616295e-06	0.000667451019676733	--	XP_042995066.1 uncharacterized protein UV8b_01634 [Ustilaginoidea virens]	-	-	-	-	-	-	-
ncbi_66064756	2565	2017	2517	1450	1085	941	126.65	101.67	157.43	72.00	63.41	56.15	128.583333333333	63.8533333333333	-1.00986981610946	2.77261729791061e-06	0.000749039891888663	--	XP_042997410.1 uncharacterized protein UV8b_03978 [Ustilaginoidea virens]	-	-	-	-	GO:0005575//cellular_component;GO:0005622//intracellular anatomical structure;GO:0005634//nucleus;GO:0043226//organelle;GO:0043227//membrane-bounded organelle;GO:0043229//intracellular organelle;GO:0043231//intracellular membrane-bounded organelle	GO:0000981//DNA-binding transcription factor activity, RNA polymerase II-specific;GO:0003674//molecular_function;GO:0003676//nucleic acid binding;GO:0003677//DNA binding;GO:0003700//DNA-binding transcription factor activity;GO:0005488//binding;GO:0005515//protein binding;GO:0042802//identical protein binding;GO:0046982//protein heterodimerization activity;GO:0046983//protein dimerization activity…	GO:0000122//negative regulation of transcription by RNA polymerase II;GO:0006139//nucleobase-containing compound metabolic process;GO:0006325//chromatin organization;GO:0006351//transcription, DNA-templated;GO:0006355//regulation of transcription, DNA-templated;GO:0006357//regulation of transcription by RNA polymerase II;GO:0006725//cellular aromatic compound metabolic process;GO:0006807//nitroge…
ncbi_66068538	627	456	473	320	256	208	65.33	48.97	62.69	33.85	31.81	25.97	58.9966666666667	30.5433333333333	-0.949775925357901	2.94669354508939e-06	0.000771944415069629	--	XP_043001193.1 uncharacterized protein UV8b_07761 [Ustilaginoidea virens]	-	-	-	-	-	-	-
ncbi_66065198	3225	3730	2932	5173	4070	4213	442.30	530.37	512.77	724.56	668.78	689.00	495.146666666667	694.113333333333	0.487315315108379	3.24600818608888e-06	0.000825345316727599	--	XP_042997852.1 uncharacterized protein UV8b_04420 [Ustilaginoidea virens]	-	-	-	-	-	GO:0003674//molecular_function;GO:0003824//catalytic activity;GO:0008080//N-acetyltransferase activity;GO:0008999//ribosomal-protein-alanine N-acetyltransferase activity;GO:0016407//acetyltransferase activity;GO:0016410//N-acyltransferase activity;GO:0016740//transferase activity;GO:0016746//acyltransferase activity;GO:0016747//acyltransferase activity, transferring groups other than amino-acyl g…	GO:0006464//cellular protein modification process;GO:0042254//ribosome biogenesis
ncbi_66064102	1595	1624	769	2311	2854	2715	56.87	58.97	34.70	82.66	120.21	117.22	50.18	106.696666666667	1.08833072946299	3.61756786676942e-06	0.000893539263092046	AMO	XP_042996756.1 uncharacterized protein UV8b_03324 [Ustilaginoidea virens]	Metabolism;Metabolism;Metabolism;Metabolism;Metabolism;Metabolism	Global and overview maps;Global and overview maps;Amino acid metabolism;Amino acid metabolism;Amino acid metabolism;Metabolism of other amino acids	ko01100//Metabolic pathways;ko01110//Biosynthesis of secondary metabolites;ko00260//Glycine, serine and threonine metabolism;ko00350//Tyrosine metabolism;ko00360//Phenylalanine metabolism;ko00410//beta-Alanine metabolism	K00276;K00276;K00276;K00276;K00276;K00276	-	GO:0005507//copper ion binding;GO:0008131//primary amine oxidase activity;GO:0048038//quinone binding	GO:0009308//amine metabolic process
MSTRG.7903	32	37	27	72	74	76	1.82	2.12	1.95	4.13	4.95	5.19	1.96333333333333	4.75666666666667	1.27664579564531	3.76340642552746e-06	0.00090374023746347	--	Retrovirus-related Pol polyprotein from transposon TNT [Fusarium oxysporum f. sp. conglutinans]	-	-	-	-	-	-	-
ncbi_66066030	80	101	70	35	34	29	15.61	20.65	17.50	7.05	8.02	6.69	17.92	7.25333333333333	-1.30485458152842	3.92763384284116e-06	0.000917686339766535	bli-3	XP_042998684.1 uncharacterized protein UV8b_05252 [Ustilaginoidea virens]	-	-	-	-	-	GO:0003674//molecular_function;GO:0004733//pyridoxamine-phosphate oxidase activity;GO:0005488//binding;GO:0010181//FMN binding;GO:0016491//oxidoreductase activity;GO:0070967//coenzyme F420 binding	GO:0008150//biological_process;GO:0008615//pyridoxine biosynthetic process
MSTRG.4800	1344	1457	1100	1002	882	842	23.11	25.43	23.90	17.23	17.87	17.58	24.1466666666667	17.56	-0.459531200693656	4.39757062789811e-06	0.00100044731784682	--	-	-	-	-	-	-	-	-
MSTRG.294	246	240	209	353	441	503	15.02	14.99	16.25	21.74	31.96	37.12	15.42	30.2733333333333	0.973244770788142	7.67822008115051e-06	0.0017020054513217	--	Retrovirus-related Pol polyprotein from transposon TNT [Fusarium oxysporum f. sp. conglutinans]	-	-	-	-	-	-	-
ncbi_66064176	17	15	49	161	129	119	0.94	0.84	3.42	8.92	8.41	7.90	1.73333333333333	8.41	2.27855667794785	8.51542177889942e-06	0.00184039553196464	--	XP_042996830.1 uncharacterized protein UV8b_03398 [Ustilaginoidea virens]	-	-	-	-	-	GO:0008236//serine-type peptidase activity	GO:0006508//proteolysis;GO:0009306//protein secretion
ncbi_66066767	346	305	226	536	369	474	37.87	34.44	31.48	59.62	48.20	62.12	34.5966666666667	56.6466666666667	0.711358020961545	8.80750346064018e-06	0.00185709432724962	--	XP_042999420.1 uncharacterized protein UV8b_05990 [Ustilaginoidea virens]	-	-	-	-	GO:0005576//extracellular region	-	GO:0019836//hemolysis by symbiont of host erythrocytes
ncbi_66065292	3340	3895	2636	4715	3994	4113	106.32	126.19	106.15	150.47	150.12	158.64	112.886666666667	153.076666666667	0.439379295171638	9.2210868724996e-06	0.00189800704792283	--	XP_042997946.1 uncharacterized protein UV8b_04514 [Ustilaginoidea virens]	-	-	-	-	-	GO:0004672//protein kinase activity;GO:0005524//ATP binding	GO:0006468//protein phosphorylation
MSTRG.3781	146	153	94	64	62	61	6.08	6.49	4.92	2.69	3.03	3.06	5.83	2.92666666666667	-0.994237444386293	1.13287653911273e-05	0.00222601140140098	--	-	-	-	-	-	-	-	-
ncbi_66066817	4	1	1	14	33	27	22.76	6.91	7.11	88.30	246.44	150.72	12.26	161.82	3.72235904326598	1.1329612684979e-05	0.00222601140140098	--	-	-	-	-	-	-	GO:0020037//heme binding	-
ncbi_66062202	1733	1772	1185	2176	2398	2135	88.81	92.73	76.93	112.17	145.49	132.17	86.1566666666667	129.943333333333	0.592848279740319	1.18736411806926e-05	0.00228105840015749	OXCT1	XP_042994856.1 uncharacterized protein UV8b_01424 [Ustilaginoidea virens]	Metabolism;Metabolism;Metabolism	Global and overview maps;Amino acid metabolism;Carbohydrate metabolism	ko01100//Metabolic pathways;ko00280//Valine, leucine and isoleucine degradation;ko00650//Butanoate metabolism	K01027;K01027;K01027	-	GO:0008410//CoA-transferase activity	-
ncbi_66061690	15599	13270	11658	10359	8756	7613	191.93	165.60	181.20	127.34	126.87	113.84	179.576666666667	122.683333333333	-0.549660634768153	1.2815694439185e-05	0.00232484404385625	fasA	XP_042994344.1 uncharacterized protein UV8b_00912 [Ustilaginoidea virens]	Metabolism;Metabolism;Metabolism	Global and overview maps;Global and overview maps;Lipid metabolism	ko01100//Metabolic pathways;ko01212//Fatty acid metabolism;ko00061//Fatty acid biosynthesis	K00667;K00667;K00667	GO:0005575//cellular_component;GO:0005622//intracellular anatomical structure;GO:0005737//cytoplasm;GO:0005739//mitochondrion;GO:0005811//lipid droplet;GO:0005829//cytosol;GO:0005835//fatty acid synthase complex;GO:0032991//protein-containing complex;GO:0043226//organelle;GO:0043227//membrane-bounded organelle;GO:0043228//non-membrane-bounded organelle;GO:0043229//intracellular organelle;GO:00432…	GO:0000287//magnesium ion binding;GO:0003674//molecular_function;GO:0003824//catalytic activity;GO:0003985//acetyl-CoA C-acetyltransferase activity;GO:0004312//fatty acid synthase activity;GO:0004313//[acyl-carrier-protein] S-acetyltransferase activity;GO:0004314//[acyl-carrier-protein] S-malonyltransferase activity;GO:0004315//3-oxoacyl-[acyl-carrier-protein] synthase activity;GO:0004316//3-oxoa…	GO:0001676//long-chain fatty acid metabolic process;GO:0006082//organic acid metabolic process;GO:0006629//lipid metabolic process;GO:0006631//fatty acid metabolic process;GO:0006633//fatty acid biosynthetic process;GO:0008150//biological_process;GO:0008152//metabolic process;GO:0008610//lipid biosynthetic process;GO:0009058//biosynthetic process;GO:0009987//cellular process;GO:0016053//organic a…
ncbi_66061360	2371	1957	1496	1289	1243	1051	100.98	84.98	80.66	55.14	62.60	54.14	88.8733333333333	57.2933333333333	-0.633383323328354	1.28699707565657e-05	0.00232484404385625	ptr2	XP_042994014.1 uncharacterized protein UV8b_00582 [Ustilaginoidea virens]	-	-	-	-	GO:0016020//membrane	GO:0015087//cobalt ion transmembrane transporter activity;GO:0015095//magnesium ion transmembrane transporter activity;GO:0015333//peptide:proton symporter activity;GO:0022857//transmembrane transporter activity	GO:0006824//cobalt ion transport;GO:0015693//magnesium ion transport;GO:0015833//peptide transport;GO:0055085//transmembrane transport
MSTRG.8732	67	65	75	148	134	124	14.56	14.86	20.91	33.32	35.37	31.74	16.7766666666667	33.4766666666667	0.996699786124616	1.29083301451822e-05	0.00232484404385625	--	Retrovirus-related Pol polyprotein from transposon TNT [Fusarium oxysporum f. sp. conglutinans]	-	-	-	-	-	-	-
MSTRG.3567	362	383	319	510	613	647	27.82	30.22	31.13	39.64	55.97	59.88	29.7233333333333	51.83	0.802191477246946	1.47078117475388e-05	0.00257262023804087	--	Retrovirus-related Pol polyprotein from transposon TNT [Fusarium oxysporum f. sp. conglutinans]	-	-	-	-	-	-	-
ncbi_66062071	382	487	525	270	183	190	16.86	21.93	29.35	11.98	9.56	10.14	22.7133333333333	10.56	-1.10492961201673	1.48792379296754e-05	0.00257262023804087	Cel	XP_042994725.1 uncharacterized protein UV8b_01293 [Ustilaginoidea virens]	Metabolism	Lipid metabolism	ko00564//Glycerophospholipid metabolism	K01049	-	GO:0016787//hydrolase activity	-
MSTRG.3936	50	40	20	85	83	94	15.59	13.34	8.06	27.92	31.78	34.08	12.33	31.26	1.34214497859683	1.62296261833004e-05	0.00275108075205161	--	-	-	-	-	-	-	-	-
ncbi_66065057	1485	1459	1182	1129	924	957	78.70	78.99	79.38	60.21	57.99	61.26	79.0233333333333	59.82	-0.401650792376197	1.70882283407739e-05	0.00284091796165366	--	XP_042997711.1 uncharacterized protein UV8b_04279 [Ustilaginoidea virens]	-	-	-	-	-	GO:0022857//transmembrane transporter activity	GO:0055085//transmembrane transport
ncbi_66061874	1285	1347	1140	1748	1500	1591	45.07	48.11	50.60	61.50	62.15	67.59	47.9266666666667	63.7466666666667	0.411521301971895	2.25215622646807e-05	0.00367356425996538	pi030	XP_042994528.1 uncharacterized protein UV8b_01096 [Ustilaginoidea virens]	-	-	-	-	GO:0005575//cellular_component;GO:0005622//intracellular anatomical structure;GO:0005737//cytoplasm;GO:0005783//endoplasmic reticulum;GO:0005886//plasma membrane;GO:0005933//cellular bud;GO:0005938//cell cortex;GO:0012505//endomembrane system;GO:0016020//membrane;GO:0016021//integral component of membrane;GO:0031224//intrinsic component of membrane;GO:0031984//organelle subcompartment;GO:0032541/…	GO:0003674//molecular_function;GO:0005488//binding;GO:0008289//lipid binding	GO:0006996//organelle organization;GO:0007029//endoplasmic reticulum organization;GO:0008104//protein localization;GO:0008150//biological_process;GO:0009987//cellular process;GO:0010256//endomembrane system organization;GO:0016043//cellular component organization;GO:0019216//regulation of lipid metabolic process;GO:0019220//regulation of phosphate metabolic process;GO:0019222//regulation of metab…
ncbi_66064136	9675	8525	7530	6784	5873	5274	95.56	85.37	93.93	66.92	68.29	63.33	91.62	66.18	-0.469267271205469	2.6288939068051e-05	0.00420866441191298	cut6	XP_042996790.1 uncharacterized protein UV8b_03358 [Ustilaginoidea virens]	Metabolism;Metabolism;Metabolism;Metabolism;Metabolism;Metabolism;Metabolism	Global and overview maps;Global and overview maps;Carbohydrate metabolism;Global and overview maps;Carbohydrate metabolism;Lipid metabolism;Biosynthesis of other secondary metabolites	ko01100//Metabolic pathways;ko01110//Biosynthesis of secondary metabolites;ko00620//Pyruvate metabolism;ko01212//Fatty acid metabolism;ko00640//Propanoate metabolism;ko00061//Fatty acid biosynthesis;ko00254//Aflatoxin biosynthesis	K11262;K11262;K11262;K11262;K11262;K11262;K11262	GO:0005575//cellular_component;GO:0005622//intracellular anatomical structure;GO:0005737//cytoplasm;GO:0005783//endoplasmic reticulum;GO:0005789//endoplasmic reticulum membrane;GO:0005951//carbamoyl-phosphate synthase complex;GO:0009317//acetyl-CoA carboxylase complex;GO:0012505//endomembrane system;GO:0016020//membrane;GO:0031226//intrinsic component of plasma membrane;GO:0031984//organelle subc…	GO:0000166//nucleotide binding;GO:0003674//molecular_function;GO:0003824//catalytic activity;GO:0003989//acetyl-CoA carboxylase activity;GO:0004075//biotin carboxylase activity;GO:0004088//carbamoyl-phosphate synthase (glutamine-hydrolyzing) activity;GO:0004149//dihydrolipoyllysine-residue succinyltransferase activity;GO:0004736//pyruvate carboxylase activity;GO:0004738//pyruvate dehydrogenase ac…	GO:0000902//cell morphogenesis;GO:0005975//carbohydrate metabolic process;GO:0005976//polysaccharide metabolic process;GO:0005977//glycogen metabolic process;GO:0006073//cellular glucan metabolic process;GO:0006082//organic acid metabolic process;GO:0006086//acetyl-CoA biosynthetic process from pyruvate;GO:0006091//generation of precursor metabolites and energy;GO:0006094//gluconeogenesis;GO:0006…
ncbi_66065396	1034	1184	750	1378	1499	1642	140.04	166.20	129.51	190.54	243.18	265.25	145.25	232.99	0.681729871678898	2.74850802373579e-05	0.00432015488458107	--	XP_042998050.1 uncharacterized protein UV8b_04618 [Ustilaginoidea virens]	-	-	-	-	-	-	-
ncbi_66068427	1025	1111	568	2120	1227	1489	69.86	77.56	49.11	145.79	99.25	122.29	65.51	122.443333333333	0.902327171952518	2.82235722593994e-05	0.00434666540480561	eca39	XP_043001082.1 uncharacterized protein UV8b_07650 [Ustilaginoidea virens]	Metabolism;Metabolism;Metabolism;Metabolism;Metabolism;Metabolism;Metabolism;Metabolism	Global and overview maps;Global and overview maps;Global and overview maps;Amino acid metabolism;Global and overview maps;Amino acid metabolism;Metabolism of cofactors and vitamins;Amino acid metabolism	ko01100//Metabolic pathways;ko01110//Biosynthesis of secondary metabolites;ko01230//Biosynthesis of amino acids;ko00270//Cysteine and methionine metabolism;ko01210//2-Oxocarboxylic acid metabolism;ko00280//Valine, leucine and isoleucine degradation;ko00770//Pantothenate and CoA biosynthesis;ko00290//Valine, leucine and isoleucine biosynthesis	K00826;K00826;K00826;K00826;K00826;K00826;K00826;K00826	-	GO:0003824//catalytic activity;GO:0004084//branched-chain-amino-acid transaminase activity;GO:0047810//D-alanine:2-oxoglutarate aminotransferase activity	GO:0009082//branched-chain amino acid biosynthetic process;GO:0019480//L-alanine oxidation to pyruvate via D-alanine
ncbi_66064820	156	159	151	80	78	83	9.86	10.28	12.10	5.10	5.85	6.32	10.7466666666667	5.75666666666667	-0.900583660999047	2.86593323393776e-05	0.00434666540480561	gatA	XP_042997474.1 uncharacterized protein UV8b_04042 [Ustilaginoidea virens]	-	-	-	-	GO:0030956//glutamyl-tRNA(Gln) amidotransferase complex	GO:0004039//allophanate hydrolase activity;GO:0016811//hydrolase activity, acting on carbon-nitrogen (but not peptide) bonds, in linear amides;GO:0050567//glutaminyl-tRNA synthase (glutamine-hydrolyzing) activity	GO:0006424//glutamyl-tRNA aminoacylation;GO:0019627//urea metabolic process
ncbi_66066967	1046	1040	728	1423	1078	1334	130.27	133.99	115.51	180.59	160.57	198.49	126.59	179.883333333333	0.506898079958533	3.79665854737644e-05	0.00565898502449471	--	XP_042999622.1 uncharacterized protein UV8b_06190 [Ustilaginoidea virens]	-	-	-	-	GO:0016021//integral component of membrane	-	-
ncbi_66063170	867	1627	539	1934	2966	2426	27.84	53.18	21.90	62.27	112.48	94.40	34.3066666666667	89.7166666666667	1.38688706317299	3.99400007813958e-05	0.00585222553822317	hsp30	XP_042995824.1 uncharacterized protein UV8b_02392 [Ustilaginoidea virens]	-	-	-	-	GO:0000124//SAGA complex;GO:0005634//nucleus;GO:0005672//transcription factor TFIIA complex	GO:0003676//nucleic acid binding;GO:0003712//transcription coregulator activity;GO:0003723//RNA binding	GO:0006367//transcription initiation from RNA polymerase II promoter;GO:0006397//mRNA processing
ncbi_66063405	707	709	462	1000	772	787	38.70	39.66	32.05	55.09	50.05	52.01	36.8033333333333	52.3833333333333	0.509271427040022	4.18283161051335e-05	0.00602676321214798	Dbt	XP_042996059.1 uncharacterized protein UV8b_02627 [Ustilaginoidea virens]	Metabolism;Metabolism;Metabolism;Metabolism	Global and overview maps;Global and overview maps;Amino acid metabolism;Carbohydrate metabolism	ko01100//Metabolic pathways;ko01110//Biosynthesis of secondary metabolites;ko00280//Valine, leucine and isoleucine degradation;ko00640//Propanoate metabolism	K09699;K09699;K09699;K09699	GO:0005575//cellular_component;GO:0005622//intracellular anatomical structure;GO:0005737//cytoplasm;GO:0005739//mitochondrion;GO:0005759//mitochondrial matrix;GO:0005829//cytosol;GO:0005929//cilium;GO:0005947//mitochondrial alpha-ketoglutarate dehydrogenase complex;GO:0009295//nucleoid;GO:0009353//mitochondrial oxoglutarate dehydrogenase complex;GO:0030062//mitochondrial tricarboxylic acid cycle …	GO:0003674//molecular_function;GO:0003824//catalytic activity;GO:0004147//dihydrolipoamide branched chain acyltransferase activity;GO:0004149//dihydrolipoyllysine-residue succinyltransferase activity;GO:0004738//pyruvate dehydrogenase activity;GO:0004742//dihydrolipoyllysine-residue acetyltransferase activity;GO:0004847//urea carboxylase activity;GO:0005488//binding;GO:0005515//protein binding;GO…	GO:0006082//organic acid metabolic process;GO:0006086//acetyl-CoA biosynthetic process from pyruvate;GO:0006091//generation of precursor metabolites and energy;GO:0006099//tricarboxylic acid cycle;GO:0006101//citrate metabolic process;GO:0006554//lysine catabolic process;GO:0006629//lipid metabolic process;GO:0006631//fatty acid metabolic process;GO:0006633//fatty acid biosynthetic process;GO:000…
ncbi_66061573	1925	1846	1290	2274	2025	2036	149.01	146.59	126.76	177.88	186.25	189.64	140.786666666667	184.59	0.390813689715174	4.504697461734e-05	0.00638411632076893	ARO4	XP_042994227.1 uncharacterized protein UV8b_00795 [Ustilaginoidea virens]	Metabolism;Metabolism;Metabolism;Metabolism	Global and overview maps;Global and overview maps;Global and overview maps;Amino acid metabolism	ko01100//Metabolic pathways;ko01110//Biosynthesis of secondary metabolites;ko01230//Biosynthesis of amino acids;ko00400//Phenylalanine, tyrosine and tryptophan biosynthesis	K01626;K01626;K01626;K01626	GO:0005575//cellular_component;GO:0005622//intracellular anatomical structure;GO:0005634//nucleus;GO:0005737//cytoplasm;GO:0043226//organelle;GO:0043227//membrane-bounded organelle;GO:0043229//intracellular organelle;GO:0043231//intracellular membrane-bounded organelle	GO:0003674//molecular_function;GO:0003824//catalytic activity;GO:0003849//3-deoxy-7-phosphoheptulonate synthase activity;GO:0016740//transferase activity;GO:0016765//transferase activity, transferring alkyl or aryl (other than methyl) groups	GO:0006082//organic acid metabolic process;GO:0006520//cellular amino acid metabolic process;GO:0006725//cellular aromatic compound metabolic process;GO:0006807//nitrogen compound metabolic process;GO:0008150//biological_process;GO:0008152//metabolic process;GO:0008652//cellular amino acid biosynthetic process;GO:0009058//biosynthetic process;GO:0009072//aromatic amino acid family metabolic proce…
ncbi_66067640	909	864	521	410	451	283	52.40	50.92	38.07	23.80	30.81	19.69	47.13	24.7666666666667	-0.928245971310548	4.64002072558956e-05	0.006469835350439	--	XP_043000295.1 uncharacterized protein UV8b_06863 [Ustilaginoidea virens]	-	-	-	-	GO:0005575//cellular_component;GO:0005622//intracellular anatomical structure;GO:0005634//nucleus;GO:0005635//nuclear envelope;GO:0005640//nuclear outer membrane;GO:0005730//nucleolus;GO:0005737//cytoplasm;GO:0005783//endoplasmic reticulum;GO:0005789//endoplasmic reticulum membrane;GO:0005829//cytosol;GO:0005886//plasma membrane;GO:0005901//caveola;GO:0012505//endomembrane system;GO:0016020//memb…	GO:0003674//molecular_function;GO:0003677//DNA binding;GO:0003824//catalytic activity;GO:0004392//heme oxygenase (decyclizing) activity;GO:0004620//phospholipase activity;GO:0004630//phospholipase D activity;GO:0005219//ryanodine-sensitive calcium-release channel activity;GO:0005488//binding;GO:0005515//protein binding;GO:0008081//phosphoric diester hydrolase activity;GO:0008134//transcription fa…	GO:0000302//response to reactive oxygen species;GO:0001525//angiogenesis;GO:0001568//blood vessel development;GO:0001666//response to hypoxia;GO:0001817//regulation of cytokine production;GO:0001818//negative regulation of cytokine production;GO:0001889//liver development;GO:0001936//regulation of endothelial cell proliferation;GO:0001938//positive regulation of endothelial cell proliferation;GO:…
ncbi_66062517	122	153	93	205	189	190	73.09	101.90	73.14	134.23	143.50	128.05	82.71	135.26	0.709601585691571	4.90962247446589e-05	0.00667875787728839	--	XP_042995171.1 uncharacterized protein UV8b_01739 [Ustilaginoidea virens]	-	-	-	-	-	-	-
ncbi_66064863	2480	2661	3511	1333	1507	1239	86.43	94.43	154.83	46.60	62.04	52.30	111.896666666667	53.6466666666667	-1.06060662286587	4.94436673390927e-05	0.00667875787728839	FGRRES_16955	XP_042997517.1 uncharacterized protein UV8b_04085 [Ustilaginoidea virens]	-	-	-	-	GO:0005575//cellular_component;GO:0005622//intracellular anatomical structure;GO:0005737//cytoplasm;GO:0005739//mitochondrion;GO:0043226//organelle;GO:0043227//membrane-bounded organelle;GO:0043229//intracellular organelle;GO:0043231//intracellular membrane-bounded organelle	GO:0000166//nucleotide binding;GO:0003674//molecular_function;GO:0003676//nucleic acid binding;GO:0003677//DNA binding;GO:0003684//damaged DNA binding;GO:0003824//catalytic activity;GO:0003904//deoxyribodipyrimidine photo-lyase activity;GO:0003913//DNA photolyase activity;GO:0005488//binding;GO:0016829//lyase activity;GO:0016830//carbon-carbon lyase activity;GO:0036094//small molecule binding;GO:…	GO:0000719//photoreactive repair;GO:0006139//nucleobase-containing compound metabolic process;GO:0006259//DNA metabolic process;GO:0006281//DNA repair;GO:0006290//pyrimidine dimer repair;GO:0006464//cellular protein modification process;GO:0006725//cellular aromatic compound metabolic process;GO:0006807//nitrogen compound metabolic process;GO:0006950//response to stress;GO:0006974//cellular respo…
ncbi_66061812	1945	2162	2089	3536	2727	3820	38.30	43.23	51.99	69.65	63.30	91.31	44.5066666666667	74.7533333333333	0.748116458124016	5.40875594603039e-05	0.00719364540822041	HOS3	XP_042994466.1 uncharacterized protein UV8b_01034 [Ustilaginoidea virens]	-	-	-	-	GO:0005575//cellular_component;GO:0005622//intracellular anatomical structure;GO:0005628//prospore membrane;GO:0005634//nucleus;GO:0005737//cytoplasm;GO:0005933//cellular bud;GO:0005935//cellular bud neck;GO:0016020//membrane;GO:0030427//site of polarized growth;GO:0042763//intracellular immature spore;GO:0042764//ascospore-type prospore;GO:0043226//organelle;GO:0043227//membrane-bounded organell…	GO:0003674//molecular_function;GO:0003824//catalytic activity;GO:0004407//histone deacetylase activity;GO:0016787//hydrolase activity;GO:0016810//hydrolase activity, acting on carbon-nitrogen (but not peptide) bonds;GO:0016811//hydrolase activity, acting on carbon-nitrogen (but not peptide) bonds, in linear amides;GO:0017136//NAD-dependent histone deacetylase activity;GO:0019213//deacetylase acti…	GO:0000082//G1/S transition of mitotic cell cycle;GO:0000083//regulation of transcription involved in G1/S transition of mitotic cell cycle;GO:0000278//mitotic cell cycle;GO:0006139//nucleobase-containing compound metabolic process;GO:0006325//chromatin organization;GO:0006351//transcription, DNA-templated;GO:0006355//regulation of transcription, DNA-templated;GO:0006357//regulation of transcript…
ncbi_66061995	599	720	556	881	864	844	17.04	20.83	20.01	25.11	29.01	29.11	19.2933333333333	27.7433333333333	0.524038715271536	5.58206645517344e-05	0.00731166128863249	--	XP_042994649.1 uncharacterized protein UV8b_01217 [Ustilaginoidea virens]	-	-	-	-	-	-	-
ncbi_66067129	4967	5021	4344	3953	3278	3320	95.55	98.08	105.61	76.06	74.33	77.53	99.7466666666667	75.9733333333333	-0.392775509228241	6.31300173699705e-05	0.00814565671885665	--	XP_042999784.1 uncharacterized protein UV8b_06352 [Ustilaginoidea virens]	-	-	-	-	-	-	-
ncbi_66066951	887	989	682	1618	974	1365	18.31	20.74	17.80	33.42	23.71	34.21	18.95	30.4466666666667	0.684086440598746	6.56730832643727e-05	0.00834917360030149	GDE1	XP_042999606.1 uncharacterized protein UV8b_06174 [Ustilaginoidea virens]	Metabolism	Lipid metabolism	ko00564//Glycerophospholipid metabolism	K18696	GO:0005575//cellular_component;GO:0005622//intracellular anatomical structure;GO:0005737//cytoplasm;GO:0005829//cytosol	GO:0003674//molecular_function;GO:0003824//catalytic activity;GO:0005488//binding;GO:0005515//protein binding;GO:0008081//phosphoric diester hydrolase activity;GO:0008889//glycerophosphodiester phosphodiesterase activity;GO:0016787//hydrolase activity;GO:0016788//hydrolase activity, acting on ester bonds;GO:0030246//carbohydrate binding;GO:0030247//polysaccharide binding;GO:0042578//phosphoric es…	GO:0006629//lipid metabolic process;GO:0006644//phospholipid metabolic process;GO:0006650//glycerophospholipid metabolic process;GO:0006793//phosphorus metabolic process;GO:0006796//phosphate-containing compound metabolic process;GO:0006873//cellular ion homeostasis;GO:0007275//multicellular organism development;GO:0007517//muscle organ development;GO:0007519//skeletal muscle tissue development;G…
ncbi_66061643	443	447	274	750	491	544	23.71	24.44	18.58	40.39	31.12	35.16	22.2433333333333	35.5566666666667	0.676747078943519	6.73169587369097e-05	0.00843413200406644	SPAC1002.16c	XP_042994297.1 uncharacterized protein UV8b_00865 [Ustilaginoidea virens]	-	-	-	-	-	GO:0022857//transmembrane transporter activity	GO:0055085//transmembrane transport
ncbi_66068472	3116	2485	2022	3502	3436	3403	287.38	235.72	236.99	327.23	377.30	376.79	253.363333333333	360.44	0.508551370617129	6.96824266599976e-05	0.00860577969250971	--	XP_043001127.1 uncharacterized protein UV8b_07695 [Ustilaginoidea virens]	-	-	-	-	-	-	-
ncbi_66067965	3464	3073	2112	4095	3902	3569	75.25	67.82	57.99	89.02	99.94	94.08	67.02	94.3466666666666	0.49337986076483	7.23837232062365e-05	0.00869839284552952	Atp12a	XP_043000620.1 uncharacterized protein UV8b_07188 [Ustilaginoidea virens]	-	-	-	-	GO:0031004//potassium ion-transporting ATPase complex	GO:0005375//copper ion transmembrane transporter activity;GO:0005388//P-type calcium transporter activity;GO:0008556//P-type potassium transmembrane transporter activity;GO:0008967//phosphoglycolate phosphatase activity;GO:0015434//ABC-type cadmium transporter activity;GO:0015444//P-type magnesium transporter activity;GO:0016787//hydrolase activity;GO:0042625//ATPase-coupled ion transmembrane tra…	GO:0006545//glycine biosynthetic process;GO:0006564//L-serine biosynthetic process;GO:0006629//lipid metabolic process;GO:0006813//potassium ion transport;GO:0006816//calcium ion transport;GO:0006825//copper ion transport;GO:0008152//metabolic process;GO:0015691//cadmium ion transport;GO:0015693//magnesium ion transport;GO:0030001//metal ion transport
ncbi_66063614	1994	2269	1647	2692	2295	2286	34.28	39.60	35.78	46.28	46.49	47.73	36.5533333333333	46.8333333333333	0.357532751698852	7.29536364354663e-05	0.00869839284552952	BUD4	XP_042996268.1 uncharacterized protein UV8b_02836 [Ustilaginoidea virens]	-	-	-	-	GO:0000142//cellular bud neck contractile ring;GO:0005575//cellular_component;GO:0005618//cell wall;GO:0005621//cellular bud scar;GO:0005622//intracellular anatomical structure;GO:0005737//cytoplasm;GO:0005826//actomyosin contractile ring;GO:0005856//cytoskeleton;GO:0005933//cellular bud;GO:0005935//cellular bud neck;GO:0005938//cell cortex;GO:0005940//septin ring;GO:0009277//fungal-type cell wal…	GO:0000166//nucleotide binding;GO:0001882//nucleoside binding;GO:0001883//purine nucleoside binding;GO:0003674//molecular_function;GO:0005488//binding;GO:0005515//protein binding;GO:0005525//GTP binding;GO:0005543//phospholipid binding;GO:0005546//phosphatidylinositol-4,5-bisphosphate binding;GO:0008289//lipid binding;GO:0017076//purine nucleotide binding;GO:0019001//guanyl nucleotide binding;GO:…	GO:0000003//reproduction;GO:0000278//mitotic cell cycle;GO:0000281//mitotic cytokinesis;GO:0000282//cellular bud site selection;GO:0000910//cytokinesis;GO:0006996//organelle organization;GO:0007010//cytoskeleton organization;GO:0007049//cell cycle;GO:0007114//cell budding;GO:0007120//axial cellular bud site selection;GO:0007155//cell adhesion;GO:0007163//establishment or maintenance of cell polar…
ncbi_66068386	135	118	99	213	180	156	5.41	4.82	5.02	8.57	8.53	7.56	5.08333333333333	8.22	0.693363557065229	7.36251123852643e-05	0.00869839284552952	--	XP_043001041.1 uncharacterized protein UV8b_07609 [Ustilaginoidea virens]	-	-	-	-	-	-	-
ncbi_66066125	829	710	543	516	425	357	49.91	43.72	41.45	31.30	30.33	25.93	45.0266666666667	29.1866666666667	-0.62547022482653	7.44570353463487e-05	0.00869839284552952	AMDHD2	XP_042998778.1 uncharacterized protein UV8b_05348 [Ustilaginoidea virens]	Metabolism;Metabolism	Global and overview maps;Carbohydrate metabolism	ko01100//Metabolic pathways;ko00520//Amino sugar and nucleotide sugar metabolism	K01443;K01443	GO:0005575//cellular_component;GO:0005622//intracellular anatomical structure;GO:0005634//nucleus;GO:0043226//organelle;GO:0043227//membrane-bounded organelle;GO:0043229//intracellular organelle;GO:0043231//intracellular membrane-bounded organelle	GO:0003674//molecular_function;GO:0003824//catalytic activity;GO:0005488//binding;GO:0008448//N-acetylglucosamine-6-phosphate deacetylase activity;GO:0008798//beta-aspartyl-peptidase activity;GO:0016787//hydrolase activity;GO:0016810//hydrolase activity, acting on carbon-nitrogen (but not peptide) bonds;GO:0016811//hydrolase activity, acting on carbon-nitrogen (but not peptide) bonds, in linear a…	GO:0005975//carbohydrate metabolic process;GO:0006040//amino sugar metabolic process;GO:0006044//N-acetylglucosamine metabolic process;GO:0006046//N-acetylglucosamine catabolic process;GO:0006054//N-acetylneuraminate metabolic process;GO:0006082//organic acid metabolic process;GO:0006508//proteolysis;GO:0006548//histidine catabolic process;GO:0008150//biological_process;GO:0008152//metabolic proc…
ncbi_66067227	391	395	476	250	169	220	22.01	22.73	33.97	14.17	11.27	14.95	26.2366666666667	13.4633333333333	-0.962548793807495	8.95133276557345e-05	0.0103179029011177	pyiB	XP_042999882.1 uncharacterized protein UV8b_06450 [Ustilaginoidea virens]	-	-	-	-	-	GO:0016747//acyltransferase activity, transferring groups other than amino-acyl groups	-
ncbi_66065507	6195	7075	5799	4931	2859	3554	295.79	344.75	350.69	236.68	161.53	205.10	330.41	201.103333333333	-0.716320356361964	9.22910736978559e-05	0.0104981096331311	MAL61	XP_042998161.1 uncharacterized protein UV8b_04729 [Ustilaginoidea virens]	-	-	-	-	GO:0005887//integral component of plasma membrane;GO:0016021//integral component of membrane	GO:0008028//monocarboxylic acid transmembrane transporter activity;GO:0022857//transmembrane transporter activity;GO:0042910//xenobiotic transmembrane transporter activity;GO:0051119//sugar transmembrane transporter activity	GO:0008643//carbohydrate transport;GO:0015718//monocarboxylic acid transport;GO:0042908//xenobiotic transport;GO:0055085//transmembrane transport
ncbi_66064096	636	679	501	836	693	785	39.28	42.90	39.23	52.03	50.74	58.47	40.47	53.7466666666667	0.409322433460501	0.000114242940164458	0.0128263664639187	DCR2	XP_042996750.1 uncharacterized protein UV8b_03318 [Ustilaginoidea virens]	-	-	-	-	-	GO:0004527//exonuclease activity;GO:0016787//hydrolase activity	GO:0006260//DNA replication;GO:0006310//DNA recombination
MSTRG.6108	78	95	67	138	120	160	6.92	8.70	7.59	12.44	12.73	17.14	7.73666666666667	14.1033333333333	0.866252163011864	0.000122047352341115	0.0135269148844735	--	Bgt-20207 [Blumeria graminis f. sp. tritici]	-	-	-	-	-	-	-
ncbi_66068531	16	12	13	20	99	90	0.81	0.62	0.84	1.02	5.96	5.53	0.756666666666667	4.17	2.4623175868749	0.000124987470086391	0.01367742631515	--	XP_043001186.1 uncharacterized protein UV8b_07754 [Ustilaginoidea virens]	-	-	-	-	-	-	-
ncbi_66068269	466	417	464	302	198	256	16.21	14.77	20.43	10.54	8.14	10.79	17.1366666666667	9.82333333333333	-0.80280195162633	0.000139402434647387	0.015025228426492	--	XP_043000924.1 uncharacterized protein UV8b_07492 [Ustilaginoidea virens]	-	-	-	-	-	-	-
ncbi_66065704	6564	6306	5093	7416	6551	6478	532.84	525.49	524.97	608.75	632.20	632.38	527.766666666667	624.443333333333	0.242670422774196	0.000140780046564009	0.015025228426492	tcg1	XP_042998358.1 uncharacterized protein UV8b_04926 [Ustilaginoidea virens]	-	-	-	-	GO:0000228//nuclear chromosome;GO:0000781//chromosome, telomeric region;GO:0005575//cellular_component;GO:0005622//intracellular anatomical structure;GO:0005634//nucleus;GO:0005654//nucleoplasm;GO:0005681//spliceosomal complex;GO:0005689//U12-type spliceosomal complex;GO:0005694//chromosome;GO:0031974//membrane-enclosed lumen;GO:0031981//nuclear lumen;GO:0032991//protein-containing complex;GO:004…	GO:0003674//molecular_function;GO:0003676//nucleic acid binding;GO:0003677//DNA binding;GO:0003697//single-stranded DNA binding;GO:0003723//RNA binding;GO:0005488//binding;GO:0008270//zinc ion binding;GO:0042162//telomeric DNA binding;GO:0043047//single-stranded telomeric DNA binding;GO:0043167//ion binding;GO:0043169//cation binding;GO:0043565//sequence-specific DNA binding;GO:0046872//metal ion…	GO:0000003//reproduction;GO:0000375//RNA splicing, via transesterification reactions;GO:0000377//RNA splicing, via transesterification reactions with bulged adenosine as nucleophile;GO:0000398//mRNA splicing, via spliceosome;GO:0000723//telomere maintenance;GO:0006139//nucleobase-containing compound metabolic process;GO:0006259//DNA metabolic process;GO:0006396//RNA processing;GO:0006397//mRNA pr…
MSTRG.1270	574	620	651	394	358	343	7.91	8.66	11.33	5.42	5.81	5.74	9.3	5.65666666666667	-0.717278557173886	0.000158172858911193	0.0166756629913081	--	-	-	-	-	-	-	-	-
ncbi_66065406	1100	1269	795	1498	1263	1414	85.76	101.51	78.68	118.03	117.01	132.64	88.65	122.56	0.467295666138906	0.000162299369464654	0.0169045548074932	LAE1	XP_042998060.1 uncharacterized protein UV8b_04628 [Ustilaginoidea virens]	-	-	-	-	-	GO:0008168//methyltransferase activity;GO:0008171//O-methyltransferase activity;GO:0008176//tRNA (guanine-N7-)-methyltransferase activity;GO:0008276//protein methyltransferase activity;GO:0008757//S-adenosylmethionine-dependent methyltransferase activity	GO:0006400//tRNA modification;GO:0006412//translation;GO:0008152//metabolic process;GO:0008299//isoprenoid biosynthetic process;GO:0009102//biotin biosynthetic process;GO:0018364//peptidyl-glutamine methylation;GO:0042273//ribosomal large subunit biogenesis
ncbi_66065197	1766	1834	1335	2077	1881	2001	239.18	257.44	230.53	287.20	305.15	323.24	242.383333333333	305.196666666667	0.332448705062878	0.00017033879403177	0.0175307008857697	idi1	XP_042997851.1 uncharacterized protein UV8b_04419 [Ustilaginoidea virens]	Metabolism;Metabolism;Metabolism	Global and overview maps;Global and overview maps;Metabolism of terpenoids and polyketides	ko01100//Metabolic pathways;ko01110//Biosynthesis of secondary metabolites;ko00900//Terpenoid backbone biosynthesis	K01823;K01823;K01823	GO:0005575//cellular_component;GO:0005622//intracellular anatomical structure;GO:0005634//nucleus;GO:0005737//cytoplasm;GO:0005777//peroxisome;GO:0005829//cytosol;GO:0042579//microbody;GO:0043226//organelle;GO:0043227//membrane-bounded organelle;GO:0043229//intracellular organelle;GO:0043231//intracellular membrane-bounded organelle	GO:0000287//magnesium ion binding;GO:0003674//molecular_function;GO:0003824//catalytic activity;GO:0004452//isopentenyl-diphosphate delta-isomerase activity;GO:0005488//binding;GO:0016787//hydrolase activity;GO:0016853//isomerase activity;GO:0016860//intramolecular oxidoreductase activity;GO:0016863//intramolecular oxidoreductase activity, transposing C=C bonds;GO:0030145//manganese ion binding;G…	GO:0006066//alcohol metabolic process;GO:0006629//lipid metabolic process;GO:0006644//phospholipid metabolic process;GO:0006694//steroid biosynthetic process;GO:0006695//cholesterol biosynthetic process;GO:0006720//isoprenoid metabolic process;GO:0006721//terpenoid metabolic process;GO:0006725//cellular aromatic compound metabolic process;GO:0006778//porphyrin-containing compound metabolic proces…
ncbi_66065982	1426	1447	1176	1105	909	991	61.45	63.59	64.17	47.83	46.33	51.66	63.07	48.6066666666667	-0.375799732395878	0.000173897597037431	0.01763907277832	are2	XP_042998636.1 uncharacterized protein UV8b_05204 [Ustilaginoidea virens]	Metabolism	Lipid metabolism	ko00100//Steroid biosynthesis	K00637	GO:0005575//cellular_component;GO:0005622//intracellular anatomical structure;GO:0005737//cytoplasm;GO:0005783//endoplasmic reticulum;GO:0005789//endoplasmic reticulum membrane;GO:0012505//endomembrane system;GO:0016020//membrane;GO:0016021//integral component of membrane;GO:0030176//integral component of endoplasmic reticulum membrane;GO:0031224//intrinsic component of membrane;GO:0031227//intri…	GO:0003674//molecular_function;GO:0003824//catalytic activity;GO:0004772//sterol O-acyltransferase activity;GO:0008374//O-acyltransferase activity;GO:0016740//transferase activity;GO:0016746//acyltransferase activity;GO:0016747//acyltransferase activity, transferring groups other than amino-acyl groups;GO:0034737//ergosterol O-acyltransferase activity	GO:0006066//alcohol metabolic process;GO:0006629//lipid metabolic process;GO:0006694//steroid biosynthetic process;GO:0006696//ergosterol biosynthetic process;GO:0008150//biological_process;GO:0008152//metabolic process;GO:0008202//steroid metabolic process;GO:0008204//ergosterol metabolic process;GO:0008610//lipid biosynthetic process;GO:0009058//biosynthetic process;GO:0009987//cellular process…
ncbi_66061691	12124	10650	9021	8376	7620	6472	131.16	116.83	123.26	90.51	97.06	85.11	123.75	90.8933333333333	-0.445182137757594	0.000175472557424583	0.01763907277832	FAS1	XP_042994345.1 uncharacterized protein UV8b_00913 [Ustilaginoidea virens]	Metabolism;Metabolism;Metabolism	Global and overview maps;Global and overview maps;Lipid metabolism	ko01100//Metabolic pathways;ko01212//Fatty acid metabolism;ko00061//Fatty acid biosynthesis	K00668;K00668;K00668	GO:0005575//cellular_component;GO:0005622//intracellular anatomical structure;GO:0005737//cytoplasm;GO:0005739//mitochondrion;GO:0005811//lipid droplet;GO:0005829//cytosol;GO:0005835//fatty acid synthase complex;GO:0032991//protein-containing complex;GO:0043226//organelle;GO:0043227//membrane-bounded organelle;GO:0043228//non-membrane-bounded organelle;GO:0043229//intracellular organelle;GO:00432…	GO:0003674//molecular_function;GO:0003824//catalytic activity;GO:0004312//fatty acid synthase activity;GO:0004313//[acyl-carrier-protein] S-acetyltransferase activity;GO:0004314//[acyl-carrier-protein] S-malonyltransferase activity;GO:0004317//3-hydroxypalmitoyl-[acyl-carrier-protein] dehydratase activity;GO:0004318//enoyl-[acyl-carrier-protein] reductase (NADH) activity;GO:0004319//enoyl-[acyl-c…	GO:0001676//long-chain fatty acid metabolic process;GO:0006082//organic acid metabolic process;GO:0006629//lipid metabolic process;GO:0006631//fatty acid metabolic process;GO:0006633//fatty acid biosynthetic process;GO:0008150//biological_process;GO:0008152//metabolic process;GO:0008610//lipid biosynthetic process;GO:0009058//biosynthetic process;GO:0009987//cellular process;GO:0016053//organic a…
MSTRG.3564	5	6	3	19	28	18	1.48	1.90	1.15	5.91	10.16	6.21	1.51	7.42666666666667	2.2981662772938	0.000181341777123585	0.0180195363590045	--	polyprotein [Hirsutella rhossiliensis]	-	-	-	-	-	GO:0003676//nucleic acid binding	GO:0006259//DNA metabolic process
ncbi_66063909	1187	1187	1091	887	783	754	70.88	72.49	82.59	53.36	55.42	54.32	75.32	54.3666666666667	-0.470310623736137	0.000184073167304753	0.0180830969471544	PKP2	XP_042996563.1 uncharacterized protein UV8b_03131 [Ustilaginoidea virens]	-	-	-	-	GO:0005575//cellular_component;GO:0005622//intracellular anatomical structure;GO:0005737//cytoplasm;GO:0005739//mitochondrion;GO:0005759//mitochondrial matrix;GO:0031974//membrane-enclosed lumen;GO:0043226//organelle;GO:0043227//membrane-bounded organelle;GO:0043229//intracellular organelle;GO:0043231//intracellular membrane-bounded organelle;GO:0043233//organelle lumen;GO:0070013//intracellular …	GO:0000166//nucleotide binding;GO:0003674//molecular_function;GO:0003824//catalytic activity;GO:0004672//protein kinase activity;GO:0004740//pyruvate dehydrogenase (acetyl-transferring) kinase activity;GO:0005488//binding;GO:0005524//ATP binding;GO:0016301//kinase activity;GO:0016740//transferase activity;GO:0016772//transferase activity, transferring phosphorus-containing groups;GO:0016773//phos…	GO:0005975//carbohydrate metabolic process;GO:0005996//monosaccharide metabolic process;GO:0006006//glucose metabolic process;GO:0006464//cellular protein modification process;GO:0006468//protein phosphorylation;GO:0006793//phosphorus metabolic process;GO:0006796//phosphate-containing compound metabolic process;GO:0006807//nitrogen compound metabolic process;GO:0008150//biological_process;GO:0008…
ncbi_66065008	3497	2893	1554	4643	3696	5390	569.69	490.87	323.46	776.04	724.01	1043.04	461.34	847.696666666667	0.87771772891623	0.0001963445974809	0.0190718993845211	--	XP_042997662.1 uncharacterized protein UV8b_04230 [Ustilaginoidea virens]	-	-	-	-	-	-	-
ncbi_66065498	9195	9631	3932	3347	4011	3100	405.12	432.77	219.36	148.15	209.02	165.18	352.416666666667	174.116666666667	-1.01722784834743	0.000203022596156306	0.0193201619551504	INV*DC4	XP_042998152.1 uncharacterized protein UV8b_04720 [Ustilaginoidea virens]	Metabolism;Metabolism;Metabolism;Metabolism	Global and overview maps;Global and overview maps;Carbohydrate metabolism;Carbohydrate metabolism	ko01100//Metabolic pathways;ko01110//Biosynthesis of secondary metabolites;ko00500//Starch and sucrose metabolism;ko00052//Galactose metabolism	K01193;K01193;K01193;K01193	-	GO:0004553//hydrolase activity, hydrolyzing O-glycosyl compounds	GO:0005975//carbohydrate metabolic process;GO:0006364//rRNA processing
ncbi_66065713	736	869	585	539	493	440	55.58	67.30	56.07	41.12	44.23	39.99	59.65	41.78	-0.513709645515482	0.000203370125843689	0.0193201619551504	--	XP_042998367.1 uncharacterized protein UV8b_04935 [Ustilaginoidea virens]	-	-	-	-	GO:0016020//membrane	-	-
ncbi_66068997	573	573	444	684	668	723	136.35	143.92	135.76	169.25	193.16	202.12	138.676666666667	188.176666666667	0.440362684965247	0.00022254362257215	0.0208117741262968	aps3	XP_043001652.1 uncharacterized protein UV8b_08220 [Ustilaginoidea virens]	-	-	-	-	GO:0005575//cellular_component;GO:0005622//intracellular anatomical structure;GO:0005737//cytoplasm;GO:0005768//endosome;GO:0005794//Golgi apparatus;GO:0010008//endosome membrane;GO:0012505//endomembrane system;GO:0012506//vesicle membrane;GO:0016020//membrane;GO:0030117//membrane coat;GO:0030119//AP-type membrane coat adaptor complex;GO:0030123//AP-3 adaptor complex;GO:0030659//cytoplasmic vesic…	GO:0003674//molecular_function;GO:0005215//transporter activity	GO:0006605//protein targeting;GO:0006623//protein targeting to vacuole;GO:0006725//cellular aromatic compound metabolic process;GO:0006726//eye pigment biosynthetic process;GO:0006727//ommochrome biosynthetic process;GO:0006810//transport;GO:0006886//intracellular protein transport;GO:0006892//post-Golgi vesicle-mediated transport;GO:0006896//Golgi to vacuole transport;GO:0006996//organelle organ…
ncbi_66066078	885	944	653	1087	964	1002	54.04	58.96	50.55	66.88	69.78	73.80	54.5166666666667	70.1533333333333	0.363814301494462	0.000223886060583644	0.0208117741262968	--	XP_042998731.1 uncharacterized protein UV8b_05301 [Ustilaginoidea virens]	-	-	-	-	-	-	-
MSTRG.4757	63	71	30	111	98	103	2.25	2.58	1.36	3.97	4.13	4.45	2.06333333333333	4.18333333333333	1.01967604962387	0.000236485801856396	0.0217491463515803	--	hypothetical protein UVI_02060960 [Ustilaginoidea virens]	-	-	-	-	-	-	-
ncbi_66068258	26311	24839	26064	20054	15325	15152	220.33	210.82	275.62	167.66	151.04	154.29	235.59	157.663333333333	-0.579431121366112	0.000252514905766268	0.0229788564247304	--	XP_043000913.1 uncharacterized protein UV8b_07481 [Ustilaginoidea virens]	-	-	-	-	-	-	-
ncbi_66065305	13720	13277	9806	15615	14931	13443	685.26	677.02	620.44	784.33	882.74	811.28	660.906666666667	826.116666666667	0.321898989222543	0.00025569551227987	0.0230259135797862	dug1	XP_042997959.1 uncharacterized protein UV8b_04527 [Ustilaginoidea virens]	Metabolism;Metabolism	Global and overview maps;Metabolism of other amino acids	ko01100//Metabolic pathways;ko00480//Glutathione metabolism	K15428;K15428	GO:0005575//cellular_component;GO:0005576//extracellular region;GO:0005622//intracellular anatomical structure;GO:0005634//nucleus;GO:0005654//nucleoplasm;GO:0005730//nucleolus;GO:0005737//cytoplasm;GO:0005739//mitochondrion;GO:0005829//cytosol;GO:0031012//extracellular matrix;GO:0031974//membrane-enclosed lumen;GO:0031981//nuclear lumen;GO:0043226//organelle;GO:0043227//membrane-bounded organell…	GO:0003674//molecular_function;GO:0003824//catalytic activity;GO:0004180//carboxypeptidase activity;GO:0004222//metalloendopeptidase activity;GO:0005488//binding;GO:0008233//peptidase activity;GO:0008235//metalloexopeptidase activity;GO:0008237//metallopeptidase activity;GO:0008238//exopeptidase activity;GO:0008242//omega peptidase activity;GO:0008777//acetylornithine deacetylase activity;GO:0009…	GO:0006508//proteolysis;GO:0006518//peptide metabolic process;GO:0006575//cellular modified amino acid metabolic process;GO:0006592//ornithine biosynthetic process;GO:0006749//glutathione metabolic process;GO:0006750//glutathione biosynthetic process;GO:0006751//glutathione catabolic process;GO:0006790//sulfur compound metabolic process;GO:0006807//nitrogen compound metabolic process;GO:0006915//…
ncbi_66062612	370	378	274	493	391	432	26.21	27.44	24.62	35.25	32.88	36.86	26.09	34.9966666666667	0.423720571831287	0.000300479004299091	0.0267798040429447	SRPK1	XP_042995266.1 uncharacterized protein UV8b_01834 [Ustilaginoidea virens]	-	-	-	-	-	GO:0004672//protein kinase activity;GO:0005524//ATP binding	GO:0006468//protein phosphorylation
ncbi_66061006	648	512	552	406	350	310	78.01	63.72	84.64	49.77	50.37	44.62	75.4566666666667	48.2533333333333	-0.645019762842169	0.0003072483023294	0.0271036895269149	GSTU6	XP_042993660.1 uncharacterized protein UV8b_00228 [Ustilaginoidea virens]	Metabolism;Metabolism	Global and overview maps;Metabolism of other amino acids	ko01100//Metabolic pathways;ko00480//Glutathione metabolism	K00799;K00799	-	GO:0005515//protein binding;GO:0016034//maleylacetoacetate isomerase activity	GO:0006559//L-phenylalanine catabolic process;GO:0006572//tyrosine catabolic process;GO:0006749//glutathione metabolic process
MSTRG.4616	52	50	75	110	135	200	5.17	5.12	9.48	11.09	16.01	23.84	6.59	16.98	1.36548608854499	0.000350895104359908	0.0306412947191051	--	Transposon Tf2-9 polyprotein [Colletotrichum aenigma]	-	-	-	-	-	-	-
ncbi_66066348	977	1077	696	743	547	508	54.02	60.86	48.77	41.36	35.83	33.91	54.55	37.0333333333333	-0.558754785655672	0.000358949394669145	0.0310311751691476	fucP	XP_042999001.1 uncharacterized protein UV8b_05571 [Ustilaginoidea virens]	-	-	-	-	GO:0005887//integral component of plasma membrane;GO:0016021//integral component of membrane	GO:0015535//fucose:proton symporter activity;GO:0022857//transmembrane transporter activity	GO:0015756//fucose transmembrane transport;GO:0055085//transmembrane transport
ncbi_66067926	2109	2098	1998	1661	1308	1367	95.84	97.26	114.98	75.85	70.32	75.11	102.693333333333	73.76	-0.477431966646487	0.000381589447798975	0.0326617898635855	ARB_01345	XP_043000581.1 uncharacterized protein UV8b_07149 [Ustilaginoidea virens]	-	-	-	-	GO:0005575//cellular_component;GO:0005576//extracellular region;GO:0016020//membrane;GO:0016021//integral component of membrane;GO:0031224//intrinsic component of membrane	GO:0003674//molecular_function;GO:0003824//catalytic activity;GO:0004180//carboxypeptidase activity;GO:0008233//peptidase activity;GO:0008236//serine-type peptidase activity;GO:0008238//exopeptidase activity;GO:0016787//hydrolase activity;GO:0017171//serine hydrolase activity;GO:0140096//catalytic activity, acting on a protein	GO:0006508//proteolysis;GO:0006807//nitrogen compound metabolic process;GO:0008150//biological_process;GO:0008152//metabolic process;GO:0019538//protein metabolic process;GO:0043170//macromolecule metabolic process;GO:0044238//primary metabolic process;GO:0071704//organic substance metabolic process;GO:1901564//organonitrogen compound metabolic process
ncbi_66062518	13349	13117	7912	17548	13637	14374	763.46	766.88	573.55	1010.59	924.14	992.23	701.296666666667	975.653333333333	0.476343753342873	0.000424559506020363	0.0356583810760457	SPCC70.03c	XP_042995172.1 uncharacterized protein UV8b_01740 [Ustilaginoidea virens]	Metabolism;Metabolism;Metabolism	Global and overview maps;Global and overview maps;Amino acid metabolism	ko01100//Metabolic pathways;ko01110//Biosynthesis of secondary metabolites;ko00330//Arginine and proline metabolism	K00318;K00318;K00318	-	-	-
ncbi_66063173	308	384	235	460	387	441	13.30	16.91	12.85	19.95	19.76	23.03	14.3533333333333	20.9133333333333	0.54303720967637	0.000424848264989324	0.0356583810760457	MTP5	XP_042995827.1 uncharacterized protein UV8b_02395 [Ustilaginoidea virens]	-	-	-	-	GO:0016020//membrane;GO:0016021//integral component of membrane	GO:0008324//cation transmembrane transporter activity;GO:0015562//efflux transmembrane transporter activity	GO:0006812//cation transport;GO:0010038//response to metal ion;GO:0055085//transmembrane transport
ncbi_66067975	407	432	301	261	265	215	26.73	29.05	25.07	17.29	20.65	17.02	26.95	18.32	-0.556865769542924	0.000433515544466218	0.0360359796337544	ugtA1	XP_043000630.1 uncharacterized protein UV8b_07198 [Ustilaginoidea virens]	-	-	-	-	-	GO:0008194//UDP-glycosyltransferase activity;GO:0016758//hexosyltransferase activity	GO:0005975//carbohydrate metabolic process;GO:0030259//lipid glycosylation
ncbi_66062360	531	487	410	384	305	318	41.10	38.67	40.29	30.04	28.05	29.62	40.02	29.2366666666667	-0.452942331247431	0.000447843028794986	0.0368724093707871	cyb5r4	XP_042995014.1 uncharacterized protein UV8b_01582 [Ustilaginoidea virens]	-	-	-	-	GO:0005575//cellular_component;GO:0005622//intracellular anatomical structure;GO:0005737//cytoplasm;GO:0005783//endoplasmic reticulum;GO:0005789//endoplasmic reticulum membrane;GO:0012505//endomembrane system;GO:0016020//membrane;GO:0031984//organelle subcompartment;GO:0042175//nuclear outer membrane-endoplasmic reticulum membrane network;GO:0043226//organelle;GO:0043227//membrane-bounded organel…	GO:0000166//nucleotide binding;GO:0003674//molecular_function;GO:0003824//catalytic activity;GO:0003958//NADPH-hemoprotein reductase activity;GO:0004128//cytochrome-b5 reductase activity, acting on NAD(P)H;GO:0005488//binding;GO:0016174//NAD(P)H oxidase H2O2-forming activity;GO:0016491//oxidoreductase activity;GO:0016651//oxidoreductase activity, acting on NAD(P)H;GO:0016653//oxidoreductase activ…	GO:0002790//peptide secretion;GO:0003032//detection of oxygen;GO:0006066//alcohol metabolic process;GO:0006091//generation of precursor metabolites and energy;GO:0006139//nucleobase-containing compound metabolic process;GO:0006629//lipid metabolic process;GO:0006694//steroid biosynthetic process;GO:0006696//ergosterol biosynthetic process;GO:0006725//cellular aromatic compound metabolic process;G…
ncbi_66064434	428	454	365	303	270	290	22.57	24.46	24.39	16.08	16.86	18.47	23.8066666666667	17.1366666666667	-0.474279121835738	0.000456468618701764	0.0372280302705354	--	XP_042997088.1 uncharacterized protein UV8b_03656 [Ustilaginoidea virens]	-	-	-	-	-	-	-
ncbi_66066706	1489	1645	1236	1207	1048	1035	33.42	37.51	35.07	27.11	27.73	28.18	35.3333333333333	27.6733333333333	-0.352533427734317	0.000473417259172561	0.0382494598649232	FUB8	XP_042999359.1 uncharacterized protein UV8b_05929 [Ustilaginoidea virens]	-	-	-	-	-	GO:0003824//catalytic activity;GO:0003987//acetate-CoA ligase activity;GO:0004043//L-aminoadipate-semialdehyde dehydrogenase activity;GO:0008756//o-succinylbenzoate-CoA ligase activity;GO:0047473//D-alanine [D-alanyl carrier protein] ligase activity;GO:0051287//NAD binding;GO:0070402//NADPH binding	GO:0009234//menaquinone biosynthetic process;GO:0019350//teichoic acid biosynthetic process;GO:0019427//acetyl-CoA biosynthetic process from acetate;GO:0019878//lysine biosynthetic process via aminoadipic acid
ncbi_66068047	23891	14765	22415	14068	8897	8141	2386.06	1518.78	2846.62	1425.46	1059.10	975.01	2250.48666666667	1153.19	-0.964606785765233	0.000480269456232284	0.0384437911956305	--	XP_043000702.1 uncharacterized protein UV8b_07270 [Ustilaginoidea virens]	-	-	-	-	GO:0016020//membrane;GO:0016021//integral component of membrane	GO:0004190//aspartic-type endopeptidase activity;GO:0046873//metal ion transmembrane transporter activity	GO:0016485//protein processing;GO:0030001//metal ion transport;GO:0055085//transmembrane transport
ncbi_66064054	49	33	59	98	129	99	1.51	1.03	2.29	3.02	4.68	3.69	1.61	3.79666666666667	1.23767265287234	0.00048667899334073	0.0385994486002808	--	XP_042996708.1 uncharacterized protein UV8b_03276 [Ustilaginoidea virens]	-	-	-	-	-	-	-
ncbi_66065260	792	766	611	616	432	470	20.08	19.74	19.59	15.64	12.92	14.45	19.8033333333333	14.3366666666667	-0.466033657254506	0.00050788871942242	0.0394149993088806	AREA	XP_042997914.1 uncharacterized protein UV8b_04482 [Ustilaginoidea virens]	-	-	-	-	GO:0005575//cellular_component;GO:0005622//intracellular anatomical structure;GO:0005634//nucleus;GO:0005667//transcription regulator complex;GO:0005737//cytoplasm;GO:0005829//cytosol;GO:0032991//protein-containing complex;GO:0043226//organelle;GO:0043227//membrane-bounded organelle;GO:0043229//intracellular organelle;GO:0043231//intracellular membrane-bounded organelle	GO:0000976//transcription cis-regulatory region binding;GO:0000977//RNA polymerase II transcription regulatory region sequence-specific DNA binding;GO:0000978//RNA polymerase II cis-regulatory region sequence-specific DNA binding;GO:0000981//DNA-binding transcription factor activity, RNA polymerase II-specific;GO:0000987//cis-regulatory region sequence-specific DNA binding;GO:0001067//transcripti…	GO:0000122//negative regulation of transcription by RNA polymerase II;GO:0000820//regulation of glutamine family amino acid metabolic process;GO:0000821//regulation of arginine metabolic process;GO:0001079//nitrogen catabolite regulation of transcription from RNA polymerase II promoter;GO:0001080//nitrogen catabolite activation of transcription from RNA polymerase II promoter;GO:0002065//columnar…
ncbi_66066115	934	945	677	1094	996	963	113.71	118.95	104.98	135.65	144.97	140.13	112.546666666667	140.25	0.317477442204444	0.000509895656182452	0.0394149993088806	--	XP_042998768.1 uncharacterized protein UV8b_05338 [Ustilaginoidea virens]	-	-	-	-	-	-	-
ncbi_66066312	170	182	104	278	227	190	16.02	17.65	12.46	26.55	25.48	21.49	15.3766666666667	24.5066666666667	0.672431474223377	0.000510639667159587	0.0394149993088806	--	XP_042998965.1 uncharacterized protein UV8b_05535 [Ustilaginoidea virens]	-	-	-	-	-	-	-
ncbi_66065019	2087	2034	1623	1667	1344	1221	196.66	197.21	194.39	159.21	150.83	138.09	196.086666666667	149.376666666667	-0.392536629703141	0.000528404130105664	0.0404252540244554	HOG1	XP_042997673.1 uncharacterized protein UV8b_04241 [Ustilaginoidea virens]	Environmental Information Processing;Cellular Processes	Signal transduction;Transport and catabolism	ko04011//MAPK signaling pathway - yeast;ko04139//Mitophagy - yeast	K04441;K04441	GO:0000922//spindle pole;GO:0005575//cellular_component;GO:0005576//extracellular region;GO:0005622//intracellular anatomical structure;GO:0005634//nucleus;GO:0005654//nucleoplasm;GO:0005737//cytoplasm;GO:0005739//mitochondrion;GO:0005740//mitochondrial envelope;GO:0005743//mitochondrial inner membrane;GO:0005758//mitochondrial intermembrane space;GO:0005819//spindle;GO:0005829//cytosol;GO:000585…	GO:0000166//nucleotide binding;GO:0003674//molecular_function;GO:0003682//chromatin binding;GO:0003824//catalytic activity;GO:0004672//protein kinase activity;GO:0004674//protein serine/threonine kinase activity;GO:0004707//MAP kinase activity;GO:0004708//MAP kinase kinase activity;GO:0004712//protein serine/threonine/tyrosine kinase activity;GO:0005488//binding;GO:0005515//protein binding;GO:000…	GO:0000003//reproduction;GO:0000018//regulation of DNA recombination;GO:0000075//cell cycle checkpoint signaling;GO:0000077//DNA damage checkpoint signaling;GO:0000165//MAPK cascade;GO:0000902//cell morphogenesis;GO:0001410//chlamydospore formation;GO:0001501//skeletal system development;GO:0001502//cartilage condensation;GO:0001525//angiogenesis;GO:0001568//blood vessel development;GO:0001775//c…
ncbi_66063001	9771	6575	8118	5695	4743	4246	361.45	247.76	380.05	211.39	207.32	190.16	329.753333333333	202.956666666667	-0.700215513051206	0.000537251943745689	0.0407416057340481	dur3-1	XP_042995655.1 uncharacterized protein UV8b_02223 [Ustilaginoidea virens]	-	-	-	-	GO:0005575//cellular_component;GO:0005622//intracellular anatomical structure;GO:0005737//cytoplasm;GO:0005783//endoplasmic reticulum;GO:0005886//plasma membrane;GO:0005887//integral component of plasma membrane;GO:0012505//endomembrane system;GO:0016020//membrane;GO:0016021//integral component of membrane;GO:0031224//intrinsic component of membrane;GO:0031226//intrinsic component of plasma membr…	GO:0003674//molecular_function;GO:0005215//transporter activity;GO:0005298//proline:sodium symporter activity;GO:0008324//cation transmembrane transporter activity;GO:0008519//ammonium transmembrane transporter activity;GO:0015075//ion transmembrane transporter activity;GO:0015101//organic cation transmembrane transporter activity;GO:0015203//polyamine transmembrane transporter activity;GO:001520…	GO:0006807//nitrogen compound metabolic process;GO:0006810//transport;GO:0006811//ion transport;GO:0006812//cation transport;GO:0007275//multicellular organism development;GO:0008150//biological_process;GO:0008152//metabolic process;GO:0009056//catabolic process;GO:0009987//cellular process;GO:0015695//organic cation transport;GO:0015696//ammonium transport;GO:0015824//proline transport;GO:001584…
ncbi_66068905	6166	5983	4944	7437	6266	5980	277.30	274.47	281.56	336.07	333.34	325.20	277.776666666667	331.536666666667	0.255243018084806	0.000572913683025977	0.0423772585215778	hsp60	XP_043001560.1 uncharacterized protein UV8b_08128 [Ustilaginoidea virens]	Genetic Information Processing	Folding, sorting and degradation	ko03018//RNA degradation	K04077	GO:0000307//cyclin-dependent protein kinase holoenzyme complex;GO:0005575//cellular_component;GO:0005576//extracellular region;GO:0005615//extracellular space;GO:0005622//intracellular anatomical structure;GO:0005634//nucleus;GO:0005681//spliceosomal complex;GO:0005737//cytoplasm;GO:0005739//mitochondrion;GO:0005740//mitochondrial envelope;GO:0005743//mitochondrial inner membrane;GO:0005758//mito…	GO:0000166//nucleotide binding;GO:0001530//lipopolysaccharide binding;GO:0002020//protease binding;GO:0002039//p53 binding;GO:0003674//molecular_function;GO:0003676//nucleic acid binding;GO:0003677//DNA binding;GO:0003688//DNA replication origin binding;GO:0003690//double-stranded DNA binding;GO:0003697//single-stranded DNA binding;GO:0003723//RNA binding;GO:0003725//double-stranded RNA binding;G…	GO:0000302//response to reactive oxygen species;GO:0001666//response to hypoxia;GO:0001775//cell activation;GO:0001816//cytokine production;GO:0001817//regulation of cytokine production;GO:0001819//positive regulation of cytokine production;GO:0002119//nematode larval development;GO:0002164//larval development;GO:0002200//somatic diversification of immune receptors;GO:0002204//somatic recombinati…
ncbi_66062508	100	69	107	196	199	145	4.16	2.93	5.64	8.19	9.79	7.30	4.24333333333333	8.42666666666667	0.989764044275747	0.000574416743275063	0.0423772585215778	mdrA	XP_042995162.1 uncharacterized protein UV8b_01730 [Ustilaginoidea virens]	-	-	-	-	GO:0005887//integral component of plasma membrane;GO:0016021//integral component of membrane	GO:0022857//transmembrane transporter activity;GO:0042910//xenobiotic transmembrane transporter activity	GO:0006855//xenobiotic transmembrane transport;GO:0042908//xenobiotic transport;GO:0055085//transmembrane transport
ncbi_66065696	392	512	397	711	541	568	17.38	23.15	22.28	31.67	28.37	30.45	20.9366666666667	30.1633333333333	0.526764100233071	0.000577546076489398	0.0423772585215778	gla-1	XP_042998350.1 uncharacterized protein UV8b_04918 [Ustilaginoidea virens]	Metabolism;Metabolism	Global and overview maps;Carbohydrate metabolism	ko01100//Metabolic pathways;ko00500//Starch and sucrose metabolism	K01178;K01178	GO:0000322//storage vacuole;GO:0000323//lytic vacuole;GO:0000324//fungal-type vacuole;GO:0005575//cellular_component;GO:0005622//intracellular anatomical structure;GO:0005737//cytoplasm;GO:0005773//vacuole;GO:0005783//endoplasmic reticulum;GO:0009986//cell surface;GO:0012505//endomembrane system;GO:0043226//organelle;GO:0043227//membrane-bounded organelle;GO:0043229//intracellular organelle;GO:00…	GO:0003674//molecular_function;GO:0003824//catalytic activity;GO:0004339//glucan 1,4-alpha-glucosidase activity;GO:0004553//hydrolase activity, hydrolyzing O-glycosyl compounds;GO:0005488//binding;GO:0015926//glucosidase activity;GO:0016787//hydrolase activity;GO:0016798//hydrolase activity, acting on glycosyl bonds;GO:0030246//carbohydrate binding;GO:0030247//polysaccharide binding;GO:2001070//s…	GO:0000003//reproduction;GO:0000272//polysaccharide catabolic process;GO:0005975//carbohydrate metabolic process;GO:0005976//polysaccharide metabolic process;GO:0005977//glycogen metabolic process;GO:0005980//glycogen catabolic process;GO:0006073//cellular glucan metabolic process;GO:0006091//generation of precursor metabolites and energy;GO:0006112//energy reserve metabolic process;GO:0007049//c…
ncbi_66064239	456	568	299	281	240	264	12.77	16.18	10.59	7.88	7.93	8.96	13.18	8.25666666666667	-0.674719002482844	0.000578906234026987	0.0423772585215778	--	XP_042996893.1 uncharacterized protein UV8b_03461 [Ustilaginoidea virens]	-	-	-	-	-	-	-
ncbi_66067030	9095	9510	5702	12699	9029	11306	442.04	471.78	351.03	620.56	519.35	664.10	421.616666666667	601.336666666667	0.512241031553968	0.000583330684102691	0.0423772585215778	SPBC25B2.10	XP_042999685.1 uncharacterized protein UV8b_06253 [Ustilaginoidea virens]	-	-	-	-	GO:0000935//division septum;GO:0005575//cellular_component;GO:0005622//intracellular anatomical structure;GO:0005737//cytoplasm;GO:0005886//plasma membrane;GO:0005938//cell cortex;GO:0016020//membrane;GO:0030428//cell septum;GO:0032153//cell division site;GO:0071944//cell periphery;GO:0099568//cytoplasmic region	GO:0000166//nucleotide binding;GO:0003674//molecular_function;GO:0003824//catalytic activity;GO:0005488//binding;GO:0016208//AMP binding;GO:0017076//purine nucleotide binding;GO:0030554//adenyl nucleotide binding;GO:0032553//ribonucleotide binding;GO:0032555//purine ribonucleotide binding;GO:0032559//adenyl ribonucleotide binding;GO:0036094//small molecule binding;GO:0043167//ion binding;GO:00431…	GO:0006950//response to stress;GO:0008150//biological_process;GO:0050896//response to stimulus
ncbi_66061054	599	668	488	748	729	796	15.65	17.74	16.12	19.57	22.46	25.21	16.5033333333333	22.4133333333333	0.441599775274007	0.000593926560875904	0.0427874593231016	--	XP_042993708.1 uncharacterized protein UV8b_00276 [Ustilaginoidea virens]	-	-	-	-	GO:0005575//cellular_component	GO:0000034//adenine deaminase activity;GO:0003674//molecular_function;GO:0003677//DNA binding;GO:0004151//dihydroorotase activity;GO:0008448//N-acetylglucosamine-6-phosphate deacetylase activity;GO:0008798//beta-aspartyl-peptidase activity;GO:0016787//hydrolase activity;GO:0018835//carbon phosphorus lyase activity;GO:0050480//imidazolonepropionase activity	GO:0006040//amino sugar metabolic process;GO:0006168//adenine salvage;GO:0006313//transposition, DNA-mediated;GO:0006508//proteolysis;GO:0006548//histidine catabolic process;GO:0008150//biological_process;GO:0009220//pyrimidine ribonucleotide biosynthetic process;GO:0019634//organic phosphonate metabolic process
ncbi_66069064	15	11	21	50	33	50	20.06	17.13	37.23	75.66	57.95	71.56	24.8066666666667	68.39	1.46305749962137	0.000600065292181957	0.04287243347862	--	XP_043001719.1 uncharacterized protein UV8b_08287 [Ustilaginoidea virens]	-	-	-	-	-	-	-
ncbi_66062669	2975	3013	2274	3467	2879	2993	173.35	179.50	167.96	203.46	198.80	210.46	173.603333333333	204.24	0.234470793823546	0.00061068794837721	0.0432737484731228	FUM18	XP_042995323.1 uncharacterized protein UV8b_01891 [Ustilaginoidea virens]	Metabolism;Metabolism	Global and overview maps;Lipid metabolism	ko01100//Metabolic pathways;ko00600//Sphingolipid metabolism	K04709;K04709	GO:0016021//integral component of membrane	-	-
ncbi_66067565	918	865	712	697	584	520	45.75	44.01	44.95	34.93	34.45	31.31	44.9033333333333	33.5633333333333	-0.419936541540589	0.000617871661482819	0.0433847679434895	--	XP_043000220.1 uncharacterized protein UV8b_06788 [Ustilaginoidea virens]	-	-	-	-	-	GO:0005515//protein binding	GO:0051216//cartilage development
ncbi_66063625	971	1043	790	806	595	623	50.72	55.64	52.28	42.36	36.80	39.31	52.88	39.49	-0.421234809047343	0.000622291639675268	0.0433847679434895	--	XP_042996279.1 uncharacterized protein UV8b_02847 [Ustilaginoidea virens]	-	-	-	-	-	-	-
ncbi_66068390	194	280	152	129	114	101	13.22	19.55	13.14	8.87	9.22	8.30	15.3033333333333	8.79666666666667	-0.798817081386094	0.000637692769038116	0.0436070566280946	--	XP_043001045.1 uncharacterized protein UV8b_07613 [Ustilaginoidea virens]	-	-	-	-	GO:0000276//mitochondrial proton-transporting ATP synthase complex, coupling factor F(o);GO:0005576//extracellular region;GO:0005634//nucleus	GO:0008289//lipid binding;GO:0015078//proton transmembrane transporter activity;GO:0020037//heme binding	GO:0006869//lipid transport;GO:0015986//ATP synthesis coupled proton transport;GO:0016070//RNA metabolic process;GO:0042157//lipoprotein metabolic process;GO:0051726//regulation of cell cycle
MSTRG.6658	88	114	121	171	223	215	11.56	15.66	20.36	23.05	35.34	33.83	15.86	30.74	0.954724393986793	0.00064013834447651	0.0436070566280946	--	-	-	-	-	-	-	-	-
ncbi_66066724	130	127	113	77	60	75	14.23	14.34	15.74	8.56	7.84	9.83	14.77	8.74333333333333	-0.756414519220962	0.000640612630626723	0.0436070566280946	--	XP_042999377.1 uncharacterized protein UV8b_05947 [Ustilaginoidea virens]	-	-	-	-	-	-	-
ncbi_66063452	3972	2871	4550	2397	1944	1311	491.86	367.72	717.75	302.42	287.89	193.97	525.776666666667	261.426666666667	-1.00804380845194	0.000653602146778349	0.0441436762413971	--	XP_042996106.1 uncharacterized protein UV8b_02674 [Ustilaginoidea virens]	-	-	-	-	-	-	-
ncbi_66064059	282	288	291	219	114	107	11.56	12.03	15.10	9.01	5.52	5.31	12.8966666666667	6.61333333333333	-0.963548703056346	0.000687708238446198	0.046087114119127	BN863_21970	XP_042996713.1 uncharacterized protein UV8b_03281 [Ustilaginoidea virens]	-	-	-	-	-	GO:0004553//hydrolase activity, hydrolyzing O-glycosyl compounds	GO:0005975//carbohydrate metabolic process
ncbi_66065346	10891	10997	6964	11927	14559	14019	742.34	767.71	602.14	820.18	1177.61	1151.39	704.063333333333	1049.72666666667	0.576236604247914	0.000705200082227211	0.0468958054681095	ARG1	XP_042998000.1 uncharacterized protein UV8b_04568 [Ustilaginoidea virens]	Metabolism;Metabolism;Metabolism;Metabolism;Metabolism	Global and overview maps;Global and overview maps;Global and overview maps;Amino acid metabolism;Amino acid metabolism	ko01100//Metabolic pathways;ko01110//Biosynthesis of secondary metabolites;ko01230//Biosynthesis of amino acids;ko00250//Alanine, aspartate and glutamate metabolism;ko00220//Arginine biosynthesis	K01940;K01940;K01940;K01940;K01940	-	GO:0004055//argininosuccinate synthase activity;GO:0005524//ATP binding	GO:0006526//arginine biosynthetic process;GO:0008616//queuosine biosynthetic process;GO:0042450//arginine biosynthetic process via ornithine
ncbi_66060912	5702	6492	4209	6861	7103	6878	519.25	607.94	487.06	632.89	770.02	752.09	538.083333333333	718.333333333333	0.416823842229111	0.000717696884599232	0.0472767950558953	--	XP_042993566.1 uncharacterized protein UV8b_00134 [Ustilaginoidea virens]	-	-	-	-	GO:0005575//cellular_component;GO:0005576//extracellular region	-	-
ncbi_66061438	1174	1051	790	1372	1182	1116	71.88	65.83	61.33	84.65	85.80	82.43	66.3466666666666	84.2933333333333	0.345394549773897	0.000721866622021768	0.0472767950558953	bckd-1A	XP_042994092.1 uncharacterized protein UV8b_00660 [Ustilaginoidea virens]	Metabolism;Metabolism;Metabolism;Metabolism	Global and overview maps;Global and overview maps;Amino acid metabolism;Carbohydrate metabolism	ko01100//Metabolic pathways;ko01110//Biosynthesis of secondary metabolites;ko00280//Valine, leucine and isoleucine degradation;ko00640//Propanoate metabolism	K00166;K00166;K00166;K00166	GO:0005575//cellular_component;GO:0005622//intracellular anatomical structure;GO:0005737//cytoplasm;GO:0005739//mitochondrion;GO:0005759//mitochondrial matrix;GO:0005947//mitochondrial alpha-ketoglutarate dehydrogenase complex;GO:0017086//3-methyl-2-oxobutanoate dehydrogenase (lipoamide) complex;GO:0030062//mitochondrial tricarboxylic acid cycle enzyme complex;GO:0031974//membrane-enclosed lumen;…	GO:0003674//molecular_function;GO:0003824//catalytic activity;GO:0003863//3-methyl-2-oxobutanoate dehydrogenase (2-methylpropanoyl-transferring) activity;GO:0004739//pyruvate dehydrogenase (acetyl-transferring) activity;GO:0004802//transketolase activity;GO:0005488//binding;GO:0016491//oxidoreductase activity;GO:0016620//oxidoreductase activity, acting on the aldehyde or oxo group of donors, NAD …	GO:0006082//organic acid metabolic process;GO:0006086//acetyl-CoA biosynthetic process from pyruvate;GO:0006098//pentose-phosphate shunt;GO:0006139//nucleobase-containing compound metabolic process;GO:0006163//purine nucleotide metabolic process;GO:0006164//purine nucleotide biosynthetic process;GO:0006520//cellular amino acid metabolic process;GO:0006637//acyl-CoA metabolic process;GO:0006725//c…
ncbi_66068160	1317	1306	824	1545	1371	1495	132.76	135.61	105.63	158.03	164.74	180.69	124.666666666667	167.82	0.428838890256139	0.00073111117786306	0.0475222265610989	auh	XP_043000815.1 uncharacterized protein UV8b_07383 [Ustilaginoidea virens]	Metabolism;Metabolism	Global and overview maps;Amino acid metabolism	ko01100//Metabolic pathways;ko00280//Valine, leucine and isoleucine degradation	K05607;K05607	GO:0005575//cellular_component;GO:0005622//intracellular anatomical structure;GO:0005737//cytoplasm;GO:0005739//mitochondrion;GO:0016507//mitochondrial fatty acid beta-oxidation multienzyme complex;GO:0043226//organelle;GO:0043227//membrane-bounded organelle;GO:0043229//intracellular organelle;GO:0043231//intracellular membrane-bounded organelle	GO:0003674//molecular_function;GO:0003676//nucleic acid binding;GO:0003723//RNA binding;GO:0003729//mRNA binding;GO:0003730//mRNA 3'-UTR binding;GO:0003824//catalytic activity;GO:0003857//3-hydroxyacyl-CoA dehydrogenase activity;GO:0003860//3-hydroxyisobutyryl-CoA hydrolase activity;GO:0004165//dodecenoyl-CoA delta-isomerase activity;GO:0004300//enoyl-CoA hydratase activity;GO:0004490//methylglut…	GO:0006082//organic acid metabolic process;GO:0006508//proteolysis;GO:0006520//cellular amino acid metabolic process;GO:0006551//leucine metabolic process;GO:0006552//leucine catabolic process;GO:0006629//lipid metabolic process;GO:0006631//fatty acid metabolic process;GO:0006635//fatty acid beta-oxidation;GO:0006807//nitrogen compound metabolic process;GO:0006950//response to stress;GO:0008150//…
ncbi_66068532	150	128	102	169	294	228	7.99	6.96	6.88	9.06	18.54	14.66	7.27666666666667	14.0866666666667	0.952980636944152	0.000751818073484658	0.0485034869050363	--	XP_043001187.1 uncharacterized protein UV8b_07755 [Ustilaginoidea virens]	-	-	-	-	-	-	-
ncbi_66065449	687	630	650	528	339	369	36.95	34.62	44.30	28.58	21.60	23.97	38.6233333333333	24.7166666666667	-0.643988487501932	0.000790918502127522	0.050313293929521	prlL	XP_042998103.1 uncharacterized protein UV8b_04671 [Ustilaginoidea virens]	-	-	-	-	-	GO:0022857//transmembrane transporter activity	GO:0055085//transmembrane transport
ncbi_66063880	913	1041	897	731	615	651	34.97	40.62	43.48	28.10	27.84	30.18	39.69	28.7066666666667	-0.467389743553754	0.000791510465519358	0.050313293929521	SPBC56F2.05c	XP_042996534.1 uncharacterized protein UV8b_03102 [Ustilaginoidea virens]	-	-	-	-	-	GO:0000981//DNA-binding transcription factor activity, RNA polymerase II-specific;GO:0008270//zinc ion binding	GO:0006355//regulation of transcription, DNA-templated
ncbi_66065548	53	32	79	19	18	10	8.09	5.08	15.39	2.97	3.30	1.82	9.52	2.69666666666667	-1.81978437159912	0.00083863025898608	0.0529194057586472	--	XP_042998202.1 uncharacterized protein UV8b_04770 [Ustilaginoidea virens]	-	-	-	-	-	-	-
ncbi_66061714	5926	5230	3976	7606	5312	6781	305.12	275.00	259.36	393.95	323.82	421.77	279.826666666667	379.846666666667	0.440883707279815	0.000878847649210681	0.0550252463869992	PHYA	XP_042994368.1 uncharacterized protein UV8b_00936 [Ustilaginoidea virens]	-	-	-	-	GO:0005575//cellular_component;GO:0005576//extracellular region	GO:0003674//molecular_function;GO:0003824//catalytic activity;GO:0003993//acid phosphatase activity;GO:0016158//3-phytase activity;GO:0016787//hydrolase activity;GO:0016788//hydrolase activity, acting on ester bonds;GO:0016791//phosphatase activity;GO:0042578//phosphoric ester hydrolase activity	GO:0006793//phosphorus metabolic process;GO:0006796//phosphate-containing compound metabolic process;GO:0008150//biological_process;GO:0008152//metabolic process;GO:0009987//cellular process;GO:0016311//dephosphorylation;GO:0044237//cellular metabolic process
ncbi_66064901	812	930	429	1101	1043	1143	174.13	209.64	118.01	244.49	270.91	288.96	167.26	268.12	0.680786370876059	0.000884732128142613	0.0550252463869992	--	XP_042997555.1 uncharacterized protein UV8b_04123 [Ustilaginoidea virens]	-	-	-	-	GO:0005575//cellular_component;GO:0005622//intracellular anatomical structure;GO:0005634//nucleus;GO:0043226//organelle;GO:0043227//membrane-bounded organelle;GO:0043229//intracellular organelle;GO:0043231//intracellular membrane-bounded organelle	GO:0003674//molecular_function;GO:0003676//nucleic acid binding;GO:0003677//DNA binding;GO:0005488//binding;GO:0008301//DNA binding, bending;GO:0097159//organic cyclic compound binding;GO:1901363//heterocyclic compound binding	GO:0000003//reproduction;GO:0003006//developmental process involved in reproduction;GO:0006139//nucleobase-containing compound metabolic process;GO:0006351//transcription, DNA-templated;GO:0006355//regulation of transcription, DNA-templated;GO:0006725//cellular aromatic compound metabolic process;GO:0006807//nitrogen compound metabolic process;GO:0007530//sex determination;GO:0007531//mating type…
ncbi_66063766	2964	2866	1522	3602	3229	3701	855.02	880.41	566.29	1090.10	1139.87	1245.35	767.24	1158.44	0.594433481263957	0.000925045826206214	0.0571215797682337	HMF1	XP_042996420.1 uncharacterized protein UV8b_02988 [Ustilaginoidea virens]	-	-	-	-	-	GO:0019239//deaminase activity	GO:0008152//metabolic process
ncbi_66063824	1351	1257	1039	1503	1391	1495	162.65	156.43	159.31	184.25	200.18	215.17	159.463333333333	199.866666666667	0.325813150733862	0.000936138047828498	0.0573965491026764	OXR1	XP_042996478.1 uncharacterized protein UV8b_03046 [Ustilaginoidea virens]	-	-	-	-	GO:0005575//cellular_component;GO:0005622//intracellular anatomical structure;GO:0005737//cytoplasm;GO:0005739//mitochondrion;GO:0043226//organelle;GO:0043227//membrane-bounded organelle;GO:0043229//intracellular organelle;GO:0043231//intracellular membrane-bounded organelle	GO:0003674//molecular_function	GO:0000003//reproduction;GO:0006950//response to stress;GO:0006979//response to oxidative stress;GO:0007049//cell cycle;GO:0008150//biological_process;GO:0009987//cellular process;GO:0022414//reproductive process;GO:0033554//cellular response to stress;GO:0034599//cellular response to oxidative stress;GO:0042221//response to chemical;GO:0050896//response to stimulus;GO:0051321//meiotic cell cycle…
ncbi_66064450	1790	1912	1602	1497	1266	1230	33.77	36.63	38.20	28.25	28.15	28.17	36.2	28.19	-0.360806219400146	0.000966400091718092	0.0588266648294757	--	XP_042997104.1 uncharacterized protein UV8b_03672 [Ustilaginoidea virens]	-	-	-	-	-	-	-
MSTRG.3945	31284	36398	13807	49951	39475	45427	1319.36	1565.05	737.21	2115.68	1968.53	2317.63	1207.20666666667	2133.94666666667	0.821851441478612	0.000973072651314635	0.0588266648294757	--	-	-	-	-	-	-	-	-
ncbi_66068956	4383	3989	3363	5976	4090	4835	497.31	467.27	485.70	689.57	554.17	656.51	483.426666666667	633.416666666667	0.389857771630876	0.00100179412078767	0.0597546204027426	cfmA	XP_043001611.1 uncharacterized protein UV8b_08179 [Ustilaginoidea virens]	-	-	-	-	GO:0005575//cellular_component;GO:0005576//extracellular region;GO:0005618//cell wall;GO:0005886//plasma membrane;GO:0009277//fungal-type cell wall;GO:0016020//membrane;GO:0030312//external encapsulating structure;GO:0031224//intrinsic component of membrane;GO:0031225//anchored component of membrane;GO:0071944//cell periphery	GO:0016491//oxidoreductase activity;GO:0070967//coenzyme F420 binding	GO:0008150//biological_process
ncbi_66065821	1042	1114	493	1440	1380	1266	139.38	154.40	84.07	196.60	221.06	202.04	125.95	206.566666666667	0.713756345516215	0.00100224638038146	0.0597546204027426	--	XP_042998475.1 uncharacterized protein UV8b_05043 [Ustilaginoidea virens]	-	-	-	-	-	-	-
ncbi_66066028	97	92	53	50	34	33	13.22	13.00	9.21	6.96	5.55	5.36	11.81	5.95666666666667	-0.987431831076822	0.00106404437929479	0.0630045456096129	--	XP_042998682.1 uncharacterized protein UV8b_05250 [Ustilaginoidea virens]	-	-	-	-	-	-	-
ncbi_66061885	975	883	755	717	560	636	41.77	38.57	40.95	30.85	28.37	32.96	40.43	30.7266666666667	-0.395934936656201	0.00110943945589406	0.0652456060966268	obg	XP_042994539.1 uncharacterized protein UV8b_01107 [Ustilaginoidea virens]	-	-	-	-	GO:0000313//organellar ribosome;GO:0005575//cellular_component;GO:0005622//intracellular anatomical structure;GO:0005737//cytoplasm;GO:0005739//mitochondrion;GO:0005740//mitochondrial envelope;GO:0005743//mitochondrial inner membrane;GO:0005759//mitochondrial matrix;GO:0005761//mitochondrial ribosome;GO:0005840//ribosome;GO:0009898//cytoplasmic side of plasma membrane;GO:0016020//membrane;GO:0019…	GO:0000166//nucleotide binding;GO:0000287//magnesium ion binding;GO:0001882//nucleoside binding;GO:0001883//purine nucleoside binding;GO:0003674//molecular_function;GO:0003824//catalytic activity;GO:0003924//GTPase activity;GO:0005488//binding;GO:0005524//ATP binding;GO:0005525//GTP binding;GO:0015415//ATPase-coupled phosphate ion transmembrane transporter activity;GO:0015416//ABC-type phosphonat…	GO:0002181//cytoplasmic translation;GO:0006412//translation;GO:0006417//regulation of translation;GO:0006518//peptide metabolic process;GO:0006807//nitrogen compound metabolic process;GO:0006817//phosphate ion transport;GO:0008150//biological_process;GO:0008152//metabolic process;GO:0009058//biosynthetic process;GO:0009059//macromolecule biosynthetic process;GO:0009653//anatomical structure morph…
ncbi_66067001	2121	2397	1750	2590	2460	2404	56.63	65.07	59.08	69.26	77.49	77.83	60.26	74.86	0.312994375305499	0.00113369773579254	0.0662217359859897	--	XP_042999656.1 uncharacterized protein UV8b_06224 [Ustilaginoidea virens]	-	-	-	-	-	-	-
ncbi_66062795	2384	2469	1578	2711	2616	2632	125.43	132.68	105.19	143.51	162.98	167.25	121.1	157.913333333333	0.382934124543153	0.00120050657635933	0.0696535527021909	--	XP_042995449.1 uncharacterized protein UV8b_02017 [Ustilaginoidea virens]	-	-	-	-	GO:0016020//membrane	GO:0046873//metal ion transmembrane transporter activity	GO:0030001//metal ion transport;GO:0055085//transmembrane transport
ncbi_66066364	10069	9151	7158	7289	6669	6526	178.92	165.09	160.74	129.53	139.66	140.81	168.25	136.666666666667	-0.299945095826024	0.00123007715761029	0.0704673916895922	SPCC970.08	XP_042999017.1 uncharacterized protein UV8b_05587 [Ustilaginoidea virens]	Cellular Processes;Environmental Information Processing	Transport and catabolism;Signal transduction	ko04138//Autophagy - yeast;ko04070//Phosphatidylinositol signaling system	K07756;K07756	GO:0005575//cellular_component;GO:0005622//intracellular anatomical structure;GO:0005737//cytoplasm	GO:0000166//nucleotide binding;GO:0000827//inositol-1,3,4,5,6-pentakisphosphate kinase activity;GO:0000828//inositol hexakisphosphate kinase activity;GO:0000829//inositol heptakisphosphate kinase activity;GO:0000832//inositol hexakisphosphate 5-kinase activity;GO:0003674//molecular_function;GO:0003824//catalytic activity;GO:0005488//binding;GO:0005524//ATP binding;GO:0008440//inositol-1,4,5-trisp…	GO:0006066//alcohol metabolic process;GO:0006109//regulation of carbohydrate metabolic process;GO:0006793//phosphorus metabolic process;GO:0006796//phosphate-containing compound metabolic process;GO:0008150//biological_process;GO:0008152//metabolic process;GO:0009058//biosynthetic process;GO:0009889//regulation of biosynthetic process;GO:0009987//cellular process;GO:0010675//regulation of cellula…
ncbi_66067372	13849	12857	9452	15663	12735	14611	1818.82	1748.81	1582.24	2098.66	2002.25	2290.20	1716.62333333333	2130.37	0.311530504114509	0.0012334796816935	0.0704673916895922	--	XP_043000027.1 uncharacterized protein UV8b_06595 [Ustilaginoidea virens]	-	-	-	-	-	-	-
ncbi_66064686	1848	1156	1693	1063	813	778	45.73	29.08	52.97	26.34	23.73	23.35	42.5933333333333	24.4733333333333	-0.799417025194966	0.00123898710663019	0.0704673916895922	--	XP_042997340.1 uncharacterized protein UV8b_03908 [Ustilaginoidea virens]	-	-	-	-	GO:0000408//EKC/KEOPS complex;GO:0005575//cellular_component;GO:0005622//intracellular anatomical structure;GO:0005737//cytoplasm;GO:0005739//mitochondrion;GO:0005740//mitochondrial envelope;GO:0005743//mitochondrial inner membrane;GO:0016020//membrane;GO:0019866//organelle inner membrane;GO:0031090//organelle membrane;GO:0031966//mitochondrial membrane;GO:0031967//organelle envelope;GO:0031975//…	GO:0003674//molecular_function;GO:0003824//catalytic activity;GO:0004175//endopeptidase activity;GO:0004222//metalloendopeptidase activity;GO:0004252//serine-type endopeptidase activity;GO:0005488//binding;GO:0008233//peptidase activity;GO:0008236//serine-type peptidase activity;GO:0008237//metallopeptidase activity;GO:0008270//zinc ion binding;GO:0016740//transferase activity;GO:0016746//acyltra…	GO:0000003//reproduction;GO:0000959//mitochondrial RNA metabolic process;GO:0000963//mitochondrial RNA processing;GO:0002949//tRNA threonylcarbamoyladenosine modification;GO:0003006//developmental process involved in reproduction;GO:0006139//nucleobase-containing compound metabolic process;GO:0006396//RNA processing;GO:0006399//tRNA metabolic process;GO:0006400//tRNA modification;GO:0006508//prot…
ncbi_66064291	1465	1285	1199	1064	925	921	76.34	68.39	79.16	55.78	57.07	57.97	74.63	56.94	-0.390313193043432	0.00124757444811135	0.0704920333589715	DGAT1C	XP_042996945.1 uncharacterized protein UV8b_03513 [Ustilaginoidea virens]	Metabolism;Metabolism	Global and overview maps;Lipid metabolism	ko01100//Metabolic pathways;ko00561//Glycerolipid metabolism	K11155;K11155	GO:0005575//cellular_component;GO:0005622//intracellular anatomical structure;GO:0005737//cytoplasm;GO:0005783//endoplasmic reticulum;GO:0005789//endoplasmic reticulum membrane;GO:0005811//lipid droplet;GO:0005886//plasma membrane;GO:0009507//chloroplast;GO:0009526//plastid envelope;GO:0009536//plastid;GO:0009941//chloroplast envelope;GO:0012505//endomembrane system;GO:0012506//vesicle membrane;G…	GO:0003674//molecular_function;GO:0003824//catalytic activity;GO:0003846//2-acylglycerol O-acyltransferase activity;GO:0004144//diacylglycerol O-acyltransferase activity;GO:0005488//binding;GO:0005504//fatty acid binding;GO:0008289//lipid binding;GO:0008374//O-acyltransferase activity;GO:0016411//acylglycerol O-acyltransferase activity;GO:0016740//transferase activity;GO:0016746//acyltransferase …	GO:0000003//reproduction;GO:0001101//response to acid chemical;GO:0001523//retinoid metabolic process;GO:0001775//cell activation;GO:0002252//immune effector process;GO:0002263//cell activation involved in immune response;GO:0002274//myeloid leukocyte activation;GO:0002275//myeloid cell activation involved in immune response;GO:0002283//neutrophil activation involved in immune response;GO:0002366…
ncbi_66060968	925	877	989	700	542	402	42.21	40.83	57.16	32.10	29.26	22.18	46.7333333333333	27.8466666666667	-0.74694730073519	0.00126046994930952	0.0707581994271482	SUC1	XP_042993622.1 uncharacterized protein UV8b_00190 [Ustilaginoidea virens]	Metabolism;Metabolism;Metabolism;Metabolism	Global and overview maps;Global and overview maps;Carbohydrate metabolism;Carbohydrate metabolism	ko01100//Metabolic pathways;ko01110//Biosynthesis of secondary metabolites;ko00500//Starch and sucrose metabolism;ko00052//Galactose metabolism	K01193;K01193;K01193;K01193	GO:0000322//storage vacuole;GO:0000323//lytic vacuole;GO:0000324//fungal-type vacuole;GO:0005575//cellular_component;GO:0005576//extracellular region;GO:0005622//intracellular anatomical structure;GO:0005737//cytoplasm;GO:0005739//mitochondrion;GO:0005773//vacuole;GO:0043226//organelle;GO:0043227//membrane-bounded organelle;GO:0043229//intracellular organelle;GO:0043231//intracellular membrane-bo…	GO:0003674//molecular_function;GO:0003824//catalytic activity;GO:0004553//hydrolase activity, hydrolyzing O-glycosyl compounds;GO:0004564//beta-fructofuranosidase activity;GO:0004575//sucrose alpha-glucosidase activity;GO:0015926//glucosidase activity;GO:0016787//hydrolase activity;GO:0016798//hydrolase activity, acting on glycosyl bonds;GO:0051669//fructan beta-fructosidase activity;GO:0051670//…	GO:0000272//polysaccharide catabolic process;GO:0005975//carbohydrate metabolic process;GO:0005976//polysaccharide metabolic process;GO:0005984//disaccharide metabolic process;GO:0005985//sucrose metabolic process;GO:0005987//sucrose catabolic process;GO:0008150//biological_process;GO:0008152//metabolic process;GO:0009056//catabolic process;GO:0009057//macromolecule catabolic process;GO:0009311//…
ncbi_66065025	1264	1184	1040	958	826	857	32.50	30.95	33.82	24.67	25.06	26.73	32.4233333333333	25.4866666666667	-0.347289717630556	0.00128091333674951	0.0714419083625776	sec59	XP_042997679.1 uncharacterized protein UV8b_04247 [Ustilaginoidea virens]	-	-	-	-	-	GO:0005524//ATP binding	-
ncbi_66064468	31791	36550	13298	46433	43711	45636	1345.97	1577.77	712.81	1974.41	2188.33	2337.33	1212.18333333333	2166.69	0.837884842296951	0.00129526525453844	0.0715485597388405	--	XP_042997122.1 uncharacterized protein UV8b_03690 [Ustilaginoidea virens]	-	-	-	-	-	-	-
ncbi_66063677	347	218	296	183	144	151	140.88	96.05	156.24	79.41	72.64	70.42	131.056666666667	74.1566666666667	-0.821542441819265	0.00130198226313498	0.0715485597388405	--	XP_042996331.1 uncharacterized protein UV8b_02899 [Ustilaginoidea virens]	-	-	-	-	-	-	-
ncbi_66063608	4520	2921	5762	2921	1738	1510	315.02	208.56	509.48	205.44	143.77	126.78	344.353333333333	158.663333333333	-1.11792087858192	0.0013076544174363	0.0715485597388405	EAPA	XP_042996262.1 uncharacterized protein UV8b_02830 [Ustilaginoidea virens]	-	-	-	-	-	-	-
ncbi_66063865	2293	2393	1342	2758	2554	2662	156.78	167.59	116.40	190.26	207.24	219.31	146.923333333333	205.603333333333	0.484800121542117	0.00134029568785538	0.0725803016192622	--	XP_042996519.1 uncharacterized protein UV8b_03087 [Ustilaginoidea virens]	Metabolism;Metabolism	Global and overview maps;Carbohydrate metabolism	ko01100//Metabolic pathways;ko00620//Pyruvate metabolism	K01069;K01069	GO:0000139//Golgi membrane;GO:0000228//nuclear chromosome;GO:0000775//chromosome, centromeric region;GO:0000785//chromatin;GO:0000792//heterochromatin;GO:0000922//spindle pole;GO:0005575//cellular_component;GO:0005622//intracellular anatomical structure;GO:0005634//nucleus;GO:0005654//nucleoplasm;GO:0005694//chromosome;GO:0005730//nucleolus;GO:0005737//cytoplasm;GO:0005739//mitochondrion;GO:00057…	GO:0003674//molecular_function;GO:0003824//catalytic activity;GO:0004518//nuclease activity;GO:0004519//endonuclease activity;GO:0016787//hydrolase activity;GO:0016788//hydrolase activity, acting on ester bonds	GO:0000448//cleavage in ITS2 between 5.8S rRNA and LSU-rRNA of tricistronic rRNA transcript (SSU-rRNA, 5.8S rRNA, LSU-rRNA);GO:0000460//maturation of 5.8S rRNA;GO:0000463//maturation of LSU-rRNA from tricistronic rRNA transcript (SSU-rRNA, 5.8S rRNA, LSU-rRNA);GO:0000466//maturation of 5.8S rRNA from tricistronic rRNA transcript (SSU-rRNA, 5.8S rRNA, LSU-rRNA);GO:0000469//cleavage involved in rRN…
ncbi_66068947	578	671	375	340	348	334	19.70	23.29	16.17	11.62	14.01	13.79	19.72	13.14	-0.585694276055582	0.00134330228560809	0.0725803016192622	--	XP_043001602.1 uncharacterized protein UV8b_08170 [Ustilaginoidea virens]	-	-	-	-	GO:0016020//membrane	GO:0005524//ATP binding	GO:0007059//chromosome segregation;GO:0030261//chromosome condensation;GO:0048193//Golgi vesicle transport
ncbi_66064855	1074	1105	809	1342	1161	1047	56.51	59.38	53.93	71.04	72.33	66.53	56.6066666666667	69.9666666666667	0.305695789001402	0.00135801334076672	0.0729194119933432	SAP2	XP_042997509.1 uncharacterized protein UV8b_04077 [Ustilaginoidea virens]	-	-	-	-	-	-	-
ncbi_66061228	1390	1662	919	915	887	741	50.98	62.09	42.66	33.67	38.44	32.91	51.91	35.0066666666667	-0.568382792784744	0.00137176779936003	0.0732032878115275	PRM1	XP_042993882.1 uncharacterized protein UV8b_00450 [Ustilaginoidea virens]	-	-	-	-	GO:0019028//viral capsid;GO:0019031//viral envelope	GO:0005198//structural molecule activity	-
ncbi_66061010	1262	1506	645	1675	1740	1913	310.51	391.68	204.05	429.17	520.83	552.33	302.08	500.776666666667	0.729236672672748	0.0013807694004044	0.0732316040889328	--	XP_042993664.1 uncharacterized protein UV8b_00232 [Ustilaginoidea virens]	-	-	-	-	-	-	-
MSTRG.4132	62	45	44	24	25	16	3.82	2.83	3.44	1.49	1.83	1.19	3.36333333333333	1.50333333333333	-1.16172683585098	0.00143567459936256	0.0756793104359108	--	-	-	-	-	-	-	-	-
ncbi_66065596	90	109	65	149	124	120	78.98	108.85	75.44	145.70	140.51	115.78	87.7566666666667	133.996666666667	0.610616479473031	0.00144511445267274	0.0757152390506414	--	XP_042998250.1 uncharacterized protein UV8b_04818 [Ustilaginoidea virens]	-	-	-	-	-	-	-
ncbi_66064474	1969	2005	1669	2570	2006	2075	34.45	35.61	36.90	44.97	41.36	44.09	35.6533333333333	43.4733333333333	0.286093754303627	0.00146354933991029	0.0760136605942146	mdr1	XP_042997128.1 uncharacterized protein UV8b_03696 [Ustilaginoidea virens]	Environmental Information Processing	Membrane transport	ko02010//ABC transporters	K05658	GO:0000322//storage vacuole;GO:0000323//lytic vacuole;GO:0000324//fungal-type vacuole;GO:0005575//cellular_component;GO:0005622//intracellular anatomical structure;GO:0005737//cytoplasm;GO:0005773//vacuole;GO:0005886//plasma membrane;GO:0005887//integral component of plasma membrane;GO:0009380//excinuclease repair complex;GO:0009898//cytoplasmic side of plasma membrane;GO:0016020//membrane;GO:001…	GO:0000166//nucleotide binding;GO:0003674//molecular_function;GO:0003723//RNA binding;GO:0003724//RNA helicase activity;GO:0003824//catalytic activity;GO:0003924//GTPase activity;GO:0004020//adenylylsulfate kinase activity;GO:0004140//dephospho-CoA kinase activity;GO:0005215//transporter activity;GO:0005260//intracellularly ATP-gated chloride channel activity;GO:0005319//lipid transporter activit…	GO:0000910//cytokinesis;GO:0006289//nucleotide-excision repair;GO:0006790//sulfur compound metabolic process;GO:0006810//transport;GO:0006817//phosphate ion transport;GO:0006824//cobalt ion transport;GO:0006855//xenobiotic transmembrane transport;GO:0006869//lipid transport;GO:0007186//G protein-coupled receptor signaling pathway;GO:0007601//visual perception;GO:0008150//biological_process;GO:000…
ncbi_66065289	254	207	311	477	435	412	13.87	11.55	21.52	26.21	28.13	27.16	15.6466666666667	27.1666666666667	0.795982217482631	0.0014683957569964	0.0760136605942146	--	XP_042997943.1 uncharacterized protein UV8b_04511 [Ustilaginoidea virens]	-	-	-	-	-	-	-
ncbi_66063932	2486	2829	2090	2162	1725	1663	78.56	90.98	83.55	68.49	64.36	63.68	84.3633333333333	65.51	-0.364900950876329	0.00148335622487917	0.0763310390719074	cel3B	XP_042996586.1 uncharacterized protein UV8b_03154 [Ustilaginoidea virens]	Metabolism;Metabolism;Metabolism;Metabolism;Metabolism	Global and overview maps;Global and overview maps;Carbohydrate metabolism;Metabolism of other amino acids;Biosynthesis of other secondary metabolites	ko01100//Metabolic pathways;ko01110//Biosynthesis of secondary metabolites;ko00500//Starch and sucrose metabolism;ko00460//Cyanoamino acid metabolism;ko00999//Biosynthesis of various plant secondary metabolites	K05349;K05349;K05349;K05349;K05349	GO:0005575//cellular_component;GO:0005576//extracellular region;GO:0005681//spliceosomal complex	GO:0003674//molecular_function;GO:0003824//catalytic activity;GO:0004553//hydrolase activity, hydrolyzing O-glycosyl compounds;GO:0004565//beta-galactosidase activity;GO:0008422//beta-glucosidase activity;GO:0015925//galactosidase activity;GO:0015926//glucosidase activity;GO:0016787//hydrolase activity;GO:0016798//hydrolase activity, acting on glycosyl bonds;GO:0102483//scopolin beta-glucosidase …	GO:0000272//polysaccharide catabolic process;GO:0000398//mRNA splicing, via spliceosome;GO:0005975//carbohydrate metabolic process;GO:0005976//polysaccharide metabolic process;GO:0006073//cellular glucan metabolic process;GO:0008150//biological_process;GO:0008152//metabolic process;GO:0009056//catabolic process;GO:0009057//macromolecule catabolic process;GO:0009251//glucan catabolic process;GO:00…
ncbi_66066988	728	547	542	463	340	396	112.67	88.05	107.11	73.41	63.20	72.89	102.61	69.8333333333333	-0.555183594441173	0.00150321765250101	0.0768953645317823	PEX11	XP_042999643.1 uncharacterized protein UV8b_06211 [Ustilaginoidea virens]	Cellular Processes	Transport and catabolism	ko04146//Peroxisome	K13352	GO:0005575//cellular_component;GO:0005622//intracellular anatomical structure;GO:0005737//cytoplasm;GO:0005777//peroxisome;GO:0005778//peroxisomal membrane;GO:0005779//integral component of peroxisomal membrane;GO:0005783//endoplasmic reticulum;GO:0012505//endomembrane system;GO:0016020//membrane;GO:0016021//integral component of membrane;GO:0031090//organelle membrane;GO:0031224//intrinsic compo…	GO:0003674//molecular_function	GO:0006082//organic acid metabolic process;GO:0006629//lipid metabolic process;GO:0006631//fatty acid metabolic process;GO:0006996//organelle organization;GO:0007031//peroxisome organization;GO:0007154//cell communication;GO:0007165//signal transduction;GO:0008150//biological_process;GO:0008152//metabolic process;GO:0009987//cellular process;GO:0016043//cellular component organization;GO:0016559/…
ncbi_66068862	125	195	125	100	73	69	40.93	68.44	52.94	34.58	29.40	26.21	54.1033333333333	30.0633333333333	-0.847712502075952	0.00151666486826723	0.0771268693304128	--	XP_043001517.1 uncharacterized protein UV8b_08085 [Ustilaginoidea virens]	-	-	-	-	-	-	-
ncbi_66066769	345	440	164	578	517	471	40.63	53.54	24.59	69.28	72.76	66.34	39.5866666666667	69.46	0.811167818116591	0.00162144180714124	0.0819728913610296	cctP	XP_042999422.1 uncharacterized protein UV8b_05992 [Ustilaginoidea virens]	-	-	-	-	-	GO:0003674//molecular_function	GO:0030436//asexual sporulation;GO:0043386//mycotoxin biosynthetic process
ncbi_66064505	6312	6215	4870	6940	5974	6113	167.69	167.88	163.61	184.66	187.26	196.93	166.393333333333	189.616666666667	0.188488145807821	0.00163266702048405	0.0820605022795617	--	XP_042997159.1 uncharacterized protein UV8b_03727 [Ustilaginoidea virens]	-	-	-	-	-	-	GO:0006890//retrograde vesicle-mediated transport, Golgi to endoplasmic reticulum
ncbi_66066909	4129	4173	3449	4883	4625	4176	194.57	200.67	205.85	231.30	257.88	237.88	200.363333333333	242.353333333333	0.274493407278561	0.00166371500581967	0.0831376660422602	MBZ1	XP_042999564.1 uncharacterized protein UV8b_06132 [Ustilaginoidea virens]	-	-	-	-	-	GO:0003700//DNA-binding transcription factor activity	GO:0006355//regulation of transcription, DNA-templated
ncbi_66066986	813	750	1380	624	375	388	85.12	80.94	183.79	66.34	46.83	48.68	116.616666666667	53.95	-1.11207912610559	0.00170086459902073	0.0845056003364033	--	XP_042999641.1 uncharacterized protein UV8b_06209 [Ustilaginoidea virens]	-	-	-	-	-	GO:0016627//oxidoreductase activity, acting on the CH-CH group of donors	GO:0006629//lipid metabolic process
ncbi_66065791	1873	1836	1382	2065	1855	2055	185.35	187.10	173.89	207.29	218.78	243.90	182.113333333333	223.323333333333	0.294297442766096	0.00177371122883579	0.0872536087293607	--	XP_042998445.1 uncharacterized protein UV8b_05013 [Ustilaginoidea virens]	Environmental Information Processing;Cellular Processes	Signal transduction;Transport and catabolism	ko04011//MAPK signaling pathway - yeast;ko04139//Mitophagy - yeast	K11244;K11244	GO:0016021//integral component of membrane	GO:0000155//phosphorelay sensor kinase activity;GO:0004673//protein histidine kinase activity	GO:0000160//phosphorelay signal transduction system;GO:0019835//cytolysis;GO:0071555//cell wall organization
ncbi_66066816	193	188	247	626	418	248	6.14	6.09	9.95	19.98	15.71	9.57	7.39333333333333	15.0866666666667	1.02897721910519	0.00177636033966079	0.0872536087293607	OPT7	XP_042999471.1 uncharacterized protein UV8b_06039 [Ustilaginoidea virens]	-	-	-	-	-	-	GO:0055085//transmembrane transport
ncbi_66065719	1489	1328	1198	1146	895	956	64.43	58.59	65.63	49.81	45.80	50.03	62.8833333333333	48.5466666666667	-0.373305454252955	0.00181301698053668	0.0885510271002238	met9	XP_042998373.1 uncharacterized protein UV8b_04941 [Ustilaginoidea virens]	Metabolism;Metabolism	Global and overview maps;Metabolism of cofactors and vitamins	ko01100//Metabolic pathways;ko00670//One carbon pool by folate	K25004;K25004	GO:0005575//cellular_component;GO:0005622//intracellular anatomical structure;GO:0005737//cytoplasm;GO:0005739//mitochondrion;GO:0005829//cytosol;GO:0043226//organelle;GO:0043227//membrane-bounded organelle;GO:0043229//intracellular organelle;GO:0043231//intracellular membrane-bounded organelle	GO:0003674//molecular_function;GO:0003824//catalytic activity;GO:0004489//methylenetetrahydrofolate reductase (NAD(P)H) activity;GO:0016491//oxidoreductase activity;GO:0016645//oxidoreductase activity, acting on the CH-NH group of donors;GO:0016646//oxidoreductase activity, acting on the CH-NH group of donors, NAD or NADP as acceptor	GO:0000096//sulfur amino acid metabolic process;GO:0000097//sulfur amino acid biosynthetic process;GO:0006082//organic acid metabolic process;GO:0006520//cellular amino acid metabolic process;GO:0006555//methionine metabolic process;GO:0006575//cellular modified amino acid metabolic process;GO:0006725//cellular aromatic compound metabolic process;GO:0006730//one-carbon metabolic process;GO:000676…
ncbi_66064995	2861	3173	2414	3671	2961	3186	106.75	120.60	113.99	137.44	130.55	143.91	113.78	137.3	0.271084639339702	0.00185254202740022	0.0899731788026679	svkA	XP_042997649.1 uncharacterized protein UV8b_04217 [Ustilaginoidea virens]	-	-	-	-	GO:0005575//cellular_component;GO:0005622//intracellular anatomical structure;GO:0005634//nucleus;GO:0005737//cytoplasm;GO:0005794//Golgi apparatus;GO:0005815//microtubule organizing center;GO:0005819//spindle;GO:0005829//cytosol;GO:0005856//cytoskeleton;GO:0005886//plasma membrane;GO:0009898//cytoplasmic side of plasma membrane;GO:0012505//endomembrane system;GO:0015629//actin cytoskeleton;GO:00…	GO:0000166//nucleotide binding;GO:0003674//molecular_function;GO:0003779//actin binding;GO:0003824//catalytic activity;GO:0004672//protein kinase activity;GO:0004674//protein serine/threonine kinase activity;GO:0005488//binding;GO:0005515//protein binding;GO:0005524//ATP binding;GO:0008092//cytoskeletal protein binding;GO:0008349//MAP kinase kinase kinase kinase activity;GO:0016301//kinase activi…	GO:0000003//reproduction;GO:0000165//MAPK cascade;GO:0000902//cell morphogenesis;GO:0001932//regulation of protein phosphorylation;GO:0001933//negative regulation of protein phosphorylation;GO:0001934//positive regulation of protein phosphorylation;GO:0002009//morphogenesis of an epithelium;GO:0003006//developmental process involved in reproduction;GO:0006464//cellular protein modification proces…
MSTRG.8726	1464	944	854	1357	2083	1885	109.99	66.01	74.58	89.47	158.59	145.45	83.5266666666667	131.17	0.651129027623196	0.00187754467177971	0.0904285089870832	--	Retrovirus-related Pol polyprotein from transposon TNT [Fusarium oxysporum f. sp. conglutinans]	-	-	-	-	-	-	-
ncbi_66066463	461	366	493	325	217	212	34.22	27.85	46.44	24.36	19.13	18.94	36.17	20.81	-0.79751663292044	0.00188283766543377	0.0904285089870832	--	XP_042999116.1 uncharacterized protein UV8b_05686 [Ustilaginoidea virens]	-	-	-	-	-	-	-
ncbi_66067187	1749	1481	1275	2100	1596	1960	209.40	183.27	194.40	255.99	228.39	280.56	195.69	254.98	0.381814055739312	0.00193477269707357	0.0924094473270773	EFM4	XP_042999842.1 uncharacterized protein UV8b_06410 [Ustilaginoidea virens]	-	-	-	-	GO:0005575//cellular_component;GO:0005622//intracellular anatomical structure;GO:0005634//nucleus;GO:0005737//cytoplasm;GO:0005829//cytosol;GO:0043226//organelle;GO:0043227//membrane-bounded organelle;GO:0043229//intracellular organelle;GO:0043231//intracellular membrane-bounded organelle	GO:0003674//molecular_function;GO:0003824//catalytic activity;GO:0008168//methyltransferase activity;GO:0008170//N-methyltransferase activity;GO:0008171//O-methyltransferase activity;GO:0008173//RNA methyltransferase activity;GO:0008276//protein methyltransferase activity;GO:0008689//3-demethylubiquinone-9 3-O-methyltransferase activity;GO:0008757//S-adenosylmethionine-dependent methyltransferase…	GO:0006412//translation;GO:0006417//regulation of translation;GO:0006464//cellular protein modification process;GO:0006479//protein methylation;GO:0006744//ubiquinone biosynthetic process;GO:0006807//nitrogen compound metabolic process;GO:0006810//transport;GO:0008150//biological_process;GO:0008152//metabolic process;GO:0008213//protein alkylation;GO:0009086//methionine biosynthetic process;GO:00…
ncbi_66063807	2565	2968	2414	2258	1755	1492	82.38	97.01	98.08	72.70	66.55	58.06	92.49	65.77	-0.491867719893905	0.00195434764645874	0.0925641802723997	YIL108W	XP_042996461.1 uncharacterized protein UV8b_03029 [Ustilaginoidea virens]	-	-	-	-	GO:0005575//cellular_component;GO:0005622//intracellular anatomical structure;GO:0005737//cytoplasm	GO:0003674//molecular_function;GO:0003824//catalytic activity;GO:0005488//binding;GO:0008233//peptidase activity;GO:0008237//metallopeptidase activity;GO:0016787//hydrolase activity;GO:0030246//carbohydrate binding;GO:0043167//ion binding;GO:0043169//cation binding;GO:0046872//metal ion binding;GO:0140096//catalytic activity, acting on a protein	GO:0003008//system process;GO:0006508//proteolysis;GO:0006807//nitrogen compound metabolic process;GO:0007600//sensory perception;GO:0008150//biological_process;GO:0008152//metabolic process;GO:0019233//sensory perception of pain;GO:0019538//protein metabolic process;GO:0032501//multicellular organismal process;GO:0043170//macromolecule metabolic process;GO:0044238//primary metabolic process;GO:0…
ncbi_66065732	265	309	243	217	119	157	34.80	42.03	40.68	29.08	18.71	24.61	39.17	24.1333333333333	-0.698721931701337	0.00195942683514738	0.0925641802723997	--	XP_042998386.1 uncharacterized protein UV8b_04954 [Ustilaginoidea virens]	-	-	-	-	-	GO:0008251//tRNA-specific adenosine deaminase activity	GO:0002100//tRNA wobble adenosine to inosine editing
ncbi_66066233	1163	1303	913	1452	1232	1273	144.84	167.87	144.86	184.27	183.51	189.41	152.523333333333	185.73	0.284176899100021	0.00199882830652904	0.0938186536176597	med-8	XP_042998886.1 uncharacterized protein UV8b_05456 [Ustilaginoidea virens]	-	-	-	-	GO:0000428//DNA-directed RNA polymerase complex;GO:0005575//cellular_component;GO:0005622//intracellular anatomical structure;GO:0005634//nucleus;GO:0005654//nucleoplasm;GO:0005667//transcription regulator complex;GO:0005730//nucleolus;GO:0016591//RNA polymerase II, holoenzyme;GO:0016592//mediator complex;GO:0030880//RNA polymerase complex;GO:0031974//membrane-enclosed lumen;GO:0031981//nuclear l…	GO:0000976//transcription cis-regulatory region binding;GO:0000977//RNA polymerase II transcription regulatory region sequence-specific DNA binding;GO:0000978//RNA polymerase II cis-regulatory region sequence-specific DNA binding;GO:0000987//cis-regulatory region sequence-specific DNA binding;GO:0001067//transcription regulatory region nucleic acid binding;GO:0003674//molecular_function;GO:000367…	GO:0000122//negative regulation of transcription by RNA polymerase II;GO:0001932//regulation of protein phosphorylation;GO:0001934//positive regulation of protein phosphorylation;GO:0006139//nucleobase-containing compound metabolic process;GO:0006351//transcription, DNA-templated;GO:0006355//regulation of transcription, DNA-templated;GO:0006357//regulation of transcription by RNA polymerase II;GO…
ncbi_66060947	884	1227	909	815	580	512	43.16	61.15	56.21	40.01	33.51	30.21	53.5066666666667	34.5766666666667	-0.629919861467601	0.00200793131932115	0.0938186536176597	ish1	XP_042993601.1 uncharacterized protein UV8b_00169 [Ustilaginoidea virens]	-	-	-	-	GO:0005575//cellular_component;GO:0005622//intracellular anatomical structure;GO:0005634//nucleus;GO:0005635//nuclear envelope;GO:0005737//cytoplasm;GO:0005739//mitochondrion;GO:0005783//endoplasmic reticulum;GO:0005886//plasma membrane;GO:0012505//endomembrane system;GO:0016020//membrane;GO:0031090//organelle membrane;GO:0031965//nuclear membrane;GO:0031967//organelle envelope;GO:0031975//envelo…	GO:0003674//molecular_function;GO:0003677//DNA binding;GO:0003688//DNA replication origin binding;GO:0004616//phosphogluconate dehydrogenase (decarboxylating) activity;GO:0005515//protein binding;GO:0005524//ATP binding;GO:0016874//ligase activity	GO:0000003//reproduction;GO:0000280//nuclear division;GO:0006098//pentose-phosphate shunt;GO:0006139//nucleobase-containing compound metabolic process;GO:0006259//DNA metabolic process;GO:0006260//DNA replication;GO:0006281//DNA repair;GO:0006310//DNA recombination;GO:0006725//cellular aromatic compound metabolic process;GO:0006807//nitrogen compound metabolic process;GO:0006996//organelle organi…
ncbi_66061146	96	86	153	58	42	16	10.15	9.37	20.58	6.23	5.30	2.03	13.3666666666667	4.52	-1.56424505820594	0.00202609266875981	0.0938186536176597	--	XP_042993800.1 uncharacterized protein UV8b_00368 [Ustilaginoidea virens]	-	-	-	-	-	-	-
ncbi_66064171	222	171	159	258	350	249	5.27	4.12	4.77	6.13	9.79	7.16	4.72	7.69333333333333	0.704821958562484	0.0020293913506654	0.0938186536176597	--	XP_042996825.1 uncharacterized protein UV8b_03393 [Ustilaginoidea virens]	-	-	-	-	GO:0009288//bacterial-type flagellum	-	GO:0001539//cilium or flagellum-dependent cell motility;GO:0044780//bacterial-type flagellum assembly
ncbi_66068119	150	139	84	78	73	50	10.80	10.26	7.68	5.67	6.24	4.34	9.58	5.41666666666667	-0.822620343654156	0.00210378877739453	0.0967407126626369	gutQ	XP_043000774.1 uncharacterized protein UV8b_07342 [Ustilaginoidea virens]	-	-	-	-	-	GO:0016853//isomerase activity;GO:0097367//carbohydrate derivative binding	GO:0005975//carbohydrate metabolic process;GO:1901135//carbohydrate derivative metabolic process
ncbi_66067918	1997	2080	1545	1629	1438	1348	49.59	52.50	48.51	40.50	42.12	40.60	50.2	41.0733333333333	-0.289485329244611	0.00212239058799001	0.0970797176358393	DUG2	XP_043000573.1 uncharacterized protein UV8b_07141 [Ustilaginoidea virens]	-	-	-	-	GO:0005575//cellular_component;GO:0005622//intracellular anatomical structure;GO:0005634//nucleus;GO:0005737//cytoplasm;GO:0031974//membrane-enclosed lumen;GO:0031981//nuclear lumen;GO:0032991//protein-containing complex;GO:0034399//nuclear periphery;GO:0043226//organelle;GO:0043227//membrane-bounded organelle;GO:0043229//intracellular organelle;GO:0043231//intracellular membrane-bounded organell…	GO:0003674//molecular_function;GO:0003824//catalytic activity;GO:0004222//metalloendopeptidase activity;GO:0005488//binding;GO:0005515//protein binding;GO:0008233//peptidase activity;GO:0008237//metallopeptidase activity;GO:0008238//exopeptidase activity;GO:0008242//omega peptidase activity;GO:0008777//acetylornithine deacetylase activity;GO:0009014//succinyl-diaminopimelate desuccinylase activit…	GO:0006508//proteolysis;GO:0006518//peptide metabolic process;GO:0006575//cellular modified amino acid metabolic process;GO:0006592//ornithine biosynthetic process;GO:0006749//glutathione metabolic process;GO:0006751//glutathione catabolic process;GO:0006790//sulfur compound metabolic process;GO:0006807//nitrogen compound metabolic process;GO:0008150//biological_process;GO:0008152//metabolic proc…
ncbi_66068573	24	13	34	7	2	6	9.74	5.73	17.95	3.04	1.01	2.80	11.14	2.28333333333333	-2.2865358402133	0.0021344394955526	0.0971169970476432	--	XP_043001228.1 uncharacterized protein UV8b_07796 [Ustilaginoidea virens]	-	-	-	-	-	-	-
ncbi_66065283	75	55	78	151	150	92	6.35	4.78	8.39	12.94	15.10	9.36	6.50666666666667	12.4666666666667	0.938085217212116	0.00224888958087957	0.100877013885041	vlmA	XP_042997937.1 uncharacterized protein UV8b_04505 [Ustilaginoidea virens]	-	-	-	-	-	GO:0005506//iron ion binding;GO:0016491//oxidoreductase activity	GO:0008610//lipid biosynthetic process
MSTRG.9416	317	195	164	310	365	446	12.36	7.76	8.09	12.13	16.84	21.05	9.40333333333333	16.6733333333333	0.826298391595396	0.00225870668874592	0.100877013885041	--	Retrovirus-related Pol polyprotein from transposon TNT [Fusarium oxysporum f. sp. conglutinans]	-	-	-	-	-	-	-
ncbi_66063866	2299	2141	1980	2827	2501	2363	259.49	249.47	284.46	324.48	337.08	319.21	264.473333333333	326.923333333333	0.305830085810886	0.00226036025538091	0.100877013885041	SPAC824.07	XP_042996520.1 uncharacterized protein UV8b_03088 [Ustilaginoidea virens]	Metabolism;Metabolism	Global and overview maps;Carbohydrate metabolism	ko01100//Metabolic pathways;ko00620//Pyruvate metabolism	K01069;K01069	GO:0005575//cellular_component;GO:0005622//intracellular anatomical structure;GO:0005737//cytoplasm;GO:0005739//mitochondrion;GO:0005759//mitochondrial matrix;GO:0005829//cytosol;GO:0031974//membrane-enclosed lumen;GO:0043226//organelle;GO:0043227//membrane-bounded organelle;GO:0043229//intracellular organelle;GO:0043231//intracellular membrane-bounded organelle;GO:0043233//organelle lumen;GO:007…	GO:0003674//molecular_function;GO:0003824//catalytic activity;GO:0004416//hydroxyacylglutathione hydrolase activity;GO:0005215//transporter activity;GO:0005488//binding;GO:0016787//hydrolase activity;GO:0016788//hydrolase activity, acting on ester bonds;GO:0016790//thiolester hydrolase activity;GO:0016891//endoribonuclease activity, producing 5'-phosphomonoesters;GO:0043167//ion binding;GO:004316…	GO:0000003//reproduction;GO:0001666//response to hypoxia;GO:0005975//carbohydrate metabolic process;GO:0005996//monosaccharide metabolic process;GO:0006081//cellular aldehyde metabolic process;GO:0006082//organic acid metabolic process;GO:0006089//lactate metabolic process;GO:0006090//pyruvate metabolic process;GO:0006518//peptide metabolic process;GO:0006575//cellular modified amino acid metabol…
ncbi_66062107	2170	2218	1370	2612	2128	2512	105.70	110.28	84.53	127.93	122.68	147.88	100.17	132.83	0.407130520667729	0.00226626429826482	0.100877013885041	VEL1	XP_042994761.1 uncharacterized protein UV8b_01329 [Ustilaginoidea virens]	-	-	-	-	GO:0005575//cellular_component;GO:0005622//intracellular anatomical structure;GO:0005634//nucleus;GO:0005737//cytoplasm;GO:0043226//organelle;GO:0043227//membrane-bounded organelle;GO:0043229//intracellular organelle;GO:0043231//intracellular membrane-bounded organelle	-	GO:0006139//nucleobase-containing compound metabolic process;GO:0006351//transcription, DNA-templated;GO:0006355//regulation of transcription, DNA-templated;GO:0006725//cellular aromatic compound metabolic process;GO:0006807//nitrogen compound metabolic process;GO:0008150//biological_process;GO:0008152//metabolic process;GO:0009058//biosynthetic process;GO:0009059//macromolecule biosynthetic proc…
ncbi_66067605	1815	2092	1504	1468	1334	1302	99.10	116.71	104.06	80.67	86.27	85.84	106.623333333333	84.26	-0.33960336943554	0.00227542136582799	0.100877013885041	--	XP_043000260.1 uncharacterized protein UV8b_06828 [Ustilaginoidea virens]	-	-	-	-	GO:0005634//nucleus;GO:0005680//anaphase-promoting complex	GO:0008270//zinc ion binding	GO:0090266//regulation of mitotic cell cycle spindle assembly checkpoint
ncbi_66063761	777	857	585	969	815	846	36.22	40.76	34.54	45.40	44.95	47.68	37.1733333333333	46.01	0.307679395955979	0.0023408047869131	0.10324621113706	SPBC4F6.11c	XP_042996415.1 uncharacterized protein UV8b_02983 [Ustilaginoidea virens]	-	-	-	-	GO:0005575//cellular_component;GO:0005622//intracellular anatomical structure;GO:0005737//cytoplasm	GO:0003674//molecular_function;GO:0003824//catalytic activity;GO:0004066//asparagine synthase (glutamine-hydrolyzing) activity;GO:0005488//binding;GO:0005515//protein binding;GO:0016874//ligase activity;GO:0016879//ligase activity, forming carbon-nitrogen bonds;GO:0016884//carbon-nitrogen ligase activity, with glutamine as amido-N-donor;GO:0042802//identical protein binding;GO:0042803//protein ho…	GO:0006082//organic acid metabolic process;GO:0006520//cellular amino acid metabolic process;GO:0006528//asparagine metabolic process;GO:0006529//asparagine biosynthetic process;GO:0006541//glutamine metabolic process;GO:0006807//nitrogen compound metabolic process;GO:0008150//biological_process;GO:0008152//metabolic process;GO:0008652//cellular amino acid biosynthetic process;GO:0009058//biosynt…
MSTRG.9632	234	223	232	145	151	138	36.65	36.34	46.41	23.28	28.41	25.70	39.8	25.7966666666667	-0.625583771870557	0.00235427949714601	0.103313432755468	--	-	-	-	-	-	-	-	-
ncbi_66068731	866	498	896	496	364	290	61.34	36.15	80.53	35.46	30.61	24.74	59.34	30.27	-0.971116251652754	0.00241891964377209	0.10561394101217	--	XP_043001386.1 uncharacterized protein UV8b_07954 [Ustilaginoidea virens]	-	-	-	-	-	GO:0003674//molecular_function;GO:0003824//catalytic activity;GO:0004721//phosphoprotein phosphatase activity;GO:0016787//hydrolase activity;GO:0016788//hydrolase activity, acting on ester bonds;GO:0016791//phosphatase activity;GO:0042578//phosphoric ester hydrolase activity;GO:0140096//catalytic activity, acting on a protein	GO:0006464//cellular protein modification process;GO:0006470//protein dephosphorylation;GO:0006793//phosphorus metabolic process;GO:0006796//phosphate-containing compound metabolic process;GO:0006807//nitrogen compound metabolic process;GO:0008150//biological_process;GO:0008152//metabolic process;GO:0009987//cellular process;GO:0016311//dephosphorylation;GO:0019538//protein metabolic process;GO:0…
ncbi_66067064	436	610	384	324	308	299	55.91	80.96	62.75	42.36	47.26	45.78	66.54	45.1333333333333	-0.560028533141664	0.00245523198522823	0.106475435416393	GTT1	XP_042999719.1 uncharacterized protein UV8b_06287 [Ustilaginoidea virens]	Metabolism;Metabolism	Global and overview maps;Metabolism of other amino acids	ko01100//Metabolic pathways;ko00480//Glutathione metabolism	K00799;K00799	GO:0005575//cellular_component;GO:0005622//intracellular anatomical structure;GO:0005737//cytoplasm;GO:0005739//mitochondrion;GO:0005740//mitochondrial envelope;GO:0005741//mitochondrial outer membrane;GO:0005783//endoplasmic reticulum;GO:0005789//endoplasmic reticulum membrane;GO:0005886//plasma membrane;GO:0012505//endomembrane system;GO:0016020//membrane;GO:0019867//outer membrane;GO:0031090//…	GO:0003674//molecular_function;GO:0003824//catalytic activity;GO:0004364//glutathione transferase activity;GO:0004601//peroxidase activity;GO:0004602//glutathione peroxidase activity;GO:0005515//protein binding;GO:0016034//maleylacetoacetate isomerase activity;GO:0016209//antioxidant activity;GO:0016491//oxidoreductase activity;GO:0016684//oxidoreductase activity, acting on peroxide as acceptor;G…	GO:0000302//response to reactive oxygen species;GO:0000303//response to superoxide;GO:0000305//response to oxygen radical;GO:0006464//cellular protein modification process;GO:0006518//peptide metabolic process;GO:0006559//L-phenylalanine catabolic process;GO:0006572//tyrosine catabolic process;GO:0006575//cellular modified amino acid metabolic process;GO:0006749//glutathione metabolic process;GO:…
ncbi_66065148	1591	1994	1624	1309	1202	1168	46.86	59.75	60.50	38.64	41.79	41.70	55.7033333333333	40.71	-0.452380440729753	0.00246328364179047	0.106475435416393	SPBC1271.10c	XP_042997802.1 uncharacterized protein UV8b_04370 [Ustilaginoidea virens]	-	-	-	-	GO:0005887//integral component of plasma membrane;GO:0016021//integral component of membrane	GO:0008028//monocarboxylic acid transmembrane transporter activity;GO:0022857//transmembrane transporter activity;GO:0042910//xenobiotic transmembrane transporter activity;GO:0051119//sugar transmembrane transporter activity	GO:0006855//xenobiotic transmembrane transport;GO:0008643//carbohydrate transport;GO:0015718//monocarboxylic acid transport;GO:0042908//xenobiotic transport;GO:0055085//transmembrane transport
ncbi_66067072	709	652	592	548	445	452	27.06	25.35	28.60	20.99	20.07	20.88	27.0033333333333	20.6466666666667	-0.387228624489987	0.00249045327854198	0.107114271606942	--	XP_042999727.1 uncharacterized protein UV8b_06295 [Ustilaginoidea virens]	-	-	-	-	GO:0005634//nucleus	-	GO:0006338//chromatin remodeling;GO:0006355//regulation of transcription, DNA-templated;GO:0043486//histone exchange
ncbi_66068835	145	134	148	224	184	275	315.64	347.32	424.20	556.28	532.25	621.16	362.386666666667	569.896666666667	0.653170479241379	0.00258127416946716	0.110470867302196	--	XP_043001490.1 uncharacterized protein UV8b_08058 [Ustilaginoidea virens]	-	-	-	-	-	-	-
ncbi_66062207	632	636	531	462	443	430	11.44	11.69	12.14	8.36	9.45	9.45	11.7566666666667	9.08666666666667	-0.371656013621046	0.00260414657697489	0.110720216386206	pcp1	XP_042994861.1 uncharacterized protein UV8b_01429 [Ustilaginoidea virens]	-	-	-	-	GO:0005575//cellular_component;GO:0005622//intracellular anatomical structure;GO:0005634//nucleus;GO:0005737//cytoplasm;GO:0005815//microtubule organizing center;GO:0005816//spindle pole body;GO:0005823//central plaque of spindle pole body;GO:0005856//cytoskeleton;GO:0015630//microtubule cytoskeleton;GO:0043226//organelle;GO:0043227//membrane-bounded organelle;GO:0043228//non-membrane-bounded org…	GO:0003674//molecular_function;GO:0005488//binding;GO:0005515//protein binding;GO:0005516//calmodulin binding;GO:0005524//ATP binding	GO:0007059//chromosome segregation;GO:0030261//chromosome condensation
ncbi_66068540	497	571	373	355	337	323	20.92	24.50	19.88	15.01	16.77	16.45	21.7666666666667	16.0766666666667	-0.437152181671897	0.00261271534329509	0.110720216386206	--	XP_043001195.1 uncharacterized protein UV8b_07763 [Ustilaginoidea virens]	-	-	-	-	-	GO:0047570//3-oxoadipate enol-lactonase activity	GO:0030163//protein catabolic process;GO:0042952//beta-ketoadipate pathway
ncbi_66063534	359	422	158	496	517	508	15.02	18.00	8.37	20.84	25.58	25.72	13.7966666666667	24.0466666666667	0.801517174557278	0.00273797331567881	0.11459914271076	TRF2	XP_042996188.1 uncharacterized protein UV8b_02756 [Ustilaginoidea virens]	-	-	-	-	GO:0000323//lytic vacuole;GO:0005575//cellular_component;GO:0005576//extracellular region;GO:0005615//extracellular space;GO:0005622//intracellular anatomical structure;GO:0005634//nucleus;GO:0005635//nuclear envelope;GO:0005654//nucleoplasm;GO:0005737//cytoplasm;GO:0005764//lysosome;GO:0005766//primary lysosome;GO:0005773//vacuole;GO:0005775//vacuolar lumen;GO:0005783//endoplasmic reticulum;GO:0…	GO:0001664//G protein-coupled receptor binding;GO:0003674//molecular_function;GO:0003677//DNA binding;GO:0005102//signaling receptor binding;GO:0005109//frizzled binding;GO:0005126//cytokine receptor binding;GO:0005137//interleukin-5 receptor binding;GO:0005488//binding;GO:0005515//protein binding;GO:0005543//phospholipid binding;GO:0005546//phosphatidylinositol-4,5-bisphosphate binding;GO:000802…	GO:0001558//regulation of cell growth;GO:0001775//cell activation;GO:0001932//regulation of protein phosphorylation;GO:0001934//positive regulation of protein phosphorylation;GO:0002090//regulation of receptor internalization;GO:0002091//negative regulation of receptor internalization;GO:0002252//immune effector process;GO:0002263//cell activation involved in immune response;GO:0002274//myeloid l…
ncbi_66062887	7577	8168	6378	6612	5622	5373	181.90	199.29	193.59	158.92	159.20	156.48	191.593333333333	158.2	-0.276297762232748	0.00274385547514863	0.11459914271076	SKG3	XP_042995541.1 uncharacterized protein UV8b_02109 [Ustilaginoidea virens]	Genetic Information Processing	Folding, sorting and degradation	ko03018//RNA degradation	K12609	-	-	-
ncbi_66068412	85	74	58	27	33	44	36.51	34.61	32.44	12.44	17.66	21.65	34.52	17.25	-1.00083610262606	0.00274401648827384	0.11459914271076	--	XP_043001067.1 uncharacterized protein UV8b_07635 [Ustilaginoidea virens]	-	-	-	-	-	-	-
ncbi_66062682	13706	14689	13672	11435	9703	9852	428.74	467.59	541.02	358.56	358.36	373.44	479.116666666667	363.453333333333	-0.398606863341663	0.00277824591322991	0.115088468764859	--	XP_042995336.1 uncharacterized protein UV8b_01904 [Ustilaginoidea virens]	-	-	-	-	-	GO:0000981//DNA-binding transcription factor activity, RNA polymerase II-specific;GO:0003677//DNA binding;GO:0008270//zinc ion binding	GO:0006351//transcription, DNA-templated;GO:0006355//regulation of transcription, DNA-templated
ncbi_66062114	869	914	662	966	1079	1038	75.64	81.75	73.20	85.11	111.74	108.56	76.8633333333333	101.803333333333	0.405417351915916	0.00278235858552406	0.115088468764859	--	XP_042994768.1 uncharacterized protein UV8b_01336 [Ustilaginoidea virens]	-	-	-	-	GO:0005680//anaphase-promoting complex	-	GO:0030071//regulation of mitotic metaphase/anaphase transition;GO:0031145//anaphase-promoting complex-dependent catabolic process
ncbi_66063509	128	141	53	173	178	202	139.48	177.02	76.55	211.93	252.82	238.73	131.016666666667	234.493333333333	0.839796558298273	0.00284441253119894	0.116450017844477	urm1	XP_042996163.1 uncharacterized protein UV8b_02731 [Ustilaginoidea virens]	Genetic Information Processing	Folding, sorting and degradation	ko04122//Sulfur relay system	K12161	GO:0005575//cellular_component;GO:0005622//intracellular anatomical structure;GO:0005634//nucleus;GO:0005737//cytoplasm;GO:0005829//cytosol;GO:0043226//organelle;GO:0043227//membrane-bounded organelle;GO:0043229//intracellular organelle;GO:0043231//intracellular membrane-bounded organelle	GO:0003674//molecular_function;GO:0003824//catalytic activity;GO:0005488//binding;GO:0005515//protein binding;GO:0016740//transferase activity;GO:0016782//transferase activity, transferring sulphur-containing groups;GO:0016783//sulfurtransferase activity;GO:0031386//protein tag;GO:0042802//identical protein binding;GO:0042803//protein homodimerization activity;GO:0046983//protein dimerization act…	GO:0000003//reproduction;GO:0001403//invasive growth in response to glucose limitation;GO:0001932//regulation of protein phosphorylation;GO:0001933//negative regulation of protein phosphorylation;GO:0002097//tRNA wobble base modification;GO:0002098//tRNA wobble uridine modification;GO:0002143//tRNA wobble position uridine thiolation;GO:0006139//nucleobase-containing compound metabolic process;GO:…
ncbi_66064854	269	220	224	193	110	127	18.39	15.41	19.43	13.31	8.93	10.46	17.7433333333333	10.9	-0.702948930540038	0.00285099886341675	0.116450017844477	--	XP_042997508.1 uncharacterized protein UV8b_04076 [Ustilaginoidea virens]	-	-	-	-	-	-	-
ncbi_66066274	2799	2654	1416	3405	2903	3004	89.76	86.62	57.45	109.47	109.92	116.72	77.9433333333333	112.036666666667	0.523473429466624	0.00285568580486166	0.116450017844477	--	XP_042998927.1 uncharacterized protein UV8b_05497 [Ustilaginoidea virens]	-	-	-	-	-	GO:0004672//protein kinase activity;GO:0005524//ATP binding	GO:0006468//protein phosphorylation
ncbi_66061067	1787	1879	1170	2175	1835	1831	85.32	91.56	70.76	104.40	103.68	105.67	82.5466666666667	104.583333333333	0.341371094669691	0.00292679233857457	0.11866801854606	ade4	XP_042993721.1 uncharacterized protein UV8b_00289 [Ustilaginoidea virens]	Metabolism;Metabolism;Metabolism;Metabolism	Global and overview maps;Global and overview maps;Nucleotide metabolism;Amino acid metabolism	ko01100//Metabolic pathways;ko01110//Biosynthesis of secondary metabolites;ko00230//Purine metabolism;ko00250//Alanine, aspartate and glutamate metabolism	K00764;K00764;K00764;K00764	GO:0005575//cellular_component;GO:0005622//intracellular anatomical structure;GO:0005737//cytoplasm	GO:0003674//molecular_function;GO:0003824//catalytic activity;GO:0004044//amidophosphoribosyltransferase activity;GO:0004066//asparagine synthase (glutamine-hydrolyzing) activity;GO:0004360//glutamine-fructose-6-phosphate transaminase (isomerizing) activity;GO:0004422//hypoxanthine phosphoribosyltransferase activity;GO:0004588//orotate phosphoribosyltransferase activity;GO:0004749//ribose phospha…	GO:0006040//amino sugar metabolic process;GO:0006082//organic acid metabolic process;GO:0006139//nucleobase-containing compound metabolic process;GO:0006144//purine nucleobase metabolic process;GO:0006163//purine nucleotide metabolic process;GO:0006164//purine nucleotide biosynthetic process;GO:0006166//purine ribonucleoside salvage;GO:0006188//IMP biosynthetic process;GO:0006189//'de novo' IMP b…
ncbi_66066589	693	687	472	752	759	775	79.46	81.34	68.90	87.71	103.94	106.33	76.5666666666667	99.3266666666667	0.375464645551758	0.00293753105481283	0.11866801854606	BCP1	XP_042999242.1 uncharacterized protein UV8b_05812 [Ustilaginoidea virens]	-	-	-	-	-	-	-
ncbi_66067061	2174	2292	1560	2518	2159	2242	136.59	147.35	124.28	159.46	160.85	169.87	136.073333333333	163.393333333333	0.263964755182843	0.00297399533893047	0.119038239636887	--	XP_042999716.1 uncharacterized protein UV8b_06284 [Ustilaginoidea virens]	Genetic Information Processing	Folding, sorting and degradation	ko04141//Protein processing in endoplasmic reticulum	K10080	GO:0005576//extracellular region;GO:0005577//fibrinogen complex;GO:0005634//nucleus;GO:0016020//membrane;GO:0016021//integral component of membrane;GO:0019028//viral capsid;GO:0019031//viral envelope	GO:0003674//molecular_function;GO:0004674//protein serine/threonine kinase activity;GO:0005102//signaling receptor binding;GO:0005198//structural molecule activity;GO:0005524//ATP binding	GO:0006468//protein phosphorylation;GO:0007059//chromosome segregation;GO:0008150//biological_process;GO:0019069//viral capsid assembly;GO:0030168//platelet activation;GO:0030261//chromosome condensation;GO:0051258//protein polymerization;GO:0051382//kinetochore assembly
ncbi_66068405	3081	2795	2356	2473	1963	1832	129.43	119.71	125.31	104.34	97.51	93.11	124.816666666667	98.32	-0.344253768119963	0.00297544189090487	0.119038239636887	Aurkb	XP_043001060.1 uncharacterized protein UV8b_07628 [Ustilaginoidea virens]	-	-	-	-	-	GO:0004672//protein kinase activity;GO:0005524//ATP binding	GO:0006468//protein phosphorylation
ncbi_66064058	203	282	121	137	64	92	33.07	47.85	25.19	22.90	12.54	17.80	35.37	17.7466666666667	-0.99497814851018	0.00299618307398398	0.119038239636887	--	XP_042996712.1 uncharacterized protein UV8b_03280 [Ustilaginoidea virens]	-	-	-	-	-	-	-
ncbi_66065186	1450	1489	1281	1193	1056	977	110.66	116.56	124.09	91.99	95.75	89.73	117.103333333333	92.49	-0.34041284729829	0.00301026372565728	0.119038239636887	Rv1533	XP_042997840.1 uncharacterized protein UV8b_04408 [Ustilaginoidea virens]	-	-	-	-	-	GO:0003824//catalytic activity;GO:0003938//IMP dehydrogenase activity;GO:0016491//oxidoreductase activity;GO:0018580//nitronate monooxygenase activity;GO:0047465//N-acylglucosamine-6-phosphate 2-epimerase activity	GO:0006051//N-acetylmannosamine metabolic process;GO:0009152//purine ribonucleotide biosynthetic process
ncbi_66063617	564	472	638	391	331	275	25.85	22.07	37.03	18.01	17.95	15.24	28.3166666666667	17.0666666666667	-0.73047013718422	0.00302095900647549	0.119038239636887	--	XP_042996271.1 uncharacterized protein UV8b_02839 [Ustilaginoidea virens]	-	-	-	-	-	GO:0000981//DNA-binding transcription factor activity, RNA polymerase II-specific;GO:0003677//DNA binding;GO:0008270//zinc ion binding	GO:0006351//transcription, DNA-templated;GO:0006355//regulation of transcription, DNA-templated
ncbi_66066492	856	762	769	663	410	510	53.94	49.13	61.44	42.11	30.64	38.75	54.8366666666667	37.1666666666667	-0.561131572975529	0.00302931321227473	0.119038239636887	--	XP_042999145.1 uncharacterized protein UV8b_05715 [Ustilaginoidea virens]	-	-	-	-	-	GO:0004222//metalloendopeptidase activity	GO:0006508//proteolysis
ncbi_66061048	443	376	348	310	205	265	25.47	22.10	25.36	17.95	13.97	18.39	24.31	16.77	-0.535667204464383	0.00305292923545136	0.11942340832795	HET-E1	XP_042993702.1 uncharacterized protein UV8b_00270 [Ustilaginoidea virens]	-	-	-	-	-	GO:0003723//RNA binding;GO:0003724//RNA helicase activity;GO:0004386//helicase activity;GO:0005515//protein binding;GO:0016818//hydrolase activity, acting on acid anhydrides, in phosphorus-containing anhydrides	GO:0032297//negative regulation of DNA-dependent DNA replication initiation
ncbi_66062314	1559	1427	1079	1641	1523	1599	710.62	710.84	641.31	804.85	867.55	832.31	687.59	834.903333333333	0.280060606270502	0.00310148559969126	0.120417105645667	hsp10	XP_042994968.1 uncharacterized protein UV8b_01536 [Ustilaginoidea virens]	-	-	-	-	GO:0005575//cellular_component;GO:0005622//intracellular anatomical structure;GO:0005737//cytoplasm;GO:0005739//mitochondrion;GO:0005759//mitochondrial matrix;GO:0031974//membrane-enclosed lumen;GO:0043226//organelle;GO:0043227//membrane-bounded organelle;GO:0043229//intracellular organelle;GO:0043231//intracellular membrane-bounded organelle;GO:0043233//organelle lumen;GO:0070013//intracellular …	GO:0000166//nucleotide binding;GO:0003674//molecular_function;GO:0005488//binding;GO:0005515//protein binding;GO:0005524//ATP binding;GO:0016887//ATP hydrolysis activity;GO:0017076//purine nucleotide binding;GO:0030554//adenyl nucleotide binding;GO:0032553//ribonucleotide binding;GO:0032555//purine ribonucleotide binding;GO:0032559//adenyl ribonucleotide binding;GO:0035639//purine ribonucleoside …	GO:0006457//protein folding;GO:0006458//'de novo' protein folding;GO:0006605//protein targeting;GO:0006626//protein targeting to mitochondrion;GO:0006810//transport;GO:0006839//mitochondrial transport;GO:0006886//intracellular protein transport;GO:0006950//response to stress;GO:0006986//response to unfolded protein;GO:0006996//organelle organization;GO:0007005//mitochondrion organization;GO:00081…
ncbi_66065828	1175	1308	1048	1538	1355	1278	46.40	52.63	52.38	60.96	63.24	61.07	50.47	61.7566666666667	0.291168798203294	0.00310619023238678	0.120417105645667	tcf-29	XP_042998482.1 uncharacterized protein UV8b_05050 [Ustilaginoidea virens]	Genetic Information Processing;Genetic Information Processing	Replication and repair;Transcription	ko03420//Nucleotide excision repair;ko03022//Basal transcription factors	K03141;K03141	GO:0000109//nucleotide-excision repair complex;GO:0000112//nucleotide-excision repair factor 3 complex;GO:0000428//DNA-directed RNA polymerase complex;GO:0000439//transcription factor TFIIH core complex;GO:0005575//cellular_component;GO:0005622//intracellular anatomical structure;GO:0005634//nucleus;GO:0005654//nucleoplasm;GO:0005667//transcription regulator complex;GO:0005675//transcription fact…	GO:0003674//molecular_function;GO:0003682//chromatin binding;GO:0005488//binding;GO:0005543//phospholipid binding;GO:0008289//lipid binding;GO:0010314//phosphatidylinositol-5-phosphate binding;GO:0032266//phosphatidylinositol-3-phosphate binding;GO:0035091//phosphatidylinositol binding;GO:0043167//ion binding;GO:0043168//anion binding;GO:0140110//transcription regulator activity;GO:1901981//phosp…	GO:0000079//regulation of cyclin-dependent protein serine/threonine kinase activity;GO:0000717//nucleotide-excision repair, DNA duplex unwinding;GO:0001109//promoter clearance during DNA-templated transcription;GO:0001111//promoter clearance from RNA polymerase II promoter;GO:0001112//DNA-templated transcription open complex formation;GO:0001113//transcription open complex formation at RNA polyme…
ncbi_66068958	4991	4040	3861	3658	2865	2963	1256.47	1076.16	1250.28	959.94	878.15	874.61	1194.30333333333	904.233333333333	-0.401402297127631	0.00312568665311665	0.120631969268721	--	XP_043001613.1 uncharacterized protein UV8b_08181 [Ustilaginoidea virens]	-	-	-	-	-	-	-
ncbi_66066891	5385	3939	6024	3739	2717	2493	112.58	83.65	159.18	78.21	66.97	63.25	118.47	69.4766666666667	-0.769921330055882	0.00314754413297255	0.120935640131323	VNX1	XP_042999546.1 uncharacterized protein UV8b_06114 [Ustilaginoidea virens]	-	-	-	-	GO:0000322//storage vacuole;GO:0000323//lytic vacuole;GO:0000324//fungal-type vacuole;GO:0000329//fungal-type vacuole membrane;GO:0005575//cellular_component;GO:0005622//intracellular anatomical structure;GO:0005737//cytoplasm;GO:0005773//vacuole;GO:0005774//vacuolar membrane;GO:0005783//endoplasmic reticulum;GO:0005789//endoplasmic reticulum membrane;GO:0012505//endomembrane system;GO:0016020//m…	GO:0003674//molecular_function;GO:0005215//transporter activity;GO:0005451//monovalent cation:proton antiporter activity;GO:0008324//cation transmembrane transporter activity;GO:0015075//ion transmembrane transporter activity;GO:0015078//proton transmembrane transporter activity;GO:0015079//potassium ion transmembrane transporter activity;GO:0015081//sodium ion transmembrane transporter activity;…	GO:0006810//transport;GO:0006811//ion transport;GO:0006812//cation transport;GO:0006813//potassium ion transport;GO:0006814//sodium ion transport;GO:0006816//calcium ion transport;GO:0008150//biological_process;GO:0009987//cellular process;GO:0030001//metal ion transport;GO:0034220//ion transmembrane transport;GO:0035725//sodium ion transmembrane transport;GO:0051179//localization;GO:0051234//est…
ncbi_66067751	48	72	39	82	86	104	2.89	4.43	2.98	4.97	6.14	7.55	3.43333333333333	6.22	0.857304648781179	0.00317443121160476	0.121429016921784	--	XP_043000406.1 uncharacterized protein UV8b_06974 [Ustilaginoidea virens]	-	-	-	-	GO:0000228//nuclear chromosome;GO:0000428//DNA-directed RNA polymerase complex;GO:0000785//chromatin;GO:0005575//cellular_component;GO:0005622//intracellular anatomical structure;GO:0005634//nucleus;GO:0005654//nucleoplasm;GO:0005667//transcription regulator complex;GO:0005669//transcription factor TFIID complex;GO:0005694//chromosome;GO:0005737//cytoplasm;GO:0005794//Golgi apparatus;GO:0012505//…	GO:0003674//molecular_function;GO:0003676//nucleic acid binding;GO:0003677//DNA binding;GO:0003682//chromatin binding;GO:0003700//DNA-binding transcription factor activity;GO:0003712//transcription coregulator activity;GO:0003713//transcription coactivator activity;GO:0005102//signaling receptor binding;GO:0005488//binding;GO:0005515//protein binding;GO:0008134//transcription factor binding;GO:00…	GO:0006139//nucleobase-containing compound metabolic process;GO:0006351//transcription, DNA-templated;GO:0006352//DNA-templated transcription, initiation;GO:0006355//regulation of transcription, DNA-templated;GO:0006357//regulation of transcription by RNA polymerase II;GO:0006366//transcription by RNA polymerase II;GO:0006367//transcription initiation from RNA polymerase II promoter;GO:0006725//c…
ncbi_66065477	1400	1310	1405	978	981	824	37.70	35.87	47.85	26.38	31.17	26.91	40.4733333333333	28.1533333333333	-0.523665926049453	0.00320744309367935	0.122151301959727	KEG	XP_042998131.1 uncharacterized protein UV8b_04699 [Ustilaginoidea virens]	-	-	-	-	-	GO:0005515//protein binding	-
ncbi_66064526	878	795	632	969	908	835	86.89	81.02	79.52	97.27	107.09	99.10	82.4766666666667	101.153333333333	0.294485930404767	0.00325816211230515	0.123538646758237	--	XP_042997180.1 uncharacterized protein UV8b_03748 [Ustilaginoidea virens]	-	-	-	-	-	-	-
ncbi_66062112	584	601	464	660	674	668	368.62	423.07	384.92	456.60	540.57	472.87	392.203333333333	490.013333333333	0.32121920866463	0.00338199613258276	0.127674046140515	--	XP_042994766.1 uncharacterized protein UV8b_01334 [Ustilaginoidea virens]	-	-	-	-	GO:0005575//cellular_component;GO:0005622//intracellular anatomical structure;GO:0005634//nucleus;GO:0043226//organelle;GO:0043227//membrane-bounded organelle;GO:0043229//intracellular organelle;GO:0043231//intracellular membrane-bounded organelle	GO:0003674//molecular_function;GO:0005488//binding;GO:0005515//protein binding;GO:0042393//histone binding	GO:0006325//chromatin organization;GO:0006338//chromatin remodeling;GO:0006996//organelle organization;GO:0008150//biological_process;GO:0009987//cellular process;GO:0016043//cellular component organization;GO:0051276//chromosome organization;GO:0071840//cellular component organization or biogenesis
ncbi_66063239	2000	1939	1321	2097	2258	2140	470.76	481.53	399.47	513.03	645.62	592.00	450.586666666667	583.55	0.373051651548505	0.00340465850307925	0.127970751126609	--	XP_042995893.1 uncharacterized protein UV8b_02461 [Ustilaginoidea virens]	-	-	-	-	-	-	-
ncbi_66064752	4227	4132	3438	3578	2975	3005	81.53	80.93	83.81	69.03	67.64	70.36	82.09	69.01	-0.250401054199562	0.00350095880399768	0.130084549775226	YGR266W	XP_042997406.1 uncharacterized protein UV8b_03974 [Ustilaginoidea virens]	-	-	-	-	-	GO:0005515//protein binding	-
ncbi_66063062	1729	1591	1400	1400	1121	1129	55.04	51.54	56.38	44.68	42.13	43.55	54.32	43.4533333333333	-0.322016628227325	0.00350217016270896	0.130084549775226	SPBC725.05c	XP_042995716.1 uncharacterized protein UV8b_02284 [Ustilaginoidea virens]	-	-	-	-	GO:0005575//cellular_component;GO:0016020//membrane;GO:0016021//integral component of membrane;GO:0031224//intrinsic component of membrane	GO:0003674//molecular_function;GO:0003824//catalytic activity;GO:0004551//nucleotide diphosphatase activity;GO:0008484//sulfuric ester hydrolase activity;GO:0016462//pyrophosphatase activity;GO:0016787//hydrolase activity;GO:0016817//hydrolase activity, acting on acid anhydrides;GO:0016818//hydrolase activity, acting on acid anhydrides, in phosphorus-containing anhydrides;GO:0047400//phosphonoace…	GO:0006139//nucleobase-containing compound metabolic process;GO:0006725//cellular aromatic compound metabolic process;GO:0006753//nucleoside phosphate metabolic process;GO:0006793//phosphorus metabolic process;GO:0006796//phosphate-containing compound metabolic process;GO:0006807//nitrogen compound metabolic process;GO:0008150//biological_process;GO:0008152//metabolic process;GO:0009141//nucleosi…
ncbi_66067230	784	762	699	634	531	486	38.71	38.41	43.72	31.48	31.03	29.00	40.28	30.5033333333333	-0.401096777695313	0.00350603818364693	0.130084549775226	--	XP_042999885.1 uncharacterized protein UV8b_06453 [Ustilaginoidea virens]	-	-	-	-	-	-	-
ncbi_66061279	2635	2066	5375	1752	1365	1404	543.59	447.36	1421.42	373.71	340.67	341.85	804.123333333333	352.076666666667	-1.19152717537249	0.00354878344796082	0.130838073149213	PHOT	XP_042993933.1 uncharacterized protein UV8b_00501 [Ustilaginoidea virens]	-	-	-	-	GO:0005575//cellular_component;GO:0005622//intracellular anatomical structure;GO:0005634//nucleus;GO:0005737//cytoplasm;GO:0043226//organelle;GO:0043227//membrane-bounded organelle;GO:0043229//intracellular organelle;GO:0043231//intracellular membrane-bounded organelle	GO:0003674//molecular_function;GO:0005515//protein binding;GO:0009881//photoreceptor activity;GO:0038023//signaling receptor activity;GO:0060089//molecular transducer activity	GO:0000003//reproduction;GO:0003006//developmental process involved in reproduction;GO:0006355//regulation of transcription, DNA-templated;GO:0006464//cellular protein modification process;GO:0006807//nitrogen compound metabolic process;GO:0007154//cell communication;GO:0007165//signal transduction;GO:0007275//multicellular organism development;GO:0008150//biological_process;GO:0008152//metabolic…
ncbi_66064613	279	325	160	383	343	339	24.99	29.92	18.21	34.74	36.56	36.46	24.3733333333333	35.92	0.559483780404236	0.00355661621631752	0.130838073149213	--	XP_042997267.1 uncharacterized protein UV8b_03835 [Ustilaginoidea virens]	-	-	-	-	-	-	-
ncbi_66066387	229	257	207	326	276	275	22.26	25.71	25.58	32.13	31.96	32.06	24.5166666666667	32.05	0.386561516085065	0.00370896059174686	0.135235762681666	POF1	XP_042999040.1 uncharacterized protein UV8b_05610 [Ustilaginoidea virens]	Metabolism;Metabolism	Global and overview maps;Metabolism of cofactors and vitamins	ko01100//Metabolic pathways;ko00760//Nicotinate and nicotinamide metabolism	K19785;K19785	GO:0005575//cellular_component;GO:0005622//intracellular anatomical structure;GO:0005634//nucleus;GO:0005737//cytoplasm;GO:0043226//organelle;GO:0043227//membrane-bounded organelle;GO:0043229//intracellular organelle;GO:0043231//intracellular membrane-bounded organelle	GO:0000166//nucleotide binding;GO:0000309//nicotinamide-nucleotide adenylyltransferase activity;GO:0003674//molecular_function;GO:0003824//catalytic activity;GO:0004515//nicotinate-nucleotide adenylyltransferase activity;GO:0005488//binding;GO:0005524//ATP binding;GO:0016462//pyrophosphatase activity;GO:0016740//transferase activity;GO:0016772//transferase activity, transferring phosphorus-contai…	GO:0001403//invasive growth in response to glucose limitation;GO:0006139//nucleobase-containing compound metabolic process;GO:0006508//proteolysis;GO:0006511//ubiquitin-dependent protein catabolic process;GO:0006725//cellular aromatic compound metabolic process;GO:0006753//nucleoside phosphate metabolic process;GO:0006793//phosphorus metabolic process;GO:0006796//phosphate-containing compound met…
ncbi_66062815	688	727	570	811	749	760	90.36	98.89	95.42	108.66	117.76	119.13	94.89	115.183333333333	0.279604016750181	0.00371403276852217	0.135235762681666	LCL3	XP_042995469.1 uncharacterized protein UV8b_02037 [Ustilaginoidea virens]	-	-	-	-	GO:0005575//cellular_component;GO:0005622//intracellular anatomical structure;GO:0005634//nucleus;GO:0005737//cytoplasm;GO:0005739//mitochondrion;GO:0016020//membrane;GO:0016021//integral component of membrane;GO:0031224//intrinsic component of membrane;GO:0043226//organelle;GO:0043227//membrane-bounded organelle;GO:0043229//intracellular organelle;GO:0043231//intracellular membrane-bounded organ…	GO:0003674//molecular_function;GO:0003824//catalytic activity;GO:0004518//nuclease activity;GO:0004519//endonuclease activity;GO:0005488//binding;GO:0016787//hydrolase activity;GO:0016788//hydrolase activity, acting on ester bonds;GO:0043167//ion binding;GO:0043169//cation binding;GO:0046872//metal ion binding	GO:0006139//nucleobase-containing compound metabolic process;GO:0006401//RNA catabolic process;GO:0006725//cellular aromatic compound metabolic process;GO:0006807//nitrogen compound metabolic process;GO:0008150//biological_process;GO:0008152//metabolic process;GO:0009056//catabolic process;GO:0009057//macromolecule catabolic process;GO:0009987//cellular process;GO:0016070//RNA metabolic process;G…
ncbi_66066535	981	1532	1855	1095	504	486	27.91	44.33	66.74	31.21	16.92	16.76	46.3266666666667	21.63	-1.09880921485944	0.00374141150758675	0.135235762681666	SPAC32A11.02c	XP_042999188.1 uncharacterized protein UV8b_05758 [Ustilaginoidea virens]	-	-	-	-	GO:0005783//endoplasmic reticulum	GO:0004656//procollagen-proline 4-dioxygenase activity;GO:0016702//oxidoreductase activity, acting on single donors with incorporation of molecular oxygen, incorporation of two atoms of oxygen	-
ncbi_66061762	6682	6051	3762	6679	7495	10151	1365.49	1297.45	985.34	1410.77	1852.44	2449.00	1216.09333333333	1904.07	0.64683256022565	0.00375204036365726	0.135235762681666	--	XP_042994416.1 uncharacterized protein UV8b_00984 [Ustilaginoidea virens]	-	-	-	-	-	-	-
ncbi_66068939	2297	1916	1366	2401	2253	2222	188.58	161.50	142.41	199.36	219.92	219.35	164.163333333333	212.876666666667	0.37488589493177	0.00375437629191437	0.135235762681666	ftrA	XP_043001594.1 uncharacterized protein UV8b_08162 [Ustilaginoidea virens]	-	-	-	-	GO:0005575//cellular_component;GO:0005886//plasma membrane;GO:0005887//integral component of plasma membrane;GO:0016020//membrane;GO:0016021//integral component of membrane;GO:0031224//intrinsic component of membrane;GO:0031226//intrinsic component of plasma membrane;GO:0032991//protein-containing complex;GO:0033573//high-affinity iron permease complex;GO:0071944//cell periphery;GO:0098796//membr…	GO:0003674//molecular_function;GO:0005215//transporter activity;GO:0005381//iron ion transmembrane transporter activity;GO:0008324//cation transmembrane transporter activity;GO:0015075//ion transmembrane transporter activity;GO:0015093//ferrous iron transmembrane transporter activity;GO:0015318//inorganic molecular entity transmembrane transporter activity;GO:0022857//transmembrane transporter ac…	GO:0000041//transition metal ion transport;GO:0006810//transport;GO:0006811//ion transport;GO:0006812//cation transport;GO:0006820//anion transport;GO:0006826//iron ion transport;GO:0006873//cellular ion homeostasis;GO:0006875//cellular metal ion homeostasis;GO:0006879//cellular iron ion homeostasis;GO:0008150//biological_process;GO:0009987//cellular process;GO:0019725//cellular homeostasis;GO:00…
ncbi_66062482	4418	4920	2820	5212	4960	5031	291.07	331.85	235.64	346.29	387.66	399.52	286.186666666667	377.823333333333	0.400755342378509	0.00396195939542523	0.142120908603532	SER1	XP_042995136.1 uncharacterized protein UV8b_01704 [Ustilaginoidea virens]	Metabolism;Metabolism;Metabolism;Metabolism;Metabolism;Metabolism;Metabolism;Metabolism	Global and overview maps;Global and overview maps;Global and overview maps;Global and overview maps;Amino acid metabolism;Amino acid metabolism;Energy metabolism;Metabolism of cofactors and vitamins	ko01100//Metabolic pathways;ko01110//Biosynthesis of secondary metabolites;ko01230//Biosynthesis of amino acids;ko01200//Carbon metabolism;ko00270//Cysteine and methionine metabolism;ko00260//Glycine, serine and threonine metabolism;ko00680//Methane metabolism;ko00750//Vitamin B6 metabolism	K00831;K00831;K00831;K00831;K00831;K00831;K00831;K00831	-	GO:0004648//O-phospho-L-serine:2-oxoglutarate aminotransferase activity;GO:0008687//3,4-dihydroxyphenylacetate 2,3-dioxygenase activity	GO:0006564//L-serine biosynthetic process
ncbi_66065754	281	298	233	445	300	318	62.74	70.05	66.77	103.05	81.23	83.59	66.52	89.29	0.424710441679332	0.00400708587773521	0.143145691789343	SPBP8B7.31	XP_042998408.1 uncharacterized protein UV8b_04976 [Ustilaginoidea virens]	-	-	-	-	GO:0005575//cellular_component;GO:0005622//intracellular anatomical structure;GO:0005634//nucleus;GO:0005737//cytoplasm;GO:0043226//organelle;GO:0043227//membrane-bounded organelle;GO:0043229//intracellular organelle;GO:0043231//intracellular membrane-bounded organelle	GO:0003674//molecular_function;GO:0003824//catalytic activity;GO:0003993//acid phosphatase activity;GO:0004721//phosphoprotein phosphatase activity;GO:0004725//protein tyrosine phosphatase activity;GO:0005488//binding;GO:0016787//hydrolase activity;GO:0016788//hydrolase activity, acting on ester bonds;GO:0016791//phosphatase activity;GO:0030946//protein tyrosine phosphatase activity, metal-depend…	GO:0006040//amino sugar metabolic process;GO:0006464//cellular protein modification process;GO:0006470//protein dephosphorylation;GO:0006793//phosphorus metabolic process;GO:0006796//phosphate-containing compound metabolic process;GO:0006807//nitrogen compound metabolic process;GO:0008150//biological_process;GO:0008152//metabolic process;GO:0009987//cellular process;GO:0016311//dephosphorylation;…
ncbi_66065666	931	826	656	1010	954	879	74.19	67.55	66.37	81.36	90.35	84.25	69.37	85.32	0.298572081096479	0.00404515801751461	0.143911074326806	hymA	XP_042998320.1 uncharacterized protein UV8b_04888 [Ustilaginoidea virens]	-	-	-	-	GO:0000131//incipient cellular bud site;GO:0005575//cellular_component;GO:0005622//intracellular anatomical structure;GO:0005634//nucleus;GO:0005737//cytoplasm;GO:0005815//microtubule organizing center;GO:0005816//spindle pole body;GO:0005856//cytoskeleton;GO:0005933//cellular bud;GO:0005937//mating projection;GO:0015630//microtubule cytoskeleton;GO:0030427//site of polarized growth;GO:0032153//c…	GO:0003674//molecular_function;GO:0003824//catalytic activity;GO:0004672//protein kinase activity;GO:0016301//kinase activity;GO:0016740//transferase activity;GO:0016772//transferase activity, transferring phosphorus-containing groups;GO:0016773//phosphotransferase activity, alcohol group as acceptor;GO:0140096//catalytic activity, acting on a protein	GO:0000003//reproduction;GO:0000920//septum digestion after cytokinesis;GO:0001700//embryonic development via the syncytial blastoderm;GO:0006355//regulation of transcription, DNA-templated;GO:0006464//cellular protein modification process;GO:0006468//protein phosphorylation;GO:0006793//phosphorus metabolic process;GO:0006796//phosphate-containing compound metabolic process;GO:0006807//nitrogen c…
ncbi_66064516	2305	2304	1720	2513	2229	2247	96.83	98.68	91.48	106.02	110.72	114.20	95.6633333333333	110.313333333333	0.205569209704612	0.00406187794593747	0.143913667387826	VTS1	XP_042997170.1 uncharacterized protein UV8b_03738 [Ustilaginoidea virens]	-	-	-	-	GO:0000932//P-body;GO:0005575//cellular_component;GO:0005622//intracellular anatomical structure;GO:0005634//nucleus;GO:0005737//cytoplasm;GO:0005829//cytosol;GO:0032991//protein-containing complex;GO:0035770//ribonucleoprotein granule;GO:0036464//cytoplasmic ribonucleoprotein granule;GO:0043226//organelle;GO:0043227//membrane-bounded organelle;GO:0043228//non-membrane-bounded organelle;GO:004322…	GO:0000166//nucleotide binding;GO:0000900//translation repressor activity, mRNA regulatory element binding;GO:0003674//molecular_function;GO:0003676//nucleic acid binding;GO:0003677//DNA binding;GO:0003723//RNA binding;GO:0003729//mRNA binding;GO:0003730//mRNA 3'-UTR binding;GO:0005488//binding;GO:0005515//protein binding;GO:0008092//cytoskeletal protein binding;GO:0017022//myosin binding;GO:0030…	GO:0000288//nuclear-transcribed mRNA catabolic process, deadenylation-dependent decay;GO:0000289//nuclear-transcribed mRNA poly(A) tail shortening;GO:0000956//nuclear-transcribed mRNA catabolic process;GO:0006139//nucleobase-containing compound metabolic process;GO:0006355//regulation of transcription, DNA-templated;GO:0006401//RNA catabolic process;GO:0006402//mRNA catabolic process;GO:0006403//…
ncbi_66064053	83	91	79	54	45	49	6.54	7.36	7.90	4.30	4.22	4.65	7.26666666666667	4.39	-0.727072789407775	0.00415199407850824	0.146060135004561	BrlA	XP_042996707.1 uncharacterized protein UV8b_03275 [Ustilaginoidea virens]	-	-	-	-	-	-	-
ncbi_66067674	389	362	288	296	231	222	24.95	23.76	23.42	19.14	17.57	17.16	24.0433333333333	17.9566666666667	-0.421117358635626	0.00415625138358844	0.146060135004561	--	XP_043000329.1 uncharacterized protein UV8b_06897 [Ustilaginoidea virens]	-	-	-	-	-	-	-
ncbi_66065078	1632	1789	1133	1248	1086	1038	28.95	32.22	25.40	22.14	22.71	22.36	28.8566666666667	22.4033333333333	-0.365191255688761	0.00421642125888178	0.147574744060862	--	XP_042997732.1 uncharacterized protein UV8b_04300 [Ustilaginoidea virens]	-	-	-	-	GO:0005575//cellular_component;GO:0005576//extracellular region;GO:0031012//extracellular matrix	GO:0003674//molecular_function;GO:0005198//structural molecule activity;GO:0005214//structural constituent of chitin-based cuticle;GO:0008010//structural constituent of chitin-based larval cuticle;GO:0042302//structural constituent of cuticle	GO:0007275//multicellular organism development;GO:0008150//biological_process;GO:0032501//multicellular organismal process;GO:0032502//developmental process;GO:0040003//chitin-based cuticle development;GO:0042335//cuticle development;GO:0048856//anatomical structure development
ncbi_66068819	4344	4195	3418	3204	3201	2815	101.81	99.91	101.28	75.17	88.48	80.04	101	81.23	-0.314270743483978	0.00425449449221902	0.148306874537231	YMR196W	XP_043001474.1 uncharacterized protein UV8b_08042 [Ustilaginoidea virens]	-	-	-	-	GO:0005575//cellular_component;GO:0005622//intracellular anatomical structure;GO:0005737//cytoplasm	GO:0003674//molecular_function;GO:0003824//catalytic activity;GO:0004553//hydrolase activity, hydrolyzing O-glycosyl compounds;GO:0004573//mannosyl-oligosaccharide glucosidase activity;GO:0015926//glucosidase activity;GO:0016787//hydrolase activity;GO:0016798//hydrolase activity, acting on glycosyl bonds	GO:0005975//carbohydrate metabolic process;GO:0008150//biological_process;GO:0008152//metabolic process;GO:0009311//oligosaccharide metabolic process;GO:0044238//primary metabolic process;GO:0071704//organic substance metabolic process
ncbi_66065086	1400	1277	900	1639	1245	1464	589.97	585.28	493.56	739.80	653.09	707.37	556.27	700.086666666667	0.33174822817201	0.00433491345278423	0.149535254219116	rhaM	XP_042997740.1 uncharacterized protein UV8b_04308 [Ustilaginoidea virens]	-	-	-	-	-	GO:0016857//racemase and epimerase activity, acting on carbohydrates and derivatives	GO:0019301//rhamnose catabolic process
ncbi_66066011	557	503	652	441	314	280	193.97	188.40	294.10	162.73	134.89	112.83	225.49	136.816666666667	-0.720819467997594	0.00434497123874536	0.149535254219116	--	XP_042998665.1 uncharacterized protein UV8b_05233 [Ustilaginoidea virens]	-	-	-	-	-	-	-
ncbi_66062452	554	803	334	908	797	796	38.36	56.96	29.34	63.45	65.51	66.41	41.5533333333333	65.1233333333333	0.648210333712788	0.00435338806842961	0.149535254219116	SMYD3	XP_042995106.1 uncharacterized protein UV8b_01674 [Ustilaginoidea virens]	-	-	-	-	-	GO:0005515//protein binding	-
ncbi_66061094	1456	1439	965	1078	888	934	89.66	90.65	75.34	66.89	64.83	69.37	85.2166666666667	67.03	-0.346328686346394	0.00435892239019284	0.149535254219116	--	XP_042993748.1 uncharacterized protein UV8b_00316 [Ustilaginoidea virens]	-	-	-	-	-	-	-
ncbi_66066472	1043	1228	1035	954	718	655	91.15	110.29	114.91	84.40	74.66	68.77	105.45	75.9433333333333	-0.473563866359184	0.00442006556195007	0.151033465545685	PIL1	XP_042999125.1 uncharacterized protein UV8b_05695 [Ustilaginoidea virens]	-	-	-	-	-	-	-
ncbi_66063610	961	868	925	756	572	601	84.32	78.28	103.11	67.16	59.72	63.36	88.57	63.4133333333333	-0.482031904504349	0.00449379306017529	0.152948192933919	SWC5	XP_042996264.1 uncharacterized protein UV8b_02832 [Ustilaginoidea virens]	-	-	-	-	GO:0000228//nuclear chromosome;GO:0000775//chromosome, centromeric region;GO:0000776//kinetochore;GO:0000779//condensed chromosome, centromeric region;GO:0000785//chromatin;GO:0000793//condensed chromosome;GO:0000812//Swr1 complex;GO:0005575//cellular_component;GO:0005576//extracellular region;GO:0005604//basement membrane;GO:0005622//intracellular anatomical structure;GO:0005634//nucleus;GO:0005…	GO:0003674//molecular_function;GO:0005488//binding;GO:0005515//protein binding;GO:0008092//cytoskeletal protein binding;GO:0019894//kinesin binding	GO:0000003//reproduction;GO:0000070//mitotic sister chromatid segregation;GO:0000278//mitotic cell cycle;GO:0000280//nuclear division;GO:0000819//sister chromatid segregation;GO:0006139//nucleobase-containing compound metabolic process;GO:0006323//DNA packaging;GO:0006325//chromatin organization;GO:0006338//chromatin remodeling;GO:0006351//transcription, DNA-templated;GO:0006355//regulation of tr…
ncbi_66063360	993	999	703	1090	1097	1002	130.41	135.88	117.68	146.05	172.47	157.06	127.99	158.526666666667	0.308694449393982	0.00452702700734902	0.153475092072676	pcn1	XP_042996014.1 uncharacterized protein UV8b_02582 [Ustilaginoidea virens]	Genetic Information Processing;Genetic Information Processing;Genetic Information Processing;Genetic Information Processing	Replication and repair;Replication and repair;Replication and repair;Replication and repair	ko03420//Nucleotide excision repair;ko03030//DNA replication;ko03410//Base excision repair;ko03430//Mismatch repair	K04802;K04802;K04802;K04802	GO:0000228//nuclear chromosome;GO:0000781//chromosome, telomeric region;GO:0000785//chromatin;GO:0005575//cellular_component;GO:0005622//intracellular anatomical structure;GO:0005634//nucleus;GO:0005654//nucleoplasm;GO:0005657//replication fork;GO:0005663//DNA replication factor C complex;GO:0005694//chromosome;GO:0005813//centrosome;GO:0005815//microtubule organizing center;GO:0005856//cytoskele…	GO:0000700//mismatch base pair DNA N-glycosylase activity;GO:0000701//purine-specific mismatch base pair DNA N-glycosylase activity;GO:0003674//molecular_function;GO:0003676//nucleic acid binding;GO:0003677//DNA binding;GO:0003682//chromatin binding;GO:0003684//damaged DNA binding;GO:0003690//double-stranded DNA binding;GO:0003824//catalytic activity;GO:0003887//DNA-directed DNA polymerase activi…	GO:0000003//reproduction;GO:0000070//mitotic sister chromatid segregation;GO:0000075//cell cycle checkpoint signaling;GO:0000077//DNA damage checkpoint signaling;GO:0000082//G1/S transition of mitotic cell cycle;GO:0000083//regulation of transcription involved in G1/S transition of mitotic cell cycle;GO:0000278//mitotic cell cycle;GO:0000280//nuclear division;GO:0000302//response to reactive oxyg…
ncbi_66065322	83	144	83	57	57	26	20.42	37.45	26.26	14.60	17.06	7.51	28.0433333333333	13.0566666666667	-1.10287121599114	0.00455454156028073	0.153804733549324	--	XP_042997976.1 uncharacterized protein UV8b_04544 [Ustilaginoidea virens]	-	-	-	-	-	-	-
ncbi_66068191	7395	7293	5483	4720	5313	4613	179.52	179.95	168.29	114.72	152.14	135.84	175.92	134.233333333333	-0.390176537743011	0.00465733468635417	0.156338235671566	FRQ	XP_043000846.1 uncharacterized protein UV8b_07414 [Ustilaginoidea virens]	-	-	-	-	GO:0005575//cellular_component;GO:0005622//intracellular anatomical structure;GO:0005634//nucleus;GO:0005737//cytoplasm;GO:0043226//organelle;GO:0043227//membrane-bounded organelle;GO:0043229//intracellular organelle;GO:0043231//intracellular membrane-bounded organelle	-	GO:0006139//nucleobase-containing compound metabolic process;GO:0006351//transcription, DNA-templated;GO:0006355//regulation of transcription, DNA-templated;GO:0006725//cellular aromatic compound metabolic process;GO:0006807//nitrogen compound metabolic process;GO:0007623//circadian rhythm;GO:0008150//biological_process;GO:0008152//metabolic process;GO:0009058//biosynthetic process;GO:0009059//ma…
ncbi_66064416	965	1195	558	1322	1127	1363	89.76	114.35	65.97	124.61	124.83	152.19	90.0266666666667	133.876666666667	0.572480227149731	0.00466573334913406	0.156338235671566	moc3	XP_042997070.1 uncharacterized protein UV8b_03638 [Ustilaginoidea virens]	-	-	-	-	-	GO:0000981//DNA-binding transcription factor activity, RNA polymerase II-specific;GO:0008270//zinc ion binding	GO:0006355//regulation of transcription, DNA-templated
ncbi_66062821	2389	2408	1900	2058	1683	1671	71.34	73.15	71.76	61.58	59.32	60.47	72.0833333333333	60.4566666666667	-0.253764290061112	0.00474886274935857	0.158509337715076	nak1	XP_042995475.1 uncharacterized protein UV8b_02043 [Ustilaginoidea virens]	-	-	-	-	-	GO:0004672//protein kinase activity;GO:0005524//ATP binding;GO:0016709//oxidoreductase activity, acting on paired donors, with incorporation or reduction of molecular oxygen, NAD(P)H as one donor, and incorporation of one atom of oxygen	GO:0006468//protein phosphorylation;GO:0006744//ubiquinone biosynthetic process
ncbi_66064667	931	1199	666	1473	1000	1332	54.84	72.22	49.73	87.39	69.81	94.67	58.93	83.9566666666667	0.510642622225518	0.00479301090599317	0.158662940418334	--	XP_042997321.1 uncharacterized protein UV8b_03889 [Ustilaginoidea virens]	-	-	-	-	-	GO:0003676//nucleic acid binding	-
MSTRG.2477	38	33	15	70	58	40	9.49	8.72	4.82	18.22	17.64	11.72	7.67666666666667	15.86	1.04684086063229	0.0047962002029706	0.158662940418334	--	uncharacterized protein UV8b_01284 [Ustilaginoidea virens]	-	-	-	-	-	-	-
ncbi_66061827	2127	2047	1862	2516	2384	2228	65.40	64.05	72.43	77.54	86.54	83.02	67.2933333333333	82.3666666666667	0.291597018917722	0.00480852404738038	0.158662940418334	--	XP_042994481.1 uncharacterized protein UV8b_01049 [Ustilaginoidea virens]	-	-	-	-	-	-	-
MSTRG.4407	527	698	527	402	410	383	7.78	10.53	10.03	5.89	7.24	6.82	9.44666666666667	6.65	-0.506451011808311	0.00484651460964605	0.15889259755577	--	hypothetical protein UVI_02025300 [Ustilaginoidea virens]	-	-	-	-	-	-	-
ncbi_66063139	713	738	552	927	676	822	36.03	38.07	35.33	47.11	40.44	50.18	36.4766666666667	45.91	0.331834533775465	0.00486881437548044	0.15889259755577	--	XP_042995793.1 uncharacterized protein UV8b_02361 [Ustilaginoidea virens]	-	-	-	-	GO:0031237//intrinsic component of periplasmic side of plasma membrane	GO:0005215//transporter activity	GO:0006810//transport
ncbi_66061873	405	385	300	475	393	438	38.67	37.83	36.41	45.97	44.70	50.18	37.6366666666667	46.95	0.318986298049045	0.00487062329118324	0.15889259755577	rglC	XP_042994527.1 uncharacterized protein UV8b_01095 [Ustilaginoidea virens]	-	-	-	-	-	GO:0016787//hydrolase activity;GO:0016788//hydrolase activity, acting on ester bonds	-
ncbi_66064689	1864	1916	1769	1612	1218	1301	28.80	30.05	34.54	24.90	22.17	24.42	31.13	23.83	-0.385526625278909	0.00494124552054685	0.160590479417773	SPAPYUK71.03c	XP_042997343.1 uncharacterized protein UV8b_03911 [Ustilaginoidea virens]	-	-	-	-	GO:0005575//cellular_component;GO:0005622//intracellular anatomical structure;GO:0005737//cytoplasm;GO:0005829//cytosol;GO:0005886//plasma membrane;GO:0009898//cytoplasmic side of plasma membrane;GO:0016020//membrane;GO:0031224//intrinsic component of membrane;GO:0031226//intrinsic component of plasma membrane;GO:0031235//intrinsic component of the cytoplasmic side of the plasma membrane;GO:00719…	GO:0003674//molecular_function;GO:0005096//GTPase activator activity;GO:0005488//binding;GO:0005543//phospholipid binding;GO:0008047//enzyme activator activity;GO:0008289//lipid binding;GO:0030234//enzyme regulator activity;GO:0030695//GTPase regulator activity;GO:0043167//ion binding;GO:0043168//anion binding;GO:0043169//cation binding;GO:0046872//metal ion binding;GO:0060589//nucleoside-triphos…	GO:0001558//regulation of cell growth;GO:0001932//regulation of protein phosphorylation;GO:0002029//desensitization of G protein-coupled receptor signaling pathway;GO:0002031//G protein-coupled receptor internalization;GO:0006810//transport;GO:0006897//endocytosis;GO:0006898//receptor-mediated endocytosis;GO:0006950//response to stress;GO:0007154//cell communication;GO:0007165//signal transductio…
ncbi_66065431	985	1175	701	734	624	671	65.90	80.49	59.48	49.53	49.53	54.10	68.6233333333333	51.0533333333333	-0.426694046094508	0.00500851241560785	0.162167003119588	--	XP_042998085.1 uncharacterized protein UV8b_04653 [Ustilaginoidea virens]	-	-	-	-	-	-	-
ncbi_66069021	1125	994	1106	829	680	735	63.17	57.05	78.71	46.87	45.24	49.82	66.31	47.31	-0.487081294141571	0.00509768049682061	0.164438238414232	YDR132C	XP_043001676.1 uncharacterized protein UV8b_08244 [Ustilaginoidea virens]	-	-	-	-	GO:0000228//nuclear chromosome;GO:0000785//chromatin;GO:0005575//cellular_component;GO:0005622//intracellular anatomical structure;GO:0005634//nucleus;GO:0005657//replication fork;GO:0005663//DNA replication factor C complex;GO:0005694//chromosome;GO:0005737//cytoplasm;GO:0005829//cytosol;GO:0030894//replisome;GO:0031389//Rad17 RFC-like complex;GO:0031390//Ctf18 RFC-like complex;GO:0031391//Elg1 …	GO:0000166//nucleotide binding;GO:0003674//molecular_function;GO:0003676//nucleic acid binding;GO:0003677//DNA binding;GO:0003824//catalytic activity;GO:0005488//binding;GO:0005524//ATP binding;GO:0016462//pyrophosphatase activity;GO:0016787//hydrolase activity;GO:0016817//hydrolase activity, acting on acid anhydrides;GO:0016818//hydrolase activity, acting on acid anhydrides, in phosphorus-contai…	GO:0000278//mitotic cell cycle;GO:0000819//sister chromatid segregation;GO:0006139//nucleobase-containing compound metabolic process;GO:0006259//DNA metabolic process;GO:0006260//DNA replication;GO:0006261//DNA-dependent DNA replication;GO:0006271//DNA strand elongation involved in DNA replication;GO:0006272//leading strand elongation;GO:0006281//DNA repair;GO:0006298//mismatch repair;GO:0006725/…
ncbi_66062949	1348	1624	1076	1032	1022	842	16.64	20.34	16.78	12.73	14.86	12.63	17.92	13.4066666666667	-0.418620056473405	0.00524771599770651	0.168648716729267	MIMI_R883	XP_042995603.1 uncharacterized protein UV8b_02171 [Ustilaginoidea virens]	-	-	-	-	-	GO:0005515//protein binding	-
ncbi_66063740	2663	2739	2138	2190	2004	1820	47.63	49.74	48.33	39.18	42.24	39.53	48.5666666666667	40.3166666666667	-0.268590108084587	0.00526769660263538	0.168663841221418	syj1	XP_042996394.1 uncharacterized protein UV8b_02962 [Ustilaginoidea virens]	Metabolism;Metabolism;Environmental Information Processing	Global and overview maps;Carbohydrate metabolism;Signal transduction	ko01100//Metabolic pathways;ko00562//Inositol phosphate metabolism;ko04070//Phosphatidylinositol signaling system	K20279;K20279;K20279	GO:0000323//lytic vacuole;GO:0005575//cellular_component;GO:0005622//intracellular anatomical structure;GO:0005737//cytoplasm;GO:0005764//lysosome;GO:0005767//secondary lysosome;GO:0005773//vacuole;GO:0005776//autophagosome;GO:0008021//synaptic vesicle;GO:0012505//endomembrane system;GO:0012506//vesicle membrane;GO:0016020//membrane;GO:0030054//cell junction;GO:0030133//transport vesicle;GO:00304…	GO:0003674//molecular_function;GO:0003676//nucleic acid binding;GO:0003824//catalytic activity;GO:0004438//phosphatidylinositol-3-phosphatase activity;GO:0004439//phosphatidylinositol-4,5-bisphosphate 5-phosphatase activity;GO:0005488//binding;GO:0005509//calcium ion binding;GO:0016312//inositol bisphosphate phosphatase activity;GO:0016787//hydrolase activity;GO:0016788//hydrolase activity, actin…	GO:0001505//regulation of neurotransmitter levels;GO:0001956//positive regulation of neurotransmitter secretion;GO:0003008//system process;GO:0003012//muscle system process;GO:0006629//lipid metabolic process;GO:0006644//phospholipid metabolic process;GO:0006650//glycerophospholipid metabolic process;GO:0006661//phosphatidylinositol biosynthetic process;GO:0006793//phosphorus metabolic process;GO…
ncbi_66066169	771	919	436	909	1153	1012	78.08	95.88	56.15	93.42	139.20	122.87	76.7033333333333	118.496666666667	0.627485296324226	0.00530929424306894	0.169368445503066	MSMEG_2408	XP_042998822.1 uncharacterized protein UV8b_05392 [Ustilaginoidea virens]	-	-	-	-	GO:0005575//cellular_component;GO:0005622//intracellular anatomical structure;GO:0005634//nucleus;GO:0005737//cytoplasm;GO:0043226//organelle;GO:0043227//membrane-bounded organelle;GO:0043229//intracellular organelle;GO:0043231//intracellular membrane-bounded organelle	GO:0003674//molecular_function;GO:0003824//catalytic activity;GO:0004032//alditol:NADP+ 1-oxidoreductase activity;GO:0004033//aldo-keto reductase (NADP) activity;GO:0005515//protein binding;GO:0008106//alcohol dehydrogenase (NADP+) activity;GO:0016491//oxidoreductase activity;GO:0016614//oxidoreductase activity, acting on CH-OH group of donors;GO:0016616//oxidoreductase activity, acting on the CH…	GO:0005975//carbohydrate metabolic process;GO:0005996//monosaccharide metabolic process;GO:0006950//response to stress;GO:0006979//response to oxidative stress;GO:0007165//signal transduction;GO:0008150//biological_process;GO:0008152//metabolic process;GO:0009056//catabolic process;GO:0009987//cellular process;GO:0016052//carbohydrate catabolic process;GO:0019321//pentose metabolic process;GO:001…
ncbi_66066445	300	331	248	383	327	390	9.30	10.45	9.73	11.91	11.97	14.66	9.82666666666667	12.8466666666667	0.386620047200655	0.00533696984565508	0.169625383513559	--	XP_042999098.1 uncharacterized protein UV8b_05668 [Ustilaginoidea virens]	-	-	-	-	GO:0000228//nuclear chromosome;GO:0000781//chromosome, telomeric region;GO:0000785//chromatin;GO:0005575//cellular_component;GO:0005622//intracellular anatomical structure;GO:0005634//nucleus;GO:0005654//nucleoplasm;GO:0005657//replication fork;GO:0005681//spliceosomal complex;GO:0005694//chromosome;GO:0005730//nucleolus;GO:0031298//replication fork protection complex;GO:0031974//membrane-enclose…	GO:0003674//molecular_function;GO:0003676//nucleic acid binding;GO:0003677//DNA binding;GO:0003688//DNA replication origin binding;GO:0003690//double-stranded DNA binding;GO:0003697//single-stranded DNA binding;GO:0003824//catalytic activity;GO:0003896//DNA primase activity;GO:0003899//DNA-directed 5'-3' RNA polymerase activity;GO:0005488//binding;GO:0005515//protein binding;GO:0016740//transfera…	GO:0000082//G1/S transition of mitotic cell cycle;GO:0000278//mitotic cell cycle;GO:0000398//mRNA splicing, via spliceosome;GO:0000724//double-strand break repair via homologous recombination;GO:0000725//recombinational repair;GO:0000727//double-strand break repair via break-induced replication;GO:0001932//regulation of protein phosphorylation;GO:0001934//positive regulation of protein phosphoryl…
ncbi_66061357	4132	3599	5277	3615	1613	1662	207.33	184.38	335.43	182.43	95.81	100.76	242.38	126.333333333333	-0.940035311980435	0.00542464302403471	0.171590003335455	aclL	XP_042994011.1 uncharacterized protein UV8b_00579 [Ustilaginoidea virens]	-	-	-	-	-	GO:0005506//iron ion binding;GO:0016705//oxidoreductase activity, acting on paired donors, with incorporation or reduction of molecular oxygen;GO:0020037//heme binding	-
ncbi_66064333	718	605	441	454	419	376	47.74	41.19	37.19	30.45	33.05	30.13	42.04	31.21	-0.429754312042968	0.00543848015198552	0.171590003335455	Rv2449c	XP_042996987.1 uncharacterized protein UV8b_03555 [Ustilaginoidea virens]	-	-	-	-	GO:0016021//integral component of membrane	GO:0009055//electron transfer activity;GO:0016491//oxidoreductase activity	-
ncbi_66063238	812	747	667	931	829	845	63.08	59.54	65.78	73.09	76.53	78.98	62.8	76.2	0.279026438601695	0.00550136708976118	0.172942976330856	--	XP_042995892.1 uncharacterized protein UV8b_02460 [Ustilaginoidea virens]	-	-	-	-	-	GO:0003674//molecular_function;GO:0003824//catalytic activity;GO:0003854//3-beta-hydroxy-delta5-steroid dehydrogenase activity;GO:0003978//UDP-glucose 4-epimerase activity;GO:0005488//binding;GO:0008460//dTDP-glucose 4,6-dehydratase activity;GO:0008712//ADP-glyceromanno-heptose 6-epimerase activity;GO:0008831//dTDP-4-dehydrorhamnose reductase activity;GO:0016491//oxidoreductase activity;GO:001661…	GO:0006012//galactose metabolic process;GO:0006694//steroid biosynthetic process;GO:0009243//O antigen biosynthetic process;GO:0009244//lipopolysaccharide core region biosynthetic process;GO:0019305//dTDP-rhamnose biosynthetic process
ncbi_66067956	476	431	341	369	253	229	16.02	14.77	14.52	12.46	10.06	9.34	15.1033333333333	10.62	-0.508083223988076	0.0055432716924052	0.173628926742184	qa-1f	XP_043000611.1 uncharacterized protein UV8b_07179 [Ustilaginoidea virens]	-	-	-	-	GO:0005575//cellular_component;GO:0005622//intracellular anatomical structure;GO:0005634//nucleus;GO:0043226//organelle;GO:0043227//membrane-bounded organelle;GO:0043229//intracellular organelle;GO:0043231//intracellular membrane-bounded organelle	GO:0000976//transcription cis-regulatory region binding;GO:0000977//RNA polymerase II transcription regulatory region sequence-specific DNA binding;GO:0000978//RNA polymerase II cis-regulatory region sequence-specific DNA binding;GO:0000981//DNA-binding transcription factor activity, RNA polymerase II-specific;GO:0000987//cis-regulatory region sequence-specific DNA binding;GO:0001067//transcripti…	GO:0000429//carbon catabolite regulation of transcription from RNA polymerase II promoter;GO:0000436//carbon catabolite activation of transcription from RNA polymerase II promoter;GO:0006082//organic acid metabolic process;GO:0006139//nucleobase-containing compound metabolic process;GO:0006351//transcription, DNA-templated;GO:0006355//regulation of transcription, DNA-templated;GO:0006357//regulat…
ncbi_66067416	2728	2700	1662	3275	2548	2852	97.10	97.88	74.86	116.94	107.15	122.93	89.9466666666667	115.673333333333	0.362914589390547	0.00557365535076712	0.173950362842533	Aacs	XP_043000071.1 uncharacterized protein UV8b_06639 [Ustilaginoidea virens]	Metabolism;Metabolism;Metabolism	Global and overview maps;Amino acid metabolism;Carbohydrate metabolism	ko01100//Metabolic pathways;ko00280//Valine, leucine and isoleucine degradation;ko00650//Butanoate metabolism	K01907;K01907;K01907	-	GO:0003987//acetate-CoA ligase activity;GO:0008668//(2,3-dihydroxybenzoyl)adenylate synthase activity;GO:0008756//o-succinylbenzoate-CoA ligase activity;GO:0030729//acetoacetate-CoA ligase activity;GO:0047473//D-alanine [D-alanyl carrier protein] ligase activity;GO:0050218//propionate-CoA ligase activity	GO:0009234//menaquinone biosynthetic process;GO:0019287//isopentenyl diphosphate biosynthetic process, mevalonate pathway;GO:0019290//siderophore biosynthetic process;GO:0019350//teichoic acid biosynthetic process;GO:0019427//acetyl-CoA biosynthetic process from acetate
ncbi_66067957	1322	1301	1034	1096	880	936	37.17	37.20	36.77	30.87	29.20	31.91	37.0466666666667	30.66	-0.272986042570556	0.00564119843023203	0.175425037515669	qa-1s	XP_043000612.1 uncharacterized protein UV8b_07180 [Ustilaginoidea virens]	-	-	-	-	GO:0005737//cytoplasm	GO:0003674//molecular_function;GO:0003676//nucleic acid binding;GO:0003677//DNA binding;GO:0003824//catalytic activity;GO:0003855//3-dehydroquinate dehydratase activity;GO:0003866//3-phosphoshikimate 1-carboxyvinyltransferase activity;GO:0004764//shikimate 3-dehydrogenase (NADP+) activity;GO:0005488//binding;GO:0008666//2,3,4,5-tetrahydropyridine-2,6-dicarboxylate N-succinyltransferase activity;G…	GO:0000122//negative regulation of transcription by RNA polymerase II;GO:0006082//organic acid metabolic process;GO:0006139//nucleobase-containing compound metabolic process;GO:0006351//transcription, DNA-templated;GO:0006355//regulation of transcription, DNA-templated;GO:0006357//regulation of transcription by RNA polymerase II;GO:0006725//cellular aromatic compound metabolic process;GO:0006779/…
ncbi_66065485	208	147	230	131	104	63	23.00	16.77	32.36	14.72	13.73	8.34	24.0433333333333	12.2633333333333	-0.971285747501754	0.00567674085436554	0.175717242378701	DHG2	XP_042998139.1 uncharacterized protein UV8b_04707 [Ustilaginoidea virens]	Metabolism;Metabolism	Global and overview maps;Carbohydrate metabolism	ko01100//Metabolic pathways;ko00051//Fructose and mannose metabolism	K18337;K18337	-	GO:0003674//molecular_function;GO:0003824//catalytic activity;GO:0003954//NADH dehydrogenase activity;GO:0004316//3-oxoacyl-[acyl-carrier-protein] reductase (NADPH) activity;GO:0008667//2,3-dihydro-2,3-dihydroxybenzoate dehydrogenase activity;GO:0008678//2-deoxy-D-gluconate 3-dehydrogenase activity;GO:0016491//oxidoreductase activity;GO:0016614//oxidoreductase activity, acting on CH-OH group of d…	GO:0000272//polysaccharide catabolic process;GO:0005975//carbohydrate metabolic process;GO:0005996//monosaccharide metabolic process;GO:0006633//fatty acid biosynthetic process;GO:0008150//biological_process;GO:0008152//metabolic process;GO:0009056//catabolic process;GO:0016052//carbohydrate catabolic process;GO:0019299//rhamnose metabolic process;GO:0019301//rhamnose catabolic process;GO:0019318…
MSTRG.9343	682	845	491	954	747	862	28.93	36.55	26.37	40.65	37.47	44.23	30.6166666666667	40.7833333333333	0.413662474968038	0.00569124671671905	0.175717242378701	--	hypothetical protein UVI_02045830 [Ustilaginoidea virens]	-	-	-	-	-	-	-
ncbi_66062251	1235	1278	835	1363	1282	1298	81.12	85.94	69.56	90.28	99.89	102.77	78.8733333333333	97.6466666666667	0.308033181195606	0.00576897831594633	0.177483336446107	och1	XP_042994905.1 uncharacterized protein UV8b_01473 [Ustilaginoidea virens]	-	-	-	-	-	-	-
ncbi_66063961	1466	1467	1129	1650	1446	1400	184.70	191.24	181.23	211.89	217.94	210.69	185.723333333333	213.506666666667	0.201126038653433	0.0058084557926794	0.177820166573891	CPR2	XP_042996615.1 uncharacterized protein UV8b_03183 [Ustilaginoidea virens]	-	-	-	-	GO:0005575//cellular_component;GO:0005576//extracellular region;GO:0005615//extracellular space;GO:0005622//intracellular anatomical structure;GO:0005634//nucleus;GO:0005737//cytoplasm;GO:0005783//endoplasmic reticulum;GO:0005788//endoplasmic reticulum lumen;GO:0005790//smooth endoplasmic reticulum;GO:0012505//endomembrane system;GO:0016020//membrane;GO:0016021//integral component of membrane;GO:…	GO:0003674//molecular_function;GO:0003755//peptidyl-prolyl cis-trans isomerase activity;GO:0003824//catalytic activity;GO:0005488//binding;GO:0005515//protein binding;GO:0016018//cyclosporin A binding;GO:0016853//isomerase activity;GO:0016859//cis-trans isomerase activity;GO:0019899//enzyme binding;GO:0033218//amide binding;GO:0042277//peptide binding;GO:0044877//protein-containing complex bindin…	GO:0000413//protein peptidyl-prolyl isomerization;GO:0001501//skeletal system development;GO:0006457//protein folding;GO:0006464//cellular protein modification process;GO:0006807//nitrogen compound metabolic process;GO:0006810//transport;GO:0007275//multicellular organism development;GO:0008150//biological_process;GO:0008152//metabolic process;GO:0009987//cellular process;GO:0018193//peptidyl-ami…
ncbi_66063263	15281	16603	11133	17833	16320	14999	817.86	907.80	755.03	960.47	1034.45	969.46	826.896666666667	988.126666666667	0.256988936916472	0.00582106502491742	0.177820166573891	pdiA	XP_042995917.1 uncharacterized protein UV8b_02485 [Ustilaginoidea virens]	Genetic Information Processing	Folding, sorting and degradation	ko04141//Protein processing in endoplasmic reticulum	K09580	GO:0005575//cellular_component;GO:0005576//extracellular region;GO:0005622//intracellular anatomical structure;GO:0005737//cytoplasm;GO:0005783//endoplasmic reticulum;GO:0005788//endoplasmic reticulum lumen;GO:0005793//endoplasmic reticulum-Golgi intermediate compartment;GO:0005886//plasma membrane;GO:0009897//external side of plasma membrane;GO:0009986//cell surface;GO:0012505//endomembrane syst…	GO:0003674//molecular_function;GO:0003756//protein disulfide isomerase activity;GO:0003824//catalytic activity;GO:0004656//procollagen-proline 4-dioxygenase activity;GO:0005102//signaling receptor binding;GO:0005178//integrin binding;GO:0005488//binding;GO:0005509//calcium ion binding;GO:0005515//protein binding;GO:0015035//protein-disulfide reductase activity;GO:0015036//disulfide oxidoreductase…	GO:0000003//reproduction;GO:0001666//response to hypoxia;GO:0006082//organic acid metabolic process;GO:0006457//protein folding;GO:0006464//cellular protein modification process;GO:0006508//proteolysis;GO:0006511//ubiquitin-dependent protein catabolic process;GO:0006516//glycoprotein catabolic process;GO:0006517//protein deglycosylation;GO:0006520//cellular amino acid metabolic process;GO:0006575…
ncbi_66066385	848	894	600	951	899	894	59.48	64.25	53.40	67.32	74.85	75.54	59.0433333333333	72.57	0.297599097967925	0.0058719110594764	0.178741799680188	--	XP_042999038.1 uncharacterized protein UV8b_05608 [Ustilaginoidea virens]	-	-	-	-	-	GO:0004163//diphosphomevalonate decarboxylase activity	GO:0019287//isopentenyl diphosphate biosynthetic process, mevalonate pathway
ncbi_66065168	1515	1905	1409	1369	1099	1109	31.86	40.69	37.45	28.80	27.25	28.30	36.6666666666667	28.1166666666667	-0.383043550124456	0.00593428115419445	0.179994732931629	ROG1	XP_042997822.1 uncharacterized protein UV8b_04390 [Ustilaginoidea virens]	-	-	-	-	GO:0005575//cellular_component;GO:0005622//intracellular anatomical structure;GO:0005811//lipid droplet;GO:0043226//organelle;GO:0043228//non-membrane-bounded organelle;GO:0043229//intracellular organelle;GO:0043232//intracellular non-membrane-bounded organelle	GO:0003674//molecular_function;GO:0003824//catalytic activity;GO:0016298//lipase activity;GO:0016787//hydrolase activity;GO:0016788//hydrolase activity, acting on ester bonds;GO:0047372//acylglycerol lipase activity;GO:0052689//carboxylic ester hydrolase activity	GO:0006629//lipid metabolic process;GO:0008150//biological_process;GO:0008152//metabolic process;GO:0009056//catabolic process;GO:0009987//cellular process;GO:0016042//lipid catabolic process;GO:0044237//cellular metabolic process;GO:0044238//primary metabolic process;GO:0044242//cellular lipid catabolic process;GO:0044248//cellular catabolic process;GO:0044255//cellular lipid metabolic process;G…
ncbi_66063524	4796	4379	4869	3898	2981	2986	171.28	159.27	220.04	139.65	125.77	129.13	183.53	131.516666666667	-0.480770267726169	0.00595471296916668	0.179994732931629	gsy-1	XP_042996178.1 uncharacterized protein UV8b_02746 [Ustilaginoidea virens]	Metabolism;Metabolism;Metabolism	Global and overview maps;Global and overview maps;Carbohydrate metabolism	ko01100//Metabolic pathways;ko01110//Biosynthesis of secondary metabolites;ko00500//Starch and sucrose metabolism	K00693;K00693;K00693	GO:0005575//cellular_component;GO:0005622//intracellular anatomical structure;GO:0005737//cytoplasm	GO:0003674//molecular_function;GO:0003824//catalytic activity;GO:0004373//glycogen (starch) synthase activity;GO:0008194//UDP-glycosyltransferase activity;GO:0016740//transferase activity;GO:0016757//glycosyltransferase activity;GO:0016758//hexosyltransferase activity;GO:0035251//UDP-glucosyltransferase activity;GO:0046527//glucosyltransferase activity	GO:0000045//autophagosome assembly;GO:0000271//polysaccharide biosynthetic process;GO:0000272//polysaccharide catabolic process;GO:0005975//carbohydrate metabolic process;GO:0005976//polysaccharide metabolic process;GO:0005977//glycogen metabolic process;GO:0005978//glycogen biosynthetic process;GO:0005980//glycogen catabolic process;GO:0005981//regulation of glycogen catabolic process;GO:0006073…
ncbi_66067682	423	449	316	343	260	267	48.25	52.88	45.88	39.79	35.42	36.44	49.0033333333333	37.2166666666667	-0.39693104308301	0.0060259447572655	0.181513214029827	AIM32	XP_043000337.1 uncharacterized protein UV8b_06905 [Ustilaginoidea virens]	-	-	-	-	GO:0005575//cellular_component	GO:0003674//molecular_function	GO:0008150//biological_process
ncbi_66068203	538	577	410	600	630	639	218.43	254.21	216.42	260.36	317.81	298.01	229.686666666667	292.06	0.346597672280204	0.00609465628233558	0.18229781641311	POLR2H	XP_043000858.1 uncharacterized protein UV8b_07426 [Ustilaginoidea virens]	Genetic Information Processing	Transcription	ko03020//RNA polymerase	K03016	GO:0000428//DNA-directed RNA polymerase complex;GO:0005575//cellular_component;GO:0005622//intracellular anatomical structure;GO:0005634//nucleus;GO:0005654//nucleoplasm;GO:0005665//RNA polymerase II, core complex;GO:0005666//RNA polymerase III complex;GO:0005730//nucleolus;GO:0005736//RNA polymerase I complex;GO:0005737//cytoplasm;GO:0005829//cytosol;GO:0016591//RNA polymerase II, holoenzyme;GO:…	GO:0003674//molecular_function;GO:0003676//nucleic acid binding;GO:0003677//DNA binding;GO:0003697//single-stranded DNA binding;GO:0003824//catalytic activity;GO:0003899//DNA-directed 5'-3' RNA polymerase activity;GO:0005488//binding;GO:0005515//protein binding;GO:0016740//transferase activity;GO:0016772//transferase activity, transferring phosphorus-containing groups;GO:0016779//nucleotidyltrans…	GO:0000375//RNA splicing, via transesterification reactions;GO:0000377//RNA splicing, via transesterification reactions with bulged adenosine as nucleophile;GO:0000398//mRNA splicing, via spliceosome;GO:0001172//transcription, RNA-templated;GO:0006139//nucleobase-containing compound metabolic process;GO:0006259//DNA metabolic process;GO:0006281//DNA repair;GO:0006283//transcription-coupled nucleo…
ncbi_66061947	926	893	632	974	941	988	217.96	221.77	191.12	238.29	269.06	273.31	210.283333333333	260.22	0.307397339764933	0.00610060852232494	0.18229781641311	nudC	XP_042994601.1 uncharacterized protein UV8b_01169 [Ustilaginoidea virens]	-	-	-	-	GO:0005575//cellular_component;GO:0005622//intracellular anatomical structure;GO:0005634//nucleus;GO:0005654//nucleoplasm;GO:0005737//cytoplasm;GO:0005794//Golgi apparatus;GO:0005829//cytosol;GO:0005856//cytoskeleton;GO:0005874//microtubule;GO:0012505//endomembrane system;GO:0015630//microtubule cytoskeleton;GO:0031974//membrane-enclosed lumen;GO:0031981//nuclear lumen;GO:0043226//organelle;GO:00…	GO:0003674//molecular_function;GO:0005488//binding;GO:0005515//protein binding;GO:0042802//identical protein binding;GO:0051082//unfolded protein binding	GO:0000003//reproduction;GO:0000070//mitotic sister chromatid segregation;GO:0000278//mitotic cell cycle;GO:0000280//nuclear division;GO:0000741//karyogamy;GO:0000819//sister chromatid segregation;GO:0002119//nematode larval development;GO:0002164//larval development;GO:0006457//protein folding;GO:0006810//transport;GO:0006928//movement of cell or subcellular component;GO:0006996//organelle organ…
ncbi_66068708	180	125	190	121	70	75	14.72	10.50	19.73	10.01	6.81	7.38	14.9833333333333	8.06666666666667	-0.893314068239849	0.00612611666629109	0.18229781641311	--	XP_043001363.1 uncharacterized protein UV8b_07931 [Ustilaginoidea virens]	-	-	-	-	GO:0016021//integral component of membrane	GO:0004930//G protein-coupled receptor activity	GO:0007186//G protein-coupled receptor signaling pathway
ncbi_66067472	1251	1245	888	1374	1270	1201	192.24	198.94	174.23	216.28	234.37	219.54	188.47	223.396666666667	0.245272760741491	0.00617809714128372	0.18229781641311	FCK1	XP_043000127.1 uncharacterized protein UV8b_06695 [Ustilaginoidea virens]	-	-	-	-	GO:0005575//cellular_component;GO:0005622//intracellular anatomical structure;GO:0005634//nucleus;GO:0005737//cytoplasm;GO:0043226//organelle;GO:0043227//membrane-bounded organelle;GO:0043229//intracellular organelle;GO:0043231//intracellular membrane-bounded organelle	GO:0003674//molecular_function	GO:0008150//biological_process;GO:0010033//response to organic substance;GO:0010243//response to organonitrogen compound;GO:0014070//response to organic cyclic compound;GO:0014074//response to purine-containing compound;GO:0042221//response to chemical;GO:0050896//response to stimulus;GO:1901698//response to nitrogen compound
ncbi_66063792	1915	1273	1929	1255	953	914	68.05	46.07	86.75	44.74	40.01	39.33	66.9566666666667	41.36	-0.694991521698201	0.00618728311468248	0.18229781641311	--	XP_042996446.1 uncharacterized protein UV8b_03014 [Ustilaginoidea virens]	-	-	-	-	-	-	-
ncbi_66066763	4439	4317	3052	4885	4284	4088	194.00	192.41	168.89	214.47	221.43	216.08	185.1	217.326666666667	0.231560313398842	0.00618838531571795	0.18229781641311	MCH1	XP_042999416.1 uncharacterized protein UV8b_05986 [Ustilaginoidea virens]	Genetic Information Processing;Genetic Information Processing	Replication and repair;Replication and repair	ko03440//Homologous recombination;ko03450//Non-homologous end-joining	K10865;K10865	GO:0005575//cellular_component;GO:0005622//intracellular anatomical structure;GO:0005737//cytoplasm;GO:0005773//vacuole;GO:0005774//vacuolar membrane;GO:0016020//membrane;GO:0016021//integral component of membrane;GO:0031090//organelle membrane;GO:0031224//intrinsic component of membrane;GO:0043226//organelle;GO:0043227//membrane-bounded organelle;GO:0043229//intracellular organelle;GO:0043231//i…	GO:0022857//transmembrane transporter activity	GO:0006810//transport;GO:0008150//biological_process;GO:0034551//mitochondrial respiratory chain complex III assembly;GO:0051179//localization;GO:0051234//establishment of localization;GO:0055085//transmembrane transport
ncbi_66064342	2280	2369	1728	2508	2266	2280	44.41	46.86	42.54	48.87	52.03	53.91	44.6033333333333	51.6033333333333	0.210312729134544	0.00619960185372519	0.18229781641311	ypp1	XP_042996996.1 uncharacterized protein UV8b_03564 [Ustilaginoidea virens]	-	-	-	-	GO:0005575//cellular_component;GO:0005886//plasma membrane;GO:0016020//membrane;GO:0032991//protein-containing complex;GO:0071944//cell periphery	GO:0005515//protein binding	GO:0006810//transport;GO:0006886//intracellular protein transport;GO:0006897//endocytosis;GO:0008104//protein localization;GO:0008150//biological_process;GO:0015031//protein transport;GO:0015833//peptide transport;GO:0016192//vesicle-mediated transport;GO:0033036//macromolecule localization;GO:0034613//cellular protein localization;GO:0042886//amide transport;GO:0045184//establishment of protein …
ncbi_66068746	1958	1927	1460	1584	1386	1360	29.81	29.77	28.08	24.11	24.86	25.15	29.22	24.7066666666667	-0.242055797497387	0.0062360698118331	0.182748554316262	bphB	XP_043001401.1 uncharacterized protein UV8b_07969 [Ustilaginoidea virens]	-	-	-	-	GO:0005672//transcription factor TFIIA complex;GO:0016020//membrane	GO:0000155//phosphorelay sensor kinase activity;GO:0000156//phosphorelay response regulator activity;GO:0003677//DNA binding;GO:0003700//DNA-binding transcription factor activity;GO:0004673//protein histidine kinase activity;GO:0005515//protein binding;GO:0005524//ATP binding	GO:0000160//phosphorelay signal transduction system;GO:0006355//regulation of transcription, DNA-templated;GO:0006367//transcription initiation from RNA polymerase II promoter;GO:0006796//phosphate-containing compound metabolic process;GO:0006808//regulation of nitrogen utilization;GO:0006817//phosphate ion transport;GO:0007165//signal transduction;GO:0009584//detection of visible light;GO:001829…
ncbi_66064726	144	142	117	241	143	185	31.19	32.34	32.51	54.07	37.52	47.22	32.0133333333333	46.27	0.531404196056037	0.00627304463020362	0.183211050094967	DPH4	XP_042997380.1 uncharacterized protein UV8b_03948 [Ustilaginoidea virens]	-	-	-	-	GO:0005575//cellular_component;GO:0005622//intracellular anatomical structure;GO:0005634//nucleus;GO:0005737//cytoplasm;GO:0043226//organelle;GO:0043227//membrane-bounded organelle;GO:0043229//intracellular organelle;GO:0043231//intracellular membrane-bounded organelle	GO:0003674//molecular_function;GO:0005488//binding;GO:0005506//iron ion binding;GO:0005515//protein binding;GO:0008198//ferrous iron binding;GO:0030544//Hsp70 protein binding;GO:0031072//heat shock protein binding;GO:0043167//ion binding;GO:0043169//cation binding;GO:0046872//metal ion binding;GO:0046914//transition metal ion binding	GO:0006417//regulation of translation;GO:0006448//regulation of translational elongation;GO:0006457//protein folding;GO:0006464//cellular protein modification process;GO:0006807//nitrogen compound metabolic process;GO:0008150//biological_process;GO:0008152//metabolic process;GO:0009058//biosynthetic process;GO:0009408//response to heat;GO:0009889//regulation of biosynthetic process;GO:0009987//ce…
ncbi_66063535	768	729	593	618	481	516	43.35	42.06	42.43	35.12	32.17	35.16	42.6133333333333	34.15	-0.319419329029367	0.00635492231702159	0.184977452628457	nahG	XP_042996189.1 uncharacterized protein UV8b_02757 [Ustilaginoidea virens]	-	-	-	-	-	GO:0016491//oxidoreductase activity;GO:0016701//oxidoreductase activity, acting on single donors with incorporation of molecular oxygen;GO:0045550//geranylgeranyl reductase activity;GO:0071949//FAD binding	GO:0006744//ubiquinone biosynthetic process;GO:0015995//chlorophyll biosynthetic process;GO:0030494//bacteriochlorophyll biosynthetic process
ncbi_66062703	289	351	245	235	195	197	27.84	34.80	30.00	22.95	22.38	22.77	30.88	22.7	-0.443980455089803	0.00638237865021641	0.185153232990338	LSP1	XP_042995357.1 uncharacterized protein UV8b_01925 [Ustilaginoidea virens]	-	-	-	-	GO:0005575//cellular_component;GO:0005622//intracellular anatomical structure;GO:0005628//prospore membrane;GO:0005634//nucleus;GO:0005635//nuclear envelope;GO:0005737//cytoplasm;GO:0005815//microtubule organizing center;GO:0005816//spindle pole body;GO:0005856//cytoskeleton;GO:0005886//plasma membrane;GO:0005938//cell cortex;GO:0012505//endomembrane system;GO:0015630//microtubule cytoskeleton;GO…	GO:0003674//molecular_function;GO:0005488//binding;GO:0008289//lipid binding	GO:0000003//reproduction;GO:0000226//microtubule cytoskeleton organization;GO:0001932//regulation of protein phosphorylation;GO:0001933//negative regulation of protein phosphorylation;GO:0003006//developmental process involved in reproduction;GO:0006469//negative regulation of protein kinase activity;GO:0006810//transport;GO:0006897//endocytosis;GO:0006996//organelle organization;GO:0007010//cyto…
ncbi_66067276	398	466	285	522	428	478	85.35	105.05	78.40	115.92	111.17	120.84	89.6	115.976666666667	0.372263941488573	0.0064935209749078	0.187747454274508	--	GAO14100.1 hypothetical protein UVI_02038090 [Ustilaginoidea virens]	-	-	-	-	-	-	-
ncbi_66062806	542	395	538	373	284	263	87.64	66.51	111.14	61.87	55.21	50.52	88.43	55.8666666666667	-0.66254814574414	0.00657201971378814	0.189257387258299	--	XP_042995460.1 uncharacterized protein UV8b_02028 [Ustilaginoidea virens]	-	-	-	-	-	-	-
ncbi_66063758	422	448	297	523	460	422	26.51	28.80	23.66	33.12	34.27	31.97	26.3233333333333	33.12	0.331360483195123	0.00658952846324442	0.189257387258299	Sugct	XP_042996412.1 uncharacterized protein UV8b_02980 [Ustilaginoidea virens]	-	-	-	-	GO:0005575//cellular_component;GO:0005622//intracellular anatomical structure;GO:0005737//cytoplasm;GO:0005739//mitochondrion;GO:0043226//organelle;GO:0043227//membrane-bounded organelle;GO:0043229//intracellular organelle;GO:0043231//intracellular membrane-bounded organelle	GO:0003674//molecular_function;GO:0003824//catalytic activity;GO:0005515//protein binding;GO:0008410//CoA-transferase activity;GO:0016740//transferase activity;GO:0016782//transferase activity, transferring sulphur-containing groups;GO:0033608//formyl-CoA transferase activity;GO:0047369//succinate-hydroxymethylglutarate CoA-transferase activity	GO:0009636//response to toxic substance;GO:0033611//oxalate catabolic process
ncbi_66064447	482	495	391	611	501	489	49.04	51.89	50.59	63.09	60.77	59.65	50.5066666666667	61.17	0.276350445990523	0.00669334360503212	0.190861657807469	efg1	XP_042997101.1 uncharacterized protein UV8b_03669 [Ustilaginoidea virens]	-	-	-	-	GO:0005575//cellular_component;GO:0005622//intracellular anatomical structure;GO:0005634//nucleus;GO:0005727//extrachromosomal circular DNA;GO:0005730//nucleolus;GO:0005737//cytoplasm;GO:0030684//preribosome;GO:0030688//preribosome, small subunit precursor;GO:0031974//membrane-enclosed lumen;GO:0031981//nuclear lumen;GO:0032991//protein-containing complex;GO:0043226//organelle;GO:0043227//membran…	GO:0003674//molecular_function;GO:0003677//DNA binding;GO:0003916//DNA topoisomerase activity	GO:0000320//re-entry into mitotic cell cycle;GO:0000321//re-entry into mitotic cell cycle after pheromone arrest;GO:0000462//maturation of SSU-rRNA from tricistronic rRNA transcript (SSU-rRNA, 5.8S rRNA, LSU-rRNA);GO:0000749//response to pheromone triggering conjugation with cellular fusion;GO:0000754//adaptation of signaling pathway by response to pheromone involved in conjugation with cellular …
ncbi_66064187	20	15	21	6	0	6	5.28	4.20	7.14	1.65	0.00	1.85	5.54	1.16666666666667	-2.24749355493801	0.00670869587236309	0.190861657807469	--	XP_042996841.1 uncharacterized protein UV8b_03409 [Ustilaginoidea virens]	-	-	-	-	-	-	-
ncbi_66065205	2982	2781	2112	2384	1968	1930	102.61	97.43	91.95	82.27	79.99	80.43	97.33	80.8966666666667	-0.266804297183854	0.00671161873608682	0.190861657807469	--	XP_042997859.1 uncharacterized protein UV8b_04427 [Ustilaginoidea virens]	-	-	-	-	-	-	-
ncbi_66067851	76	28	110	21	32	14	4.51	1.70	8.28	1.26	2.25	1.00	4.83	1.50333333333333	-1.68385825630155	0.00676288231943746	0.191688910332908	mtr	XP_043000506.1 uncharacterized protein UV8b_07074 [Ustilaginoidea virens]	-	-	-	-	-	-	-
ncbi_66062219	2742	3091	2056	3164	3046	2936	71.19	81.59	67.50	82.27	93.30	92.44	73.4266666666667	89.3366666666667	0.282948317981828	0.00679682211509931	0.192021330670044	SPAPJ696.02	XP_042994873.1 uncharacterized protein UV8b_01441 [Ustilaginoidea virens]	-	-	-	-	-	-	-
ncbi_66065809	11614	11975	8168	8684	8141	7975	103.57	108.25	91.99	77.33	85.46	86.48	101.27	83.09	-0.28546009450325	0.0068508008621696	0.192894648018298	Nf1	XP_042998463.1 uncharacterized protein UV8b_05031 [Ustilaginoidea virens]	-	-	-	-	GO:0005575//cellular_component;GO:0005622//intracellular anatomical structure;GO:0005634//nucleus;GO:0005730//nucleolus;GO:0005737//cytoplasm;GO:0005829//cytosol;GO:0005886//plasma membrane;GO:0009898//cytoplasmic side of plasma membrane;GO:0014069//postsynaptic density;GO:0016020//membrane;GO:0030424//axon;GO:0030425//dendrite;GO:0031224//intrinsic component of membrane;GO:0031226//intrinsic com…	GO:0003674//molecular_function;GO:0005096//GTPase activator activity;GO:0005488//binding;GO:0005515//protein binding;GO:0005543//phospholipid binding;GO:0008017//microtubule binding;GO:0008047//enzyme activator activity;GO:0008092//cytoskeletal protein binding;GO:0008289//lipid binding;GO:0008429//phosphatidylethanolamine binding;GO:0015631//tubulin binding;GO:0030234//enzyme regulator activity;G…	GO:0000165//MAPK cascade;GO:0001503//ossification;GO:0001505//regulation of neurotransmitter levels;GO:0001568//blood vessel development;GO:0001649//osteoblast differentiation;GO:0001654//eye development;GO:0001655//urogenital system development;GO:0001656//metanephros development;GO:0001666//response to hypoxia;GO:0001822//kidney development;GO:0001889//liver development;GO:0001932//regulation o…
ncbi_66063344	908	886	649	735	573	560	47.20	47.04	42.74	38.44	35.27	35.16	45.66	36.29	-0.331358802745367	0.00687235992939687	0.192894648018298	SPAC30D11.11	XP_042995998.1 uncharacterized protein UV8b_02566 [Ustilaginoidea virens]	-	-	-	-	GO:0005575//cellular_component;GO:0005622//intracellular anatomical structure;GO:0005737//cytoplasm;GO:0005783//endoplasmic reticulum;GO:0005789//endoplasmic reticulum membrane;GO:0012505//endomembrane system;GO:0016020//membrane;GO:0016021//integral component of membrane;GO:0031224//intrinsic component of membrane;GO:0031984//organelle subcompartment;GO:0042175//nuclear outer membrane-endoplasmi…	GO:0003674//molecular_function;GO:0005488//binding;GO:0015267//channel activity;GO:0043167//ion binding;GO:0043169//cation binding;GO:0046872//metal ion binding	GO:0006873//cellular ion homeostasis;GO:0006875//cellular metal ion homeostasis;GO:0006882//cellular zinc ion homeostasis;GO:0008150//biological_process;GO:0009987//cellular process;GO:0019725//cellular homeostasis;GO:0019835//cytolysis;GO:0030003//cellular cation homeostasis;GO:0042592//homeostatic process;GO:0046916//cellular transition metal ion homeostasis;GO:0048878//chemical homeostasis;GO:…
ncbi_66063116	1580	1272	1870	1305	709	545	36.91	30.20	55.23	30.52	19.53	15.45	40.78	21.8333333333333	-0.90132936942558	0.00699347512702251	0.195658875317507	lacA	XP_042995770.1 uncharacterized protein UV8b_02338 [Ustilaginoidea virens]	-	-	-	-	GO:0005575//cellular_component;GO:0005576//extracellular region;GO:0005622//intracellular anatomical structure;GO:0005737//cytoplasm;GO:0005773//vacuole;GO:0043226//organelle;GO:0043227//membrane-bounded organelle;GO:0043229//intracellular organelle;GO:0043231//intracellular membrane-bounded organelle	GO:0003674//molecular_function;GO:0003824//catalytic activity;GO:0004553//hydrolase activity, hydrolyzing O-glycosyl compounds;GO:0004565//beta-galactosidase activity;GO:0015925//galactosidase activity;GO:0016787//hydrolase activity;GO:0016798//hydrolase activity, acting on glycosyl bonds	GO:0000272//polysaccharide catabolic process;GO:0005975//carbohydrate metabolic process;GO:0005976//polysaccharide metabolic process;GO:0008150//biological_process;GO:0008152//metabolic process;GO:0009056//catabolic process;GO:0009057//macromolecule catabolic process;GO:0016052//carbohydrate catabolic process;GO:0043170//macromolecule metabolic process;GO:0044238//primary metabolic process;GO:007…
ncbi_66065420	2512	2578	1998	3186	2328	2711	903.47	999.08	931.50	1216.31	1034.38	1126.56	944.683333333333	1125.75	0.252983767034285	0.00704243068574985	0.196392946059056	mug134	XP_042998074.1 uncharacterized protein UV8b_04642 [Ustilaginoidea virens]	-	-	-	-	GO:0005575//cellular_component;GO:0005622//intracellular anatomical structure;GO:0005737//cytoplasm	GO:0003674//molecular_function;GO:0004857//enzyme inhibitor activity;GO:0004864//protein phosphatase inhibitor activity;GO:0004865//protein serine/threonine phosphatase inhibitor activity;GO:0019208//phosphatase regulator activity;GO:0019212//phosphatase inhibitor activity;GO:0019888//protein phosphatase regulator activity;GO:0030234//enzyme regulator activity;GO:0098772//molecular function regul…	GO:0006950//response to stress;GO:0006995//cellular response to nitrogen starvation;GO:0007154//cell communication;GO:0007165//signal transduction;GO:0007346//regulation of mitotic cell cycle;GO:0008150//biological_process;GO:0009267//cellular response to starvation;GO:0009605//response to external stimulus;GO:0009892//negative regulation of metabolic process;GO:0009987//cellular process;GO:00099…
ncbi_66064026	575	660	446	832	591	643	21.34	24.96	20.95	30.99	25.92	28.90	22.4166666666667	28.6033333333333	0.351611516532745	0.00707034634705418	0.196537441062005	SUOX	XP_042996680.1 uncharacterized protein UV8b_03248 [Ustilaginoidea virens]	Metabolism;Metabolism	Global and overview maps;Energy metabolism	ko01100//Metabolic pathways;ko00920//Sulfur metabolism	K00387;K00387	GO:0005575//cellular_component;GO:0005622//intracellular anatomical structure;GO:0005737//cytoplasm;GO:0005739//mitochondrion;GO:0005740//mitochondrial envelope;GO:0005758//mitochondrial intermembrane space;GO:0005759//mitochondrial matrix;GO:0005829//cytosol;GO:0031967//organelle envelope;GO:0031970//organelle envelope lumen;GO:0031974//membrane-enclosed lumen;GO:0031975//envelope;GO:0043226//or…	GO:0003674//molecular_function;GO:0003824//catalytic activity;GO:0005488//binding;GO:0008482//sulfite oxidase activity;GO:0016491//oxidoreductase activity;GO:0016667//oxidoreductase activity, acting on a sulfur group of donors;GO:0016670//oxidoreductase activity, acting on a sulfur group of donors, oxygen as acceptor;GO:0020037//heme binding;GO:0030151//molybdenum ion binding;GO:0043167//ion bind…	GO:0006082//organic acid metabolic process;GO:0006790//sulfur compound metabolic process;GO:0006807//nitrogen compound metabolic process;GO:0007584//response to nutrient;GO:0008150//biological_process;GO:0008152//metabolic process;GO:0009605//response to external stimulus;GO:0009987//cellular process;GO:0009991//response to extracellular stimulus;GO:0019418//sulfide oxidation;GO:0031667//response…
ncbi_66066738	3704	3908	2608	4038	3786	3986	109.69	117.74	97.69	119.84	132.35	143.08	108.373333333333	131.756666666667	0.281866155160624	0.00712790306865389	0.197502314193952	--	XP_042999391.1 uncharacterized protein UV8b_05961 [Ustilaginoidea virens]	-	-	-	-	GO:0031514//motile cilium	GO:0005524//ATP binding	GO:0007059//chromosome segregation;GO:0030261//chromosome condensation;GO:0048870//cell motility
ncbi_66065576	1259	721	1151	847	369	434	63.61	37.20	73.68	43.04	22.07	26.49	58.1633333333333	30.5333333333333	-0.929724854697468	0.00720701901249264	0.198134303715333	CLM2	XP_042998230.1 uncharacterized protein UV8b_04798 [Ustilaginoidea virens]	-	-	-	-	-	GO:0005506//iron ion binding;GO:0016705//oxidoreductase activity, acting on paired donors, with incorporation or reduction of molecular oxygen;GO:0020037//heme binding	-
ncbi_66065542	4103	3254	3205	3151	2110	1747	62.51	50.31	61.69	47.99	37.87	32.33	58.17	39.3966666666667	-0.5622017350656	0.00722598315768141	0.198134303715333	atrF	XP_042998196.1 uncharacterized protein UV8b_04764 [Ustilaginoidea virens]	-	-	-	-	GO:0005575//cellular_component;GO:0005737//cytoplasm;GO:0005887//integral component of plasma membrane;GO:0009380//excinuclease repair complex;GO:0009898//cytoplasmic side of plasma membrane;GO:0016020//membrane;GO:0016021//integral component of membrane;GO:0043190//ATP-binding cassette (ABC) transporter complex;GO:0055051//ATP-binding cassette (ABC) transporter complex, integrated substrate bind…	GO:0000166//nucleotide binding;GO:0003674//molecular_function;GO:0003677//DNA binding;GO:0003678//DNA helicase activity;GO:0003924//GTPase activity;GO:0004020//adenylylsulfate kinase activity;GO:0005260//intracellularly ATP-gated chloride channel activity;GO:0005319//lipid transporter activity;GO:0005524//ATP binding;GO:0005525//GTP binding;GO:0009381//excinuclease ABC activity;GO:0015220//cholin…	GO:0000910//cytokinesis;GO:0001887//selenium compound metabolic process;GO:0002949//tRNA threonylcarbamoyladenosine modification;GO:0006260//DNA replication;GO:0006289//nucleotide-excision repair;GO:0006400//tRNA modification;GO:0006464//cellular protein modification process;GO:0006576//cellular biogenic amine metabolic process;GO:0006790//sulfur compound metabolic process;GO:0006810//transport;G…
ncbi_66065683	771	659	287	875	878	838	40.47	35.33	19.09	46.21	54.57	53.12	31.63	51.3	0.697665269977023	0.00725075170287106	0.198134303715333	SPAC1F12.05	XP_042998337.1 uncharacterized protein UV8b_04905 [Ustilaginoidea virens]	-	-	-	-	GO:0005575//cellular_component;GO:0005622//intracellular anatomical structure;GO:0005737//cytoplasm;GO:0005794//Golgi apparatus;GO:0005829//cytosol;GO:0005886//plasma membrane;GO:0012505//endomembrane system;GO:0016020//membrane;GO:0043226//organelle;GO:0043227//membrane-bounded organelle;GO:0043229//intracellular organelle;GO:0043231//intracellular membrane-bounded organelle;GO:0071944//cell per…	GO:0003674//molecular_function;GO:0005488//binding;GO:0005515//protein binding;GO:0019899//enzyme binding;GO:0031625//ubiquitin protein ligase binding;GO:0044389//ubiquitin-like protein ligase binding	GO:0002090//regulation of receptor internalization;GO:0002092//positive regulation of receptor internalization;GO:0006810//transport;GO:0006897//endocytosis;GO:0007049//cell cycle;GO:0008104//protein localization;GO:0008150//biological_process;GO:0009893//positive regulation of metabolic process;GO:0009987//cellular process;GO:0010604//positive regulation of macromolecule metabolic process;GO:001…
ncbi_66067459	427	295	377	285	194	212	39.72	28.23	44.57	26.86	21.49	23.67	37.5066666666667	24.0066666666667	-0.643711953124419	0.00726838704076172	0.198134303715333	LIP	XP_043000114.1 uncharacterized protein UV8b_06682 [Ustilaginoidea virens]	-	-	-	-	-	-	GO:0006629//lipid metabolic process;GO:0009058//biosynthetic process;GO:0016042//lipid catabolic process
ncbi_66066832	2232	1684	2204	1616	1142	1252	1303.86	1091.82	1689.11	1030.29	844.34	823.92	1361.59666666667	899.516666666667	-0.598077492502697	0.00728362117136343	0.198134303715333	--	XP_042999487.1 uncharacterized protein UV8b_06055 [Ustilaginoidea virens]	-	-	-	-	-	-	GO:0030638//polyketide metabolic process
ncbi_66067556	2002	1545	1893	1343	1266	993	94.75	74.62	113.48	63.89	70.90	56.81	94.2833333333333	63.8666666666667	-0.561939609907593	0.00728822539982369	0.198134303715333	fur4	XP_043000211.1 uncharacterized protein UV8b_06779 [Ustilaginoidea virens]	-	-	-	-	GO:0016020//membrane	GO:0022857//transmembrane transporter activity	GO:0055085//transmembrane transport
ncbi_66066451	727	610	595	1057	765	697	96.06	83.49	100.21	142.51	121.02	109.90	93.2533333333333	124.476666666667	0.416648131913087	0.00734539183349146	0.198804945704821	--	XP_042999104.1 uncharacterized protein UV8b_05674 [Ustilaginoidea virens]	-	-	-	-	-	-	-
ncbi_66065646	304	378	230	434	362	353	38.30	49.28	36.92	55.73	54.56	53.12	41.5	54.47	0.392350530718794	0.00735888752175161	0.198804945704821	--	XP_042998300.1 uncharacterized protein UV8b_04868 [Ustilaginoidea virens]	-	-	-	-	-	-	-
ncbi_66062946	2382	2356	1792	2643	2233	2235	90.43	91.13	86.10	100.70	100.18	102.71	89.22	101.196666666667	0.181722716425981	0.00743871677558565	0.200193963218806	--	XP_042995600.1 uncharacterized protein UV8b_02168 [Ustilaginoidea virens]	Genetic Information Processing;Genetic Information Processing;Genetic Information Processing	Translation;Translation;Translation	ko03008//Ribosome biogenesis in eukaryotes;ko03013//Nucleocytoplasmic transport;ko03015//mRNA surveillance pathway	K14284;K14284;K14284	GO:0005575//cellular_component;GO:0005622//intracellular anatomical structure;GO:0005634//nucleus;GO:0005635//nuclear envelope;GO:0005643//nuclear pore;GO:0005654//nucleoplasm;GO:0005730//nucleolus;GO:0005737//cytoplasm;GO:0012505//endomembrane system;GO:0016020//membrane;GO:0016021//integral component of membrane;GO:0030684//preribosome;GO:0030687//preribosome, large subunit precursor;GO:0031224…	GO:0003674//molecular_function;GO:0003676//nucleic acid binding;GO:0003723//RNA binding;GO:0003729//mRNA binding;GO:0005488//binding;GO:0005515//protein binding;GO:0097159//organic cyclic compound binding;GO:1901363//heterocyclic compound binding	GO:0000054//ribosomal subunit export from nucleus;GO:0000055//ribosomal large subunit export from nucleus;GO:0000056//ribosomal small subunit export from nucleus;GO:0006403//RNA localization;GO:0006405//RNA export from nucleus;GO:0006406//mRNA export from nucleus;GO:0006611//protein export from nucleus;GO:0006810//transport;GO:0006886//intracellular protein transport;GO:0006913//nucleocytoplasmic…
ncbi_66064469	304	338	129	359	393	470	91.32	108.34	50.03	113.37	144.71	164.42	83.23	140.833333333333	0.758813298419852	0.00745661725349399	0.200193963218806	--	XP_042997123.1 uncharacterized protein UV8b_03691 [Ustilaginoidea virens]	-	-	-	-	-	-	-
ncbi_66060945	2635	2312	2397	2017	1721	1711	203.97	183.60	235.54	157.78	158.29	159.37	207.703333333333	158.48	-0.390223584164047	0.007494378412136	0.200584833971875	--	XP_042993599.1 uncharacterized protein UV8b_00167 [Ustilaginoidea virens]	-	-	-	-	-	-	-
ncbi_66068836	9411	10025	9130	13995	10308	10803	761.10	832.24	937.55	1144.44	991.01	1050.71	843.63	1062.05333333333	0.332173911774658	0.00753830503175098	0.201137799381133	--	XP_043001491.1 uncharacterized protein UV8b_08059 [Ustilaginoidea virens]	-	-	-	-	GO:0005575//cellular_component;GO:0005576//extracellular region;GO:0005618//cell wall;GO:0005622//intracellular anatomical structure;GO:0005737//cytoplasm;GO:0005783//endoplasmic reticulum;GO:0005794//Golgi apparatus;GO:0009277//fungal-type cell wall;GO:0009986//cell surface;GO:0010339//external side of cell wall;GO:0012505//endomembrane system;GO:0030312//external encapsulating structure;GO:0043…	GO:0003674//molecular_function;GO:0003824//catalytic activity;GO:0004553//hydrolase activity, hydrolyzing O-glycosyl compounds;GO:0016787//hydrolase activity;GO:0016798//hydrolase activity, acting on glycosyl bonds	GO:0005975//carbohydrate metabolic process;GO:0005976//polysaccharide metabolic process;GO:0008150//biological_process;GO:0008152//metabolic process;GO:0009987//cellular process;GO:0010383//cell wall polysaccharide metabolic process;GO:0043170//macromolecule metabolic process;GO:0044036//cell wall macromolecule metabolic process;GO:0044237//cellular metabolic process;GO:0044238//primary metabolic…
ncbi_66068461	2772	2717	2086	3006	2639	2576	205.06	206.06	195.84	224.58	231.85	229.41	202.32	228.613333333333	0.176270605677106	0.00765154617948125	0.2020292781102	ARP2	XP_043001116.1 uncharacterized protein UV8b_07684 [Ustilaginoidea virens]	Cellular Processes;Cellular Processes	Transport and catabolism;Transport and catabolism	ko04138//Autophagy - yeast;ko04144//Endocytosis	K17260;K17260	GO:0000323//lytic vacuole;GO:0002102//podosome;GO:0005575//cellular_component;GO:0005576//extracellular region;GO:0005622//intracellular anatomical structure;GO:0005737//cytoplasm;GO:0005764//lysosome;GO:0005766//primary lysosome;GO:0005773//vacuole;GO:0005775//vacuolar lumen;GO:0005829//cytosol;GO:0005856//cytoskeleton;GO:0005884//actin filament;GO:0005885//Arp2/3 protein complex;GO:0005938//cel…	GO:0000166//nucleotide binding;GO:0003674//molecular_function;GO:0003779//actin binding;GO:0003824//catalytic activity;GO:0005198//structural molecule activity;GO:0005200//structural constituent of cytoskeleton;GO:0005488//binding;GO:0005515//protein binding;GO:0005524//ATP binding;GO:0008092//cytoskeletal protein binding;GO:0016462//pyrophosphatase activity;GO:0016787//hydrolase activity;GO:0016…	GO:0000001//mitochondrion inheritance;GO:0000003//reproduction;GO:0000147//actin cortical patch assembly;GO:0000280//nuclear division;GO:0000902//cell morphogenesis;GO:0000904//cell morphogenesis involved in differentiation;GO:0000910//cytokinesis;GO:0001667//ameboidal-type cell migration;GO:0001775//cell activation;GO:0002009//morphogenesis of an epithelium;GO:0002252//immune effector process;GO…
ncbi_66067359	1907	2293	1274	1420	1204	1229	78.74	96.51	66.59	58.88	58.78	61.40	80.6133333333333	59.6866666666667	-0.433609792688465	0.00767094004705795	0.2020292781102	LONRF1	XP_043000014.1 uncharacterized protein UV8b_06582 [Ustilaginoidea virens]	-	-	-	-	GO:0000109//nucleotide-excision repair complex;GO:0005575//cellular_component;GO:0005622//intracellular anatomical structure;GO:0005737//cytoplasm;GO:0005829//cytosol	GO:0003674//molecular_function;GO:0003723//RNA binding;GO:0003824//catalytic activity;GO:0004842//ubiquitin-protein transferase activity;GO:0005488//binding;GO:0005515//protein binding;GO:0008270//zinc ion binding;GO:0016740//transferase activity;GO:0019787//ubiquitin-like protein transferase activity;GO:0019899//enzyme binding;GO:0031624//ubiquitin conjugating enzyme binding;GO:0043167//ion bind…	GO:0000209//protein polyubiquitination;GO:0006289//nucleotide-excision repair;GO:0006464//cellular protein modification process;GO:0006807//nitrogen compound metabolic process;GO:0008150//biological_process;GO:0008152//metabolic process;GO:0009893//positive regulation of metabolic process;GO:0009894//regulation of catabolic process;GO:0009896//positive regulation of catabolic process;GO:0009987//…
MSTRG.8199	92	100	81	56	46	62	2.84	3.14	3.16	1.73	1.68	2.32	3.04666666666667	1.91	-0.673659026301166	0.00767190060408837	0.2020292781102	--	-	-	-	-	-	-	-	-
ncbi_66065557	147	160	102	86	77	95	46.73	54.44	41.91	28.83	30.07	35.09	47.6933333333333	31.33	-0.606242847903015	0.00767522593198671	0.2020292781102	--	XP_042998211.1 uncharacterized protein UV8b_04779 [Ustilaginoidea virens]	-	-	-	-	-	-	-
ncbi_66061839	14	3	5	0	0	1	3.70	0.84	1.70	0.00	0.00	0.31	2.08	0.103333333333333	-4.33120590847538	0.00770398681334134	0.2020292781102	--	XP_042994493.1 uncharacterized protein UV8b_01061 [Ustilaginoidea virens]	-	-	-	-	-	-	-
ncbi_66063973	1224	1236	907	959	878	754	25.89	26.56	24.25	20.30	21.89	19.35	25.5666666666667	20.5133333333333	-0.317702134056755	0.00771193311467508	0.2020292781102	scp1	XP_042996627.1 uncharacterized protein UV8b_03195 [Ustilaginoidea virens]	-	-	-	-	GO:0000139//Golgi membrane;GO:0005575//cellular_component;GO:0005622//intracellular anatomical structure;GO:0005737//cytoplasm;GO:0005783//endoplasmic reticulum;GO:0005789//endoplasmic reticulum membrane;GO:0005794//Golgi apparatus;GO:0005798//Golgi-associated vesicle;GO:0012505//endomembrane system;GO:0012506//vesicle membrane;GO:0012507//ER to Golgi transport vesicle membrane;GO:0016020//membra…	GO:0003674//molecular_function;GO:0005488//binding;GO:0005496//steroid binding;GO:0005515//protein binding;GO:0008022//protein C-terminus binding;GO:0008289//lipid binding;GO:0015485//cholesterol binding;GO:0032934//sterol binding;GO:0032935//sterol sensor activity;GO:0036094//small molecule binding;GO:0043178//alcohol binding;GO:0044877//protein-containing complex binding;GO:0051082//unfolded pr…	GO:0001666//response to hypoxia;GO:0006066//alcohol metabolic process;GO:0006355//regulation of transcription, DNA-templated;GO:0006357//regulation of transcription by RNA polymerase II;GO:0006508//proteolysis;GO:0006606//protein import into nucleus;GO:0006629//lipid metabolic process;GO:0006807//nitrogen compound metabolic process;GO:0006810//transport;GO:0006886//intracellular protein transport…
ncbi_66068750	2142	1895	1937	1657	1448	1311	196.71	178.98	226.06	154.17	158.32	144.55	200.583333333333	152.346666666667	-0.396843801665268	0.00788378073837098	0.20556243939172	mic-33	XP_043001405.1 uncharacterized protein UV8b_07973 [Ustilaginoidea virens]	-	-	-	-	GO:0005575//cellular_component;GO:0005622//intracellular anatomical structure;GO:0005737//cytoplasm;GO:0005739//mitochondrion;GO:0005740//mitochondrial envelope;GO:0005743//mitochondrial inner membrane;GO:0016020//membrane;GO:0016021//integral component of membrane;GO:0019866//organelle inner membrane;GO:0031090//organelle membrane;GO:0031224//intrinsic component of membrane;GO:0031966//mitochond…	GO:0003674//molecular_function;GO:0005215//transporter activity;GO:0005310//dicarboxylic acid transmembrane transporter activity;GO:0005342//organic acid transmembrane transporter activity;GO:0008509//anion transmembrane transporter activity;GO:0008514//organic anion transmembrane transporter activity;GO:0015075//ion transmembrane transporter activity;GO:0015140//malate transmembrane transporter …	GO:0006810//transport;GO:0006811//ion transport;GO:0006820//anion transport;GO:0006835//dicarboxylic acid transport;GO:0006839//mitochondrial transport;GO:0008150//biological_process;GO:0015711//organic anion transport;GO:0015740//C4-dicarboxylate transport;GO:0015742//alpha-ketoglutarate transport;GO:0015743//malate transport;GO:0015849//organic acid transport;GO:0034220//ion transmembrane trans…
ncbi_66062108	1077	1056	773	1193	1013	1053	25.94	25.85	23.54	28.77	28.78	30.77	25.11	29.44	0.229515642785513	0.00789435857467334	0.20556243939172	--	XP_042994762.1 uncharacterized protein UV8b_01330 [Ustilaginoidea virens]	-	-	-	-	GO:0005575//cellular_component;GO:0005576//extracellular region;GO:0005622//intracellular anatomical structure;GO:0005634//nucleus;GO:0005737//cytoplasm;GO:0005773//vacuole;GO:0012505//endomembrane system;GO:0030141//secretory granule;GO:0031410//cytoplasmic vesicle;GO:0031974//membrane-enclosed lumen;GO:0031982//vesicle;GO:0031983//vesicle lumen;GO:0032991//protein-containing complex;GO:0034657/…	GO:0003674//molecular_function;GO:0005515//protein binding	GO:0000003//reproduction;GO:0001775//cell activation;GO:0002252//immune effector process;GO:0002263//cell activation involved in immune response;GO:0002274//myeloid leukocyte activation;GO:0002275//myeloid cell activation involved in immune response;GO:0002283//neutrophil activation involved in immune response;GO:0002366//leukocyte activation involved in immune response;GO:0002376//immune system …
ncbi_66063546	832	842	654	647	606	572	107.96	113.13	108.15	85.63	94.12	88.61	109.746666666667	89.4533333333333	-0.294969973396692	0.00813422310269825	0.210256517080321	msp-4	XP_042996200.1 uncharacterized protein UV8b_02768 [Ustilaginoidea virens]	Genetic Information Processing	Transcription	ko03040//Spliceosome	K12868	GO:0000974//Prp19 complex;GO:0005575//cellular_component;GO:0005622//intracellular anatomical structure;GO:0005634//nucleus;GO:0005654//nucleoplasm;GO:0005681//spliceosomal complex;GO:0005684//U2-type spliceosomal complex;GO:0005737//cytoplasm;GO:0005829//cytosol;GO:0016604//nuclear body;GO:0016607//nuclear speck;GO:0031974//membrane-enclosed lumen;GO:0031981//nuclear lumen;GO:0032991//protein-co…	GO:0003674//molecular_function;GO:0003676//nucleic acid binding;GO:0003723//RNA binding;GO:0003755//peptidyl-prolyl cis-trans isomerase activity;GO:0003824//catalytic activity;GO:0005488//binding;GO:0016853//isomerase activity;GO:0016859//cis-trans isomerase activity;GO:0097159//organic cyclic compound binding;GO:0140096//catalytic activity, acting on a protein;GO:1901363//heterocyclic compound b…	GO:0000075//cell cycle checkpoint signaling;GO:0000077//DNA damage checkpoint signaling;GO:0000278//mitotic cell cycle;GO:0000375//RNA splicing, via transesterification reactions;GO:0000377//RNA splicing, via transesterification reactions with bulged adenosine as nucleophile;GO:0000398//mRNA splicing, via spliceosome;GO:0000413//protein peptidyl-prolyl isomerization;GO:0001701//in utero embryonic…
ncbi_66065831	19929	20594	15311	21824	21875	19453	1026.10	1082.84	998.77	1130.35	1333.49	1209.94	1035.90333333333	1224.59333333333	0.241413351875244	0.00814992538975851	0.210256517080321	atp-2	XP_042998485.1 uncharacterized protein UV8b_05053 [Ustilaginoidea virens]	Metabolism;Metabolism	Global and overview maps;Energy metabolism	ko01100//Metabolic pathways;ko00190//Oxidative phosphorylation	K02133;K02133	GO:0000275//mitochondrial proton-transporting ATP synthase complex, catalytic sector F(1);GO:0005575//cellular_component;GO:0005622//intracellular anatomical structure;GO:0005737//cytoplasm;GO:0005739//mitochondrion;GO:0005740//mitochondrial envelope;GO:0005743//mitochondrial inner membrane;GO:0005753//mitochondrial proton-transporting ATP synthase complex;GO:0005754//mitochondrial proton-transpo…	GO:0000166//nucleotide binding;GO:0003674//molecular_function;GO:0003723//RNA binding;GO:0003724//RNA helicase activity;GO:0003824//catalytic activity;GO:0003924//GTPase activity;GO:0004386//helicase activity;GO:0005102//signaling receptor binding;GO:0005215//transporter activity;GO:0005488//binding;GO:0005515//protein binding;GO:0005524//ATP binding;GO:0005525//GTP binding;GO:0008186//ATP-depend…	GO:0001525//angiogenesis;GO:0001539//cilium or flagellum-dependent cell motility;GO:0001568//blood vessel development;GO:0001944//vasculature development;GO:0002949//tRNA threonylcarbamoyladenosine modification;GO:0006091//generation of precursor metabolites and energy;GO:0006119//oxidative phosphorylation;GO:0006139//nucleobase-containing compound metabolic process;GO:0006163//purine nucleotide …
ncbi_66064452	2206	1925	1791	1724	1465	1389	65.87	58.48	67.64	51.59	51.64	50.27	63.9966666666667	51.1666666666667	-0.322792513027415	0.00815617632216839	0.210256517080321	pmp1	XP_042997106.1 uncharacterized protein UV8b_03674 [Ustilaginoidea virens]	Environmental Information Processing	Signal transduction	ko04011//MAPK signaling pathway - yeast	K11240	GO:0005575//cellular_component;GO:0005622//intracellular anatomical structure;GO:0005634//nucleus;GO:0005737//cytoplasm;GO:0043226//organelle;GO:0043227//membrane-bounded organelle;GO:0043229//intracellular organelle;GO:0043231//intracellular membrane-bounded organelle	GO:0003674//molecular_function;GO:0003824//catalytic activity;GO:0004721//phosphoprotein phosphatase activity;GO:0004725//protein tyrosine phosphatase activity;GO:0008138//protein tyrosine/serine/threonine phosphatase activity;GO:0016787//hydrolase activity;GO:0016788//hydrolase activity, acting on ester bonds;GO:0016791//phosphatase activity;GO:0017017//MAP kinase tyrosine/serine/threonine phosp…	GO:0000003//reproduction;GO:0000746//conjugation;GO:0000747//conjugation with cellular fusion;GO:0000749//response to pheromone triggering conjugation with cellular fusion;GO:0000754//adaptation of signaling pathway by response to pheromone involved in conjugation with cellular fusion;GO:0001402//signal transduction involved in filamentous growth;GO:0001932//regulation of protein phosphorylation;…
ncbi_66065833	4404	3667	3912	3107	2990	2419	157.54	133.59	177.09	111.50	126.36	104.78	156.073333333333	114.213333333333	-0.450492978089885	0.00817191321445781	0.210256517080321	gbeA	XP_042998487.1 uncharacterized protein UV8b_05055 [Ustilaginoidea virens]	Metabolism;Metabolism;Metabolism	Global and overview maps;Global and overview maps;Carbohydrate metabolism	ko01100//Metabolic pathways;ko01110//Biosynthesis of secondary metabolites;ko00500//Starch and sucrose metabolism	K00700;K00700;K00700	GO:0005575//cellular_component;GO:0005622//intracellular anatomical structure;GO:0005737//cytoplasm;GO:0005829//cytosol	GO:0003674//molecular_function;GO:0003824//catalytic activity;GO:0003844//1,4-alpha-glucan branching enzyme activity;GO:0004133//glycogen debranching enzyme activity;GO:0004553//hydrolase activity, hydrolyzing O-glycosyl compounds;GO:0004556//alpha-amylase activity;GO:0005488//binding;GO:0008788//alpha,alpha-phosphotrehalase activity;GO:0016160//amylase activity;GO:0016740//transferase activity;G…	GO:0000271//polysaccharide biosynthetic process;GO:0005975//carbohydrate metabolic process;GO:0005976//polysaccharide metabolic process;GO:0005977//glycogen metabolic process;GO:0005978//glycogen biosynthetic process;GO:0005980//glycogen catabolic process;GO:0005983//starch catabolic process;GO:0005991//trehalose metabolic process;GO:0005992//trehalose biosynthetic process;GO:0006073//cellular gl…
ncbi_66062431	1463	1529	1141	1284	932	975	69.09	73.69	68.25	60.95	52.08	55.66	70.3433333333333	56.23	-0.323073654156824	0.0083170771668352	0.212746316290938	srk1	XP_042995085.1 uncharacterized protein UV8b_01653 [Ustilaginoidea virens]	-	-	-	-	GO:0005575//cellular_component;GO:0005622//intracellular anatomical structure;GO:0005634//nucleus;GO:0005730//nucleolus;GO:0005737//cytoplasm;GO:0031974//membrane-enclosed lumen;GO:0031981//nuclear lumen;GO:0042763//intracellular immature spore;GO:0042764//ascospore-type prospore;GO:0043226//organelle;GO:0043227//membrane-bounded organelle;GO:0043228//non-membrane-bounded organelle;GO:0043229//in…	GO:0000166//nucleotide binding;GO:0003674//molecular_function;GO:0003824//catalytic activity;GO:0004672//protein kinase activity;GO:0004674//protein serine/threonine kinase activity;GO:0004683//calmodulin-dependent protein kinase activity;GO:0004687//myosin light chain kinase activity;GO:0005488//binding;GO:0005515//protein binding;GO:0005516//calmodulin binding;GO:0005524//ATP binding;GO:0016301…	GO:0000003//reproduction;GO:0006464//cellular protein modification process;GO:0006468//protein phosphorylation;GO:0006793//phosphorus metabolic process;GO:0006796//phosphate-containing compound metabolic process;GO:0006807//nitrogen compound metabolic process;GO:0006950//response to stress;GO:0006970//response to osmotic stress;GO:0006979//response to oxidative stress;GO:0007049//cell cycle;GO:00…
ncbi_66064999	637	688	394	774	656	698	64.21	71.44	50.51	79.17	78.83	84.36	62.0533333333333	80.7866666666667	0.380608494821595	0.0083312134285085	0.212746316290938	PDX1	XP_042997653.1 uncharacterized protein UV8b_04221 [Ustilaginoidea virens]	Metabolism;Metabolism	Global and overview maps;Metabolism of cofactors and vitamins	ko01100//Metabolic pathways;ko00750//Vitamin B6 metabolism	K06215;K06215	GO:0005575//cellular_component;GO:0005576//extracellular region;GO:0032991//protein-containing complex;GO:1902494//catalytic complex;GO:1903600//glutaminase complex	GO:0003674//molecular_function;GO:0003824//catalytic activity;GO:0003949//1-(5-phosphoribosyl)-5-[(5-phosphoribosylamino)methylideneamino]imidazole-4-carboxamide isomerase activity;GO:0004425//indole-3-glycerol-phosphate synthase activity;GO:0004590//orotidine-5'-phosphate decarboxylase activity;GO:0004789//thiamine-phosphate diphosphorylase activity;GO:0004807//triose-phosphate isomerase activit…	GO:0000096//sulfur amino acid metabolic process;GO:0000097//sulfur amino acid biosynthetic process;GO:0000105//histidine biosynthetic process;GO:0006051//N-acetylmannosamine metabolic process;GO:0006081//cellular aldehyde metabolic process;GO:0006082//organic acid metabolic process;GO:0006096//glycolytic process;GO:0006520//cellular amino acid metabolic process;GO:0006534//cysteine metabolic proc…
ncbi_66068127	781	928	951	719	511	555	37.96	46.04	58.55	35.14	29.39	32.60	47.5166666666667	32.3766666666667	-0.553479172539551	0.00836472611456955	0.212746316290938	ATF2	XP_043000782.1 uncharacterized protein UV8b_07350 [Ustilaginoidea virens]	Environmental Information Processing	Signal transduction	ko04011//MAPK signaling pathway - yeast	K09051	GO:0000228//nuclear chromosome;GO:0000785//chromatin;GO:0005575//cellular_component;GO:0005622//intracellular anatomical structure;GO:0005634//nucleus;GO:0005667//transcription regulator complex;GO:0005694//chromosome;GO:0005737//cytoplasm;GO:0005829//cytosol;GO:0031974//membrane-enclosed lumen;GO:0031981//nuclear lumen;GO:0032991//protein-containing complex;GO:0035976//transcription factor AP-1 …	GO:0000976//transcription cis-regulatory region binding;GO:0000977//RNA polymerase II transcription regulatory region sequence-specific DNA binding;GO:0000978//RNA polymerase II cis-regulatory region sequence-specific DNA binding;GO:0000981//DNA-binding transcription factor activity, RNA polymerase II-specific;GO:0000987//cis-regulatory region sequence-specific DNA binding;GO:0001067//transcripti…	GO:0000003//reproduction;GO:0000018//regulation of DNA recombination;GO:0000122//negative regulation of transcription by RNA polymerase II;GO:0000165//MAPK cascade;GO:0000280//nuclear division;GO:0006139//nucleobase-containing compound metabolic process;GO:0006259//DNA metabolic process;GO:0006310//DNA recombination;GO:0006323//DNA packaging;GO:0006325//chromatin organization;GO:0006333//chromati…
ncbi_66063482	999	1054	781	1166	1141	983	54.41	58.65	53.90	63.91	73.60	64.64	55.6533333333333	67.3833333333333	0.275923697999222	0.00841737141195968	0.212746316290938	VPS30	XP_042996136.1 uncharacterized protein UV8b_02704 [Ustilaginoidea virens]	Cellular Processes;Cellular Processes	Transport and catabolism;Transport and catabolism	ko04138//Autophagy - yeast;ko04136//Autophagy - other	K08334;K08334	GO:0000322//storage vacuole;GO:0000323//lytic vacuole;GO:0000324//fungal-type vacuole;GO:0000329//fungal-type vacuole membrane;GO:0000407//phagophore assembly site;GO:0005575//cellular_component;GO:0005622//intracellular anatomical structure;GO:0005634//nucleus;GO:0005737//cytoplasm;GO:0005739//mitochondrion;GO:0005740//mitochondrial envelope;GO:0005768//endosome;GO:0005773//vacuole;GO:0005774//v…	GO:0003674//molecular_function;GO:0005488//binding;GO:0005515//protein binding;GO:0005524//ATP binding;GO:0015078//proton transmembrane transporter activity;GO:0019899//enzyme binding;GO:0019900//kinase binding;GO:0019901//protein kinase binding;GO:0031625//ubiquitin protein ligase binding;GO:0042626//ATPase-coupled transmembrane transporter activity;GO:0042802//identical protein binding;GO:00428…	GO:0000003//reproduction;GO:0000045//autophagosome assembly;GO:0000070//mitotic sister chromatid segregation;GO:0000272//polysaccharide catabolic process;GO:0000278//mitotic cell cycle;GO:0000280//nuclear division;GO:0000302//response to reactive oxygen species;GO:0000422//autophagy of mitochondrion;GO:0000423//mitophagy;GO:0000819//sister chromatid segregation;GO:0001525//angiogenesis;GO:0001568…
ncbi_66064837	135	97	99	75	58	69	34.79	26.48	32.83	20.17	18.21	20.83	31.3666666666667	19.7366666666667	-0.668353869193274	0.008430589372543	0.212746316290938	--	XP_042997491.1 uncharacterized protein UV8b_04059 [Ustilaginoidea virens]	-	-	-	-	-	-	-
ncbi_66064315	506	579	447	406	376	368	26.56	31.04	29.73	21.44	23.37	23.33	29.11	22.7133333333333	-0.357975392747578	0.00844509007805368	0.212746316290938	--	XP_042996969.1 uncharacterized protein UV8b_03537 [Ustilaginoidea virens]	-	-	-	-	-	-	-
ncbi_66066447	61	74	54	107	74	100	10.49	13.27	11.87	18.91	15.32	20.40	11.8766666666667	18.21	0.616600939564691	0.00845710880995055	0.212746316290938	--	XP_042999100.1 uncharacterized protein UV8b_05670 [Ustilaginoidea virens]	-	-	-	-	-	GO:0000981//DNA-binding transcription factor activity, RNA polymerase II-specific;GO:0008080//N-acetyltransferase activity;GO:0008270//zinc ion binding	GO:0006355//regulation of transcription, DNA-templated
ncbi_66062365	557	632	395	695	622	583	32.90	38.17	29.57	41.35	43.54	41.55	33.5466666666667	42.1466666666667	0.329249113025209	0.00848942625634166	0.212746316290938	SPAC1486.06	XP_042995019.1 uncharacterized protein UV8b_01587 [Ustilaginoidea virens]	Metabolism;Metabolism	Global and overview maps;Metabolism of cofactors and vitamins	ko01100//Metabolic pathways;ko00760//Nicotinate and nicotinamide metabolism	K00763;K00763	GO:0000781//chromosome, telomeric region;GO:0005575//cellular_component;GO:0005622//intracellular anatomical structure;GO:0005634//nucleus;GO:0005694//chromosome;GO:0005737//cytoplasm;GO:0043226//organelle;GO:0043227//membrane-bounded organelle;GO:0043228//non-membrane-bounded organelle;GO:0043229//intracellular organelle;GO:0043231//intracellular membrane-bounded organelle;GO:0043232//intracellu…	GO:0003674//molecular_function;GO:0003824//catalytic activity;GO:0004514//nicotinate-nucleotide diphosphorylase (carboxylating) activity;GO:0004516//nicotinate phosphoribosyltransferase activity;GO:0016740//transferase activity;GO:0016757//glycosyltransferase activity;GO:0016763//pentosyltransferase activity;GO:0016874//ligase activity;GO:0016879//ligase activity, forming carbon-nitrogen bonds	GO:0000183//rDNA heterochromatin assembly;GO:0006139//nucleobase-containing compound metabolic process;GO:0006325//chromatin organization;GO:0006355//regulation of transcription, DNA-templated;GO:0006725//cellular aromatic compound metabolic process;GO:0006753//nucleoside phosphate metabolic process;GO:0006793//phosphorus metabolic process;GO:0006796//phosphate-containing compound metabolic proce…
ncbi_66062458	3233	3234	2580	2828	2292	2300	191.47	195.86	193.70	168.71	160.88	164.36	193.676666666667	164.65	-0.23424764277205	0.0084901653117841	0.212746316290938	erg-6	XP_042995112.1 uncharacterized protein UV8b_01680 [Ustilaginoidea virens]	Metabolism;Metabolism;Metabolism;Metabolism	Global and overview maps;Global and overview maps;Lipid metabolism;Metabolism of terpenoids and polyketides	ko01100//Metabolic pathways;ko01110//Biosynthesis of secondary metabolites;ko00100//Steroid biosynthesis;ko00909//Sesquiterpenoid and triterpenoid biosynthesis	K00801;K00801;K00801;K00801	GO:0005575//cellular_component;GO:0005622//intracellular anatomical structure;GO:0005737//cytoplasm;GO:0005783//endoplasmic reticulum;GO:0005789//endoplasmic reticulum membrane;GO:0012505//endomembrane system;GO:0016020//membrane;GO:0016021//integral component of membrane;GO:0031224//intrinsic component of membrane;GO:0031984//organelle subcompartment;GO:0042175//nuclear outer membrane-endoplasmi…	GO:0003674//molecular_function;GO:0003824//catalytic activity;GO:0004310//farnesyl-diphosphate farnesyltransferase activity;GO:0004311//farnesyltranstransferase activity;GO:0004659//prenyltransferase activity;GO:0016740//transferase activity;GO:0016765//transferase activity, transferring alkyl or aryl (other than methyl) groups;GO:0051996//squalene synthase activity	GO:0006066//alcohol metabolic process;GO:0006355//regulation of transcription, DNA-templated;GO:0006629//lipid metabolic process;GO:0006644//phospholipid metabolic process;GO:0006694//steroid biosynthetic process;GO:0006696//ergosterol biosynthetic process;GO:0006720//isoprenoid metabolic process;GO:0006721//terpenoid metabolic process;GO:0006793//phosphorus metabolic process;GO:0006796//phosphat…
ncbi_66067873	210	159	78	237	266	201	5.52	4.25	2.59	6.24	8.26	6.41	4.12	6.97	0.758514318685205	0.00866173154078963	0.216418118988804	--	XP_043000528.1 uncharacterized protein UV8b_07096 [Ustilaginoidea virens]	-	-	-	-	GO:0016021//integral component of membrane	GO:0000155//phosphorelay sensor kinase activity;GO:0046983//protein dimerization activity	GO:0000160//phosphorelay signal transduction system
ncbi_66067170	759	790	672	940	826	802	55.96	59.71	62.87	69.98	72.32	71.18	59.5133333333333	71.16	0.257853585396026	0.00870600898314278	0.216897543686655	--	XP_042999825.1 uncharacterized protein UV8b_06393 [Ustilaginoidea virens]	-	-	-	-	-	-	-
ncbi_66068536	1131	1229	1175	881	861	817	71.06	79.01	93.61	55.79	64.15	61.90	81.2266666666667	60.6133333333333	-0.422318257669446	0.00884382049079028	0.219697782019776	--	XP_043001191.1 uncharacterized protein UV8b_07759 [Ustilaginoidea virens]	-	-	-	-	GO:0000139//Golgi membrane;GO:0005575//cellular_component;GO:0005622//intracellular anatomical structure;GO:0005737//cytoplasm;GO:0005794//Golgi apparatus;GO:0005829//cytosol;GO:0012505//endomembrane system;GO:0016020//membrane;GO:0017119//Golgi transport complex;GO:0031090//organelle membrane;GO:0031984//organelle subcompartment;GO:0032991//protein-containing complex;GO:0043226//organelle;GO:004…	GO:0003674//molecular_function;GO:0004146//dihydrofolate reductase activity	GO:0006810//transport;GO:0006891//intra-Golgi vesicle-mediated transport;GO:0008104//protein localization;GO:0008150//biological_process;GO:0009987//cellular process;GO:0015031//protein transport;GO:0015833//peptide transport;GO:0016192//vesicle-mediated transport;GO:0032258//cytoplasm to vacuole transport by the Cvt pathway;GO:0033036//macromolecule localization;GO:0033365//protein localization …
ncbi_66067891	31	46	19	10	13	14	2.14	3.25	1.66	0.70	1.07	1.16	2.35	0.976666666666667	-1.26672259286391	0.00894309146074661	0.221527294206746	--	XP_043000546.1 uncharacterized protein UV8b_07114 [Ustilaginoidea virens]	-	-	-	-	-	-	-
ncbi_66062079	250	283	200	208	142	161	46.29	54.79	47.40	39.67	31.72	35.29	49.4933333333333	35.56	-0.476978885576645	0.00897005001958725	0.221560235483805	--	XP_042994733.1 uncharacterized protein UV8b_01301 [Ustilaginoidea virens]	-	-	-	-	-	-	-
ncbi_66062329	39	56	35	18	23	21	2.67	3.92	3.04	1.24	1.87	1.73	3.21	1.61333333333333	-0.992528750568868	0.00900659127110314	0.221829007232726	norB	XP_042994983.1 uncharacterized protein UV8b_01551 [Ustilaginoidea virens]	-	-	-	-	-	GO:0047834//D-threo-aldose 1-dehydrogenase activity	-
ncbi_66064962	1885	1608	1441	2496	1661	1960	416.59	373.98	408.69	571.87	445.02	510.15	399.753333333333	509.013333333333	0.348593383791761	0.00908128900669255	0.222878340754717	--	XP_042997616.1 uncharacterized protein UV8b_04184 [Ustilaginoidea virens]	-	-	-	-	-	-	-
ncbi_66068656	479	733	225	1105	688	646	10.69	16.63	6.35	24.69	18.11	17.50	11.2233333333333	20.1	0.840694280959805	0.00910075815921515	0.222878340754717	gdh-1	XP_043001311.1 uncharacterized protein UV8b_07879 [Ustilaginoidea virens]	Metabolism;Metabolism;Metabolism;Metabolism;Metabolism	Global and overview maps;Amino acid metabolism;Amino acid metabolism;Metabolism of other amino acids;Energy metabolism	ko01100//Metabolic pathways;ko00250//Alanine, aspartate and glutamate metabolism;ko00220//Arginine biosynthesis;ko00430//Taurine and hypotaurine metabolism;ko00910//Nitrogen metabolism	K15371;K15371;K15371;K15371;K15371	GO:0005575//cellular_component;GO:0005622//intracellular anatomical structure;GO:0005737//cytoplasm;GO:0005739//mitochondrion;GO:0043226//organelle;GO:0043227//membrane-bounded organelle;GO:0043229//intracellular organelle;GO:0043231//intracellular membrane-bounded organelle	GO:0003674//molecular_function;GO:0003824//catalytic activity;GO:0004352//glutamate dehydrogenase (NAD+) activity;GO:0004353//glutamate dehydrogenase [NAD(P)+] activity;GO:0016491//oxidoreductase activity;GO:0016638//oxidoreductase activity, acting on the CH-NH2 group of donors;GO:0016639//oxidoreductase activity, acting on the CH-NH2 group of donors, NAD or NADP as acceptor	GO:0006082//organic acid metabolic process;GO:0006103//2-oxoglutarate metabolic process;GO:0006106//fumarate metabolic process;GO:0006520//cellular amino acid metabolic process;GO:0006536//glutamate metabolic process;GO:0006538//glutamate catabolic process;GO:0006807//nitrogen compound metabolic process;GO:0008150//biological_process;GO:0008152//metabolic process;GO:0009056//catabolic process;GO:…
ncbi_66064018	208	202	167	266	217	227	15.23	15.16	15.52	19.67	18.87	20.01	15.3033333333333	19.5166666666667	0.350860738676217	0.00931498270969919	0.227480298094208	Chit1	XP_042996672.1 uncharacterized protein UV8b_03240 [Ustilaginoidea virens]	-	-	-	-	-	-	GO:0005975//carbohydrate metabolic process
ncbi_66065310	586	663	837	518	387	393	158.54	190.42	291.69	146.57	127.81	124.33	213.55	132.903333333333	-0.684196608842552	0.00938320574250429	0.227872872015873	--	XP_042997964.1 uncharacterized protein UV8b_04532 [Ustilaginoidea virens]	-	-	-	-	-	-	-
ncbi_66068232	660	611	638	523	442	411	385.55	396.14	488.95	333.44	326.79	270.47	423.546666666667	310.233333333333	-0.449167228933583	0.00938377587480057	0.227872872015873	--	XP_043000887.1 uncharacterized protein UV8b_07455 [Ustilaginoidea virens]	-	-	-	-	GO:0030288//outer membrane-bounded periplasmic space	GO:0003674//molecular_function	GO:0045861//negative regulation of proteolysis
ncbi_66063634	1683	1726	1099	1730	2064	1878	76.80	80.36	63.51	79.34	111.43	103.62	73.5566666666667	98.13	0.415838156852453	0.00948305093867663	0.229546264348747	SPBC713.03	XP_042996288.1 uncharacterized protein UV8b_02856 [Ustilaginoidea virens]	Metabolism;Metabolism	Global and overview maps;Carbohydrate metabolism	ko01100//Metabolic pathways;ko00620//Pyruvate metabolism	K21618;K21618	GO:0005575//cellular_component;GO:0005622//intracellular anatomical structure;GO:0005737//cytoplasm;GO:0005739//mitochondrion;GO:0005759//mitochondrial matrix;GO:0031974//membrane-enclosed lumen;GO:0043226//organelle;GO:0043227//membrane-bounded organelle;GO:0043229//intracellular organelle;GO:0043231//intracellular membrane-bounded organelle;GO:0043233//organelle lumen;GO:0070013//intracellular …	GO:0000166//nucleotide binding;GO:0003674//molecular_function;GO:0003779//actin binding;GO:0003824//catalytic activity;GO:0004457//lactate dehydrogenase activity;GO:0004458//D-lactate dehydrogenase (cytochrome) activity;GO:0005488//binding;GO:0005515//protein binding;GO:0008092//cytoskeletal protein binding;GO:0016491//oxidoreductase activity;GO:0016614//oxidoreductase activity, acting on CH-OH g…	GO:0005975//carbohydrate metabolic process;GO:0006082//organic acid metabolic process;GO:0006089//lactate metabolic process;GO:0006091//generation of precursor metabolites and energy;GO:0006103//2-oxoglutarate metabolic process;GO:0006807//nitrogen compound metabolic process;GO:0008150//biological_process;GO:0008152//metabolic process;GO:0009056//catabolic process;GO:0009987//cellular process;GO:…
ncbi_66067726	78	68	71	46	29	46	9.94	8.97	11.53	5.98	4.42	7.00	10.1466666666667	5.8	-0.80688105276746	0.00952030351966422	0.229546264348747	YIH1	XP_043000381.1 uncharacterized protein UV8b_06949 [Ustilaginoidea virens]	-	-	-	-	GO:0005575//cellular_component;GO:0005622//intracellular anatomical structure;GO:0005634//nucleus;GO:0005737//cytoplasm;GO:0005844//polysome;GO:0032991//protein-containing complex;GO:0043226//organelle;GO:0043227//membrane-bounded organelle;GO:0043229//intracellular organelle;GO:0043231//intracellular membrane-bounded organelle;GO:1990904//ribonucleoprotein complex	GO:0003674//molecular_function;GO:0003779//actin binding;GO:0003785//actin monomer binding;GO:0004857//enzyme inhibitor activity;GO:0004860//protein kinase inhibitor activity;GO:0005488//binding;GO:0005515//protein binding;GO:0008092//cytoskeletal protein binding;GO:0019207//kinase regulator activity;GO:0019210//kinase inhibitor activity;GO:0019887//protein kinase regulator activity;GO:0030234//e…	GO:0000122//negative regulation of transcription by RNA polymerase II;GO:0000302//response to reactive oxygen species;GO:0000902//cell morphogenesis;GO:0001932//regulation of protein phosphorylation;GO:0001933//negative regulation of protein phosphorylation;GO:0006355//regulation of transcription, DNA-templated;GO:0006357//regulation of transcription by RNA polymerase II;GO:0006417//regulation of…
ncbi_66066728	992	910	717	774	630	657	48.76	45.66	44.64	38.26	36.65	39.03	46.3533333333333	37.98	-0.287433183321434	0.00953234342408329	0.229546264348747	ssh4	XP_042999381.1 uncharacterized protein UV8b_05951 [Ustilaginoidea virens]	-	-	-	-	GO:0005575//cellular_component;GO:0005622//intracellular anatomical structure;GO:0005737//cytoplasm;GO:0005768//endosome;GO:0005773//vacuole;GO:0005774//vacuolar membrane;GO:0005783//endoplasmic reticulum;GO:0010008//endosome membrane;GO:0012505//endomembrane system;GO:0016020//membrane;GO:0016021//integral component of membrane;GO:0031090//organelle membrane;GO:0031224//intrinsic component of me…	GO:0003674//molecular_function;GO:0005515//protein binding	GO:0006508//proteolysis;GO:0006511//ubiquitin-dependent protein catabolic process;GO:0006807//nitrogen compound metabolic process;GO:0006810//transport;GO:0006886//intracellular protein transport;GO:0007034//vacuolar transport;GO:0008104//protein localization;GO:0008150//biological_process;GO:0008152//metabolic process;GO:0009056//catabolic process;GO:0009057//macromolecule catabolic process;GO:0…
ncbi_66064228	68	55	143	50	27	31	4.25	3.52	11.33	3.15	2.00	2.34	6.36666666666667	2.49666666666667	-1.35053501446436	0.00968715108145373	0.23262616971991	pgaX	XP_042996882.1 uncharacterized protein UV8b_03450 [Ustilaginoidea virens]	Metabolism;Metabolism	Global and overview maps;Carbohydrate metabolism	ko01100//Metabolic pathways;ko00040//Pentose and glucuronate interconversions	K01213;K01213	-	GO:0004650//polygalacturonase activity	GO:0005975//carbohydrate metabolic process
ncbi_66061713	1515	1619	1130	1087	1106	1052	237.87	264.48	226.59	174.92	208.64	196.38	242.98	193.313333333333	-0.329896421127361	0.00972678531298547	0.232930911442547	--	XP_042994367.1 uncharacterized protein UV8b_00935 [Ustilaginoidea virens]	-	-	-	-	-	-	-
ncbi_66066707	171	175	159	127	98	118	18.53	19.56	21.92	13.98	12.67	15.31	20.0033333333333	13.9866666666667	-0.516188251944246	0.00975397057143955	0.232936672900815	ALG3	XP_042999360.1 uncharacterized protein UV8b_05930 [Ustilaginoidea virens]	-	-	-	-	-	GO:0016151//nickel cation binding	GO:0006807//nitrogen compound metabolic process
ncbi_66063566	1364	1450	1085	1166	956	1010	40.28	43.57	40.53	34.51	33.33	36.16	41.46	34.6666666666667	-0.258170993914753	0.00980871862983403	0.233011095889911	cbc1	XP_042996220.1 uncharacterized protein UV8b_02788 [Ustilaginoidea virens]	Genetic Information Processing;Genetic Information Processing;Genetic Information Processing	Transcription;Translation;Translation	ko03040//Spliceosome;ko03013//Nucleocytoplasmic transport;ko03015//mRNA surveillance pathway	K12882;K12882;K12882	GO:0000243//commitment complex;GO:0005575//cellular_component;GO:0005622//intracellular anatomical structure;GO:0005634//nucleus;GO:0005654//nucleoplasm;GO:0005681//spliceosomal complex;GO:0005684//U2-type spliceosomal complex;GO:0005737//cytoplasm;GO:0005739//mitochondrion;GO:0005829//cytosol;GO:0005844//polysome;GO:0005845//mRNA cap binding complex;GO:0005846//nuclear cap binding complex;GO:003…	GO:0000339//RNA cap binding;GO:0000340//RNA 7-methylguanosine cap binding;GO:0003674//molecular_function;GO:0003676//nucleic acid binding;GO:0003723//RNA binding;GO:0003729//mRNA binding;GO:0005488//binding;GO:0005515//protein binding;GO:0097159//organic cyclic compound binding;GO:1901363//heterocyclic compound binding	GO:0000003//reproduction;GO:0000184//nuclear-transcribed mRNA catabolic process, nonsense-mediated decay;GO:0000245//spliceosomal complex assembly;GO:0000375//RNA splicing, via transesterification reactions;GO:0000377//RNA splicing, via transesterification reactions with bulged adenosine as nucleophile;GO:0000394//RNA splicing, via endonucleolytic cleavage and ligation;GO:0000398//mRNA splicing, …
ncbi_66067385	2797	2928	1252	2922	3619	3661	244.44	262.97	139.00	258.51	376.32	384.40	215.47	339.743333333333	0.656958225644736	0.00982170195070014	0.233011095889911	--	XP_043000040.1 uncharacterized protein UV8b_06608 [Ustilaginoidea virens]	-	-	-	-	-	-	-
ncbi_66061453	1640	1685	1224	1315	1194	1141	61.19	64.04	57.80	49.23	52.64	51.54	61.01	51.1366666666667	-0.254687608817188	0.00983794679003095	0.233011095889911	--	XP_042994107.1 uncharacterized protein UV8b_00675 [Ustilaginoidea virens]	-	-	-	-	-	GO:0003677//DNA binding;GO:0003700//DNA-binding transcription factor activity;GO:0034597//phosphatidylinositol-4,5-bisphosphate 4-phosphatase activity	GO:0006355//regulation of transcription, DNA-templated;GO:0046856//phosphatidylinositol dephosphorylation
MSTRG.8651	439	543	365	382	295	301	12.61	16.11	13.58	11.01	10.07	10.56	14.1	10.5466666666667	-0.418908063534516	0.00997319392844349	0.23523844641254	--	-	-	-	-	-	-	-	-
ncbi_66061305	10	4	4	11	35	16	2.58	1.09	1.33	2.96	10.99	4.83	1.66666666666667	6.26	1.90919706299168	0.0100016100104586	0.23523844641254	--	XP_042993959.1 uncharacterized protein UV8b_00527 [Ustilaginoidea virens]	-	-	-	-	-	-	-
MSTRG.85	1676	1957	774	2161	2010	2129	25.13	29.68	14.65	32.13	35.22	38.45	23.1533333333333	35.2666666666667	0.6070853116193	0.0100366448582047	0.23523844641254	--	-	-	-	-	-	-	-	-
ncbi_66067955	592	469	609	445	331	315	28.90	23.37	37.66	21.84	19.13	18.59	29.9766666666667	19.8533333333333	-0.594458714782269	0.0100580978873808	0.23523844641254	qa-y	XP_043000610.1 uncharacterized protein UV8b_07178 [Ustilaginoidea virens]	-	-	-	-	GO:0005575//cellular_component;GO:0005886//plasma membrane;GO:0005887//integral component of plasma membrane;GO:0016020//membrane;GO:0016021//integral component of membrane;GO:0031224//intrinsic component of membrane;GO:0071944//cell periphery	GO:0003674//molecular_function;GO:0005215//transporter activity;GO:0005351//carbohydrate:proton symporter activity;GO:0005355//glucose transmembrane transporter activity;GO:0005402//carbohydrate:cation symporter activity;GO:0008324//cation transmembrane transporter activity;GO:0015075//ion transmembrane transporter activity;GO:0015078//proton transmembrane transporter activity;GO:0015144//carbohy…	GO:0006082//organic acid metabolic process;GO:0006810//transport;GO:0006811//ion transport;GO:0006812//cation transport;GO:0008150//biological_process;GO:0008152//metabolic process;GO:0008643//carbohydrate transport;GO:0008645//hexose transmembrane transport;GO:0009987//cellular process;GO:0015749//monosaccharide transmembrane transport;GO:0019630//quinate metabolic process;GO:0019752//carboxylic…
ncbi_66065976	429	405	435	340	291	240	113.25	113.37	147.84	93.76	93.69	74.15	124.82	87.2	-0.517449076689917	0.0100728867552164	0.23523844641254	--	XP_042998630.1 uncharacterized protein UV8b_05198 [Ustilaginoidea virens]	-	-	-	-	GO:0016592//mediator complex	GO:0003712//transcription coregulator activity	GO:0006357//regulation of transcription by RNA polymerase II
ncbi_66066670	275	246	209	368	271	271	23.65	21.74	22.83	32.03	27.73	28.01	22.74	29.2566666666667	0.36353315238182	0.0101153673425421	0.23523844641254	SDS	XP_042999323.1 uncharacterized protein UV8b_05893 [Ustilaginoidea virens]	Metabolism;Metabolism;Metabolism;Metabolism;Metabolism;Metabolism;Metabolism	Global and overview maps;Global and overview maps;Global and overview maps;Global and overview maps;Amino acid metabolism;Amino acid metabolism;Amino acid metabolism	ko01100//Metabolic pathways;ko01110//Biosynthesis of secondary metabolites;ko01230//Biosynthesis of amino acids;ko01200//Carbon metabolism;ko00270//Cysteine and methionine metabolism;ko00260//Glycine, serine and threonine metabolism;ko00290//Valine, leucine and isoleucine biosynthesis	K17989;K17989;K17989;K17989;K17989;K17989;K17989	-	GO:0004122//cystathionine beta-synthase activity;GO:0004124//cysteine synthase activity;GO:0004794//L-threonine ammonia-lyase activity;GO:0004795//threonine synthase activity;GO:0030170//pyridoxal phosphate binding	GO:0006535//cysteine biosynthetic process from serine;GO:0006549//isoleucine metabolic process;GO:0009058//biosynthetic process;GO:0009088//threonine biosynthetic process;GO:0009097//isoleucine biosynthetic process;GO:0019344//cysteine biosynthetic process;GO:0042400//ectoine catabolic process
ncbi_66061312	1135	1177	517	1317	1214	1482	143.83	154.35	83.48	170.13	184.06	224.30	127.22	192.83	0.600004028213584	0.0101224640908577	0.23523844641254	--	XP_042993966.1 uncharacterized protein UV8b_00534 [Ustilaginoidea virens]	-	-	-	-	-	-	-
ncbi_66062209	584	862	404	443	353	370	232.83	372.54	209.32	188.57	174.72	169.60	271.563333333333	177.63	-0.612413439468347	0.0101543486731913	0.235346767506001	--	XP_042994863.1 uncharacterized protein UV8b_01431 [Ustilaginoidea virens]	-	-	-	-	-	GO:0015066//alpha-amylase inhibitor activity	-
ncbi_66063842	2539	2626	1430	2734	2688	3082	146.76	155.18	104.77	159.15	184.12	215.00	135.57	186.09	0.456962567900751	0.0101852839737321	0.23543256671902	--	XP_042996496.1 uncharacterized protein UV8b_03064 [Ustilaginoidea virens]	-	-	-	-	-	-	-
ncbi_66065106	1181	1310	895	917	863	835	50.00	56.55	47.97	38.99	43.20	42.77	51.5066666666667	41.6533333333333	-0.306327224089954	0.0102274730386256	0.235777345117116	SPBC21C3.15c	XP_042997760.1 uncharacterized protein UV8b_04328 [Ustilaginoidea virens]	-	-	-	-	GO:0005575//cellular_component;GO:0005576//extracellular region;GO:0005622//intracellular anatomical structure;GO:0005737//cytoplasm;GO:0005783//endoplasmic reticulum;GO:0012505//endomembrane system;GO:0016020//membrane;GO:0016021//integral component of membrane;GO:0031224//intrinsic component of membrane;GO:0043226//organelle;GO:0043227//membrane-bounded organelle;GO:0043229//intracellular organ…	GO:0003674//molecular_function;GO:0003824//catalytic activity;GO:0003842//1-pyrroline-5-carboxylate dehydrogenase activity;GO:0004029//aldehyde dehydrogenase (NAD+) activity;GO:0004491//methylmalonate-semialdehyde dehydrogenase (acylating) activity;GO:0004777//succinate-semialdehyde dehydrogenase (NAD+) activity;GO:0008802//betaine-aldehyde dehydrogenase activity;GO:0009013//succinate-semialdehyd…	GO:0000003//reproduction;GO:0000280//nuclear division;GO:0006139//nucleobase-containing compound metabolic process;GO:0006259//DNA metabolic process;GO:0006310//DNA recombination;GO:0006527//arginine catabolic process;GO:0006562//proline catabolic process;GO:0006574//valine catabolic process;GO:0006578//amino-acid betaine biosynthetic process;GO:0006725//cellular aromatic compound metabolic proce…
ncbi_66068295	300	307	246	221	206	204	30.96	32.65	32.29	23.15	25.35	25.23	31.9666666666667	24.5766666666667	-0.379279058273681	0.0104540844869109	0.240360532950384	--	XP_043000950.1 uncharacterized protein UV8b_07518 [Ustilaginoidea virens]	-	-	-	-	-	GO:0008801//beta-phosphoglucomutase activity;GO:0008967//phosphoglycolate phosphatase activity;GO:0016787//hydrolase activity;GO:0016791//phosphatase activity;GO:0016862//intramolecular oxidoreductase activity, interconverting keto- and enol-groups;GO:0018784//(S)-2-haloacid dehalogenase activity	GO:0006805//xenobiotic metabolic process;GO:0008152//metabolic process;GO:0009853//photorespiration;GO:0019509//L-methionine salvage from methylthioadenosine;GO:0043094//cellular metabolic compound salvage;GO:0046352//disaccharide catabolic process
ncbi_66065417	2730	2663	2303	2310	1999	1817	51.11	50.62	54.49	43.25	44.11	41.30	52.0733333333333	42.8866666666667	-0.280015571934524	0.0105953802476195	0.242963029816103	NUP152	XP_042998071.1 uncharacterized protein UV8b_04639 [Ustilaginoidea virens]	-	-	-	-	GO:0000781//chromosome, telomeric region;GO:0005575//cellular_component;GO:0005622//intracellular anatomical structure;GO:0005634//nucleus;GO:0005635//nuclear envelope;GO:0005643//nuclear pore;GO:0005694//chromosome;GO:0005737//cytoplasm;GO:0005739//mitochondrion;GO:0012505//endomembrane system;GO:0016020//membrane;GO:0016021//integral component of membrane;GO:0031090//organelle membrane;GO:00312…	GO:0003674//molecular_function;GO:0005488//binding;GO:0005515//protein binding;GO:0019899//enzyme binding;GO:0031267//small GTPase binding;GO:0051020//GTPase binding	GO:0000082//G1/S transition of mitotic cell cycle;GO:0000226//microtubule cytoskeleton organization;GO:0000278//mitotic cell cycle;GO:0000972//transcription-dependent tethering of RNA polymerase II gene DNA at nuclear periphery;GO:0000973//posttranscriptional tethering of RNA polymerase II gene DNA at nuclear periphery;GO:0006325//chromatin organization;GO:0006355//regulation of transcription, DN…
ncbi_66064834	311	337	242	245	180	218	30.36	33.87	30.04	24.26	20.94	25.53	31.4233333333333	23.5766666666667	-0.414476466784549	0.0107434776865593	0.245290644504508	YAE1	XP_042997488.1 uncharacterized protein UV8b_04056 [Ustilaginoidea virens]	-	-	-	-	GO:0005575//cellular_component;GO:0005622//intracellular anatomical structure;GO:0005634//nucleus;GO:0005737//cytoplasm;GO:0043226//organelle;GO:0043227//membrane-bounded organelle;GO:0043229//intracellular organelle;GO:0043231//intracellular membrane-bounded organelle	GO:0000215//tRNA 2'-phosphotransferase activity;GO:0003674//molecular_function;GO:0003824//catalytic activity;GO:0016740//transferase activity;GO:0016772//transferase activity, transferring phosphorus-containing groups;GO:0016773//phosphotransferase activity, alcohol group as acceptor;GO:0140098//catalytic activity, acting on RNA;GO:0140101//catalytic activity, acting on a tRNA	GO:0000394//RNA splicing, via endonucleolytic cleavage and ligation;GO:0006139//nucleobase-containing compound metabolic process;GO:0006388//tRNA splicing, via endonucleolytic cleavage and ligation;GO:0006396//RNA processing;GO:0006399//tRNA metabolic process;GO:0006412//translation;GO:0006413//translational initiation;GO:0006518//peptide metabolic process;GO:0006725//cellular aromatic compound m…
ncbi_66062092	9601	3769	2733	3148	2302	2330	613.88	246.64	221.60	202.92	174.56	179.63	360.706666666667	185.703333333333	-0.957826376046496	0.0107536326509206	0.245290644504508	cysD	XP_042994746.1 uncharacterized protein UV8b_01314 [Ustilaginoidea virens]	Metabolism;Metabolism;Metabolism;Metabolism;Metabolism;Metabolism	Global and overview maps;Global and overview maps;Global and overview maps;Global and overview maps;Amino acid metabolism;Energy metabolism	ko01100//Metabolic pathways;ko01110//Biosynthesis of secondary metabolites;ko01230//Biosynthesis of amino acids;ko01200//Carbon metabolism;ko00270//Cysteine and methionine metabolism;ko00920//Sulfur metabolism	K17069;K17069;K17069;K17069;K17069;K17069	GO:0005575//cellular_component;GO:0005622//intracellular anatomical structure;GO:0005737//cytoplasm;GO:0005886//plasma membrane;GO:0016020//membrane;GO:0071944//cell periphery	GO:0003674//molecular_function;GO:0003824//catalytic activity;GO:0003961//O-acetylhomoserine aminocarboxypropyltransferase activity;GO:0004121//cystathionine beta-lyase activity;GO:0004124//cysteine synthase activity;GO:0004838//L-tyrosine:2-oxoglutarate aminotransferase activity;GO:0005488//binding;GO:0008710//8-amino-7-oxononanoate synthase activity;GO:0016740//transferase activity;GO:0016765//…	GO:0000096//sulfur amino acid metabolic process;GO:0000097//sulfur amino acid biosynthetic process;GO:0006082//organic acid metabolic process;GO:0006520//cellular amino acid metabolic process;GO:0006534//cysteine metabolic process;GO:0006535//cysteine biosynthetic process from serine;GO:0006555//methionine metabolic process;GO:0006559//L-phenylalanine catabolic process;GO:0006563//L-serine metabo…
ncbi_66062043	1555	1577	965	1801	1609	1473	210.60	221.36	166.64	249.03	261.02	237.95	199.533333333333	249.333333333333	0.321445991276899	0.0108008021584568	0.245718249104891	grx4	XP_042994697.1 uncharacterized protein UV8b_01265 [Ustilaginoidea virens]	-	-	-	-	GO:0005575//cellular_component;GO:0005622//intracellular anatomical structure;GO:0005634//nucleus;GO:0005737//cytoplasm;GO:0005829//cytosol;GO:0005938//cell cortex;GO:0030016//myofibril;GO:0030017//sarcomere;GO:0030018//Z disc;GO:0030425//dendrite;GO:0031674//I band;GO:0036477//somatodendritic compartment;GO:0042995//cell projection;GO:0043005//neuron projection;GO:0043226//organelle;GO:0043227//…	GO:0003674//molecular_function;GO:0003756//protein disulfide isomerase activity;GO:0003824//catalytic activity;GO:0005080//protein kinase C binding;GO:0005488//binding;GO:0005515//protein binding;GO:0009055//electron transfer activity;GO:0015035//protein-disulfide reductase activity;GO:0015036//disulfide oxidoreductase activity;GO:0015038//glutathione disulfide oxidoreductase activity;GO:0016491/…	GO:0002026//regulation of the force of heart contraction;GO:0006091//generation of precursor metabolites and energy;GO:0006457//protein folding;GO:0006790//sulfur compound metabolic process;GO:0006807//nitrogen compound metabolic process;GO:0006873//cellular ion homeostasis;GO:0006875//cellular metal ion homeostasis;GO:0006879//cellular iron ion homeostasis;GO:0008016//regulation of heart contrac…
ncbi_66067410	828	852	658	912	885	860	45.90	48.27	46.23	50.89	58.12	57.56	46.8	55.5233333333333	0.24658565264484	0.0109409367912624	0.248253014594391	SUGT1	XP_043000065.1 uncharacterized protein UV8b_06633 [Ustilaginoidea virens]	Metabolism;Metabolism;Metabolism	Global and overview maps;Global and overview maps;Lipid metabolism	ko01100//Metabolic pathways;ko01110//Biosynthesis of secondary metabolites;ko00100//Steroid biosynthesis	K01852;K01852;K01852	GO:0000151//ubiquitin ligase complex;GO:0000775//chromosome, centromeric region;GO:0000776//kinetochore;GO:0005575//cellular_component;GO:0005622//intracellular anatomical structure;GO:0005634//nucleus;GO:0005694//chromosome;GO:0005737//cytoplasm;GO:0005813//centrosome;GO:0005815//microtubule organizing center;GO:0005829//cytosol;GO:0005856//cytoskeleton;GO:0005886//plasma membrane;GO:0015630//mi…	GO:0003674//molecular_function;GO:0005488//binding;GO:0005515//protein binding;GO:0030674//protein-macromolecule adaptor activity;GO:0051087//chaperone binding;GO:0060090//molecular adaptor activity	GO:0000226//microtubule cytoskeleton organization;GO:0000278//mitotic cell cycle;GO:0006457//protein folding;GO:0006996//organelle organization;GO:0007010//cytoskeleton organization;GO:0007017//microtubule-based process;GO:0007049//cell cycle;GO:0007098//centrosome cycle;GO:0007154//cell communication;GO:0007163//establishment or maintenance of cell polarity;GO:0007165//signal transduction;GO:000…
ncbi_66065486	1953	1344	1906	1134	1195	987	130.25	91.78	161.23	76.28	94.56	79.33	127.753333333333	83.39	-0.61541464098396	0.0111022715001915	0.250248960857438	rhmD	XP_042998140.1 uncharacterized protein UV8b_04708 [Ustilaginoidea virens]	Metabolism;Metabolism	Global and overview maps;Carbohydrate metabolism	ko01100//Metabolic pathways;ko00051//Fructose and mannose metabolism	K12661;K12661	GO:0009341//beta-galactosidase complex	GO:0004565//beta-galactosidase activity;GO:0016836//hydro-lyase activity	GO:0005975//carbohydrate metabolic process;GO:0009234//menaquinone biosynthetic process
ncbi_66062183	63	78	75	48	42	24	5.96	7.60	9.02	4.60	4.73	2.73	7.52666666666667	4.02	-0.904815578872917	0.0111132259020579	0.250248960857438	aes1	XP_042994837.1 uncharacterized protein UV8b_01405 [Ustilaginoidea virens]	-	-	-	-	-	GO:0016788//hydrolase activity, acting on ester bonds	-
ncbi_66068950	2240	2232	1591	1738	1567	1554	252.83	260.07	228.57	199.48	211.20	209.93	247.156666666667	206.87	-0.256701378721193	0.0111157433162818	0.250248960857438	cys-3	XP_043001605.1 uncharacterized protein UV8b_08173 [Ustilaginoidea virens]	-	-	-	-	GO:0005575//cellular_component;GO:0005622//intracellular anatomical structure;GO:0005634//nucleus;GO:0043226//organelle;GO:0043227//membrane-bounded organelle;GO:0043229//intracellular organelle;GO:0043231//intracellular membrane-bounded organelle	GO:0000976//transcription cis-regulatory region binding;GO:0000977//RNA polymerase II transcription regulatory region sequence-specific DNA binding;GO:0000978//RNA polymerase II cis-regulatory region sequence-specific DNA binding;GO:0000981//DNA-binding transcription factor activity, RNA polymerase II-specific;GO:0000987//cis-regulatory region sequence-specific DNA binding;GO:0001067//transcripti…	GO:0000077//DNA damage checkpoint signaling;GO:0006139//nucleobase-containing compound metabolic process;GO:0006351//transcription, DNA-templated;GO:0006355//regulation of transcription, DNA-templated;GO:0006357//regulation of transcription by RNA polymerase II;GO:0006725//cellular aromatic compound metabolic process;GO:0006807//nitrogen compound metabolic process;GO:0008150//biological_process;G…
MSTRG.8200	430	541	227	652	478	570	4.77	6.13	3.35	7.08	6.39	7.79	4.75	7.08666666666667	0.577179677591639	0.0111952607753849	0.250460209121989	--	-	-	-	-	-	-	-	-
ncbi_66063217	360	441	252	279	236	200	18.02	22.54	15.98	14.05	13.99	12.10	18.8466666666667	13.38	-0.494231266468561	0.0111978865075125	0.250460209121989	SPAC23C11.06c	XP_042995871.1 uncharacterized protein UV8b_02439 [Ustilaginoidea virens]	-	-	-	-	GO:0000322//storage vacuole;GO:0000323//lytic vacuole;GO:0000324//fungal-type vacuole;GO:0000329//fungal-type vacuole membrane;GO:0005575//cellular_component;GO:0005622//intracellular anatomical structure;GO:0005737//cytoplasm;GO:0005773//vacuole;GO:0005774//vacuolar membrane;GO:0016020//membrane;GO:0016021//integral component of membrane;GO:0031090//organelle membrane;GO:0031166//integral compon…	GO:0003674//molecular_function;GO:0003824//catalytic activity;GO:0016787//hydrolase activity	GO:0008150//biological_process
ncbi_66061949	3117	3048	2682	2584	2329	2133	126.30	125.88	137.57	105.12	111.56	104.58	129.916666666667	107.086666666667	-0.278807660520451	0.0112120417501688	0.250460209121989	SPBC19F8.03c	XP_042994603.1 uncharacterized protein UV8b_01171 [Ustilaginoidea virens]	-	-	-	-	GO:0005575//cellular_component;GO:0005622//intracellular anatomical structure;GO:0005737//cytoplasm;GO:0005794//Golgi apparatus;GO:0005856//cytoskeleton;GO:0005886//plasma membrane;GO:0005905//clathrin-coated pit;GO:0005938//cell cortex;GO:0012505//endomembrane system;GO:0015629//actin cytoskeleton;GO:0016020//membrane;GO:0030135//coated vesicle;GO:0030136//clathrin-coated vesicle;GO:0030479//act…	GO:0003674//molecular_function;GO:0005488//binding;GO:0005515//protein binding;GO:0005543//phospholipid binding;GO:0005545//1-phosphatidylinositol binding;GO:0005546//phosphatidylinositol-4,5-bisphosphate binding;GO:0008289//lipid binding;GO:0030276//clathrin binding;GO:0035091//phosphatidylinositol binding;GO:0043167//ion binding;GO:0043168//anion binding;GO:1901981//phosphatidylinositol phospha…	GO:0006508//proteolysis;GO:0006511//ubiquitin-dependent protein catabolic process;GO:0006807//nitrogen compound metabolic process;GO:0006810//transport;GO:0006886//intracellular protein transport;GO:0006897//endocytosis;GO:0006898//receptor-mediated endocytosis;GO:0007154//cell communication;GO:0007267//cell-cell signaling;GO:0007268//chemical synaptic transmission;GO:0007270//neuron-neuron synap…
ncbi_66068953	1100	1237	765	1267	1186	1203	73.14	84.21	64.51	84.96	93.55	96.40	73.9533333333333	91.6366666666667	0.309309804723122	0.0112968568455849	0.251490711790461	pi038	XP_043001608.1 uncharacterized protein UV8b_08176 [Ustilaginoidea virens]	-	-	-	-	GO:0005575//cellular_component;GO:0005622//intracellular anatomical structure;GO:0005634//nucleus;GO:0005654//nucleoplasm;GO:0005737//cytoplasm;GO:0031974//membrane-enclosed lumen;GO:0031981//nuclear lumen;GO:0043226//organelle;GO:0043227//membrane-bounded organelle;GO:0043229//intracellular organelle;GO:0043231//intracellular membrane-bounded organelle;GO:0043233//organelle lumen;GO:0070013//int…	GO:0003674//molecular_function;GO:0003824//catalytic activity;GO:0004518//nuclease activity;GO:0004519//endonuclease activity;GO:0004520//endodeoxyribonuclease activity;GO:0004527//exonuclease activity;GO:0004529//exodeoxyribonuclease activity;GO:0004536//deoxyribonuclease activity;GO:0005488//binding;GO:0008296//3'-5'-exodeoxyribonuclease activity;GO:0008408//3'-5' exonuclease activity;GO:001678…	GO:0000737//DNA catabolic process, endonucleolytic;GO:0006139//nucleobase-containing compound metabolic process;GO:0006259//DNA metabolic process;GO:0006308//DNA catabolic process;GO:0006309//apoptotic DNA fragmentation;GO:0006725//cellular aromatic compound metabolic process;GO:0006807//nitrogen compound metabolic process;GO:0006915//apoptotic process;GO:0006921//cellular component disassembly i…
MSTRG.8695	1037	729	823	1548	890	1244	225.36	166.61	229.46	348.52	234.35	318.56	207.143333333333	300.476666666667	0.536623574071119	0.0113406378049678	0.251490711790461	--	-	-	-	-	-	-	-	-
ncbi_66064414	2367	2594	1637	2695	2504	2419	175.70	197.42	154.21	202.04	220.75	216.16	175.776666666667	212.983333333333	0.276996965309172	0.0113454456446825	0.251490711790461	LAP1	XP_042997068.1 uncharacterized protein UV8b_03636 [Ustilaginoidea virens]	-	-	-	-	GO:0000322//storage vacuole;GO:0000323//lytic vacuole;GO:0000324//fungal-type vacuole;GO:0005575//cellular_component;GO:0005576//extracellular region;GO:0005622//intracellular anatomical structure;GO:0005737//cytoplasm;GO:0005773//vacuole;GO:0043226//organelle;GO:0043227//membrane-bounded organelle;GO:0043229//intracellular organelle;GO:0043231//intracellular membrane-bounded organelle	GO:0003674//molecular_function;GO:0003824//catalytic activity;GO:0004177//aminopeptidase activity;GO:0005488//binding;GO:0008233//peptidase activity;GO:0008238//exopeptidase activity;GO:0016787//hydrolase activity;GO:0043167//ion binding;GO:0043169//cation binding;GO:0046872//metal ion binding;GO:0140096//catalytic activity, acting on a protein	GO:0006508//proteolysis;GO:0006807//nitrogen compound metabolic process;GO:0008150//biological_process;GO:0008152//metabolic process;GO:0019538//protein metabolic process;GO:0043170//macromolecule metabolic process;GO:0044238//primary metabolic process;GO:0044419//biological process involved in interspecies interaction between organisms;GO:0051704//multi-organism process;GO:0071704//organic subst…
ncbi_66069011	6521	6495	5886	8106	6784	6772	183.11	185.49	209.04	228.04	224.82	230.54	192.546666666667	227.8	0.242559599372539	0.0113851392164021	0.251571280811515	--	XP_043001666.1 uncharacterized protein UV8b_08234 [Ustilaginoidea virens]	-	-	-	-	-	GO:0004672//protein kinase activity;GO:0005524//ATP binding	GO:0006468//protein phosphorylation
ncbi_66067075	1992	2058	1309	2322	1969	1906	58.28	61.25	48.44	68.07	67.99	67.59	55.99	67.8833333333333	0.277888228456628	0.0114225186073506	0.251571280811515	--	XP_042999730.1 uncharacterized protein UV8b_06298 [Ustilaginoidea virens]	-	-	-	-	-	-	-
ncbi_66061384	3144	3256	2153	3676	2968	3054	140.52	148.44	121.85	165.08	156.91	165.06	136.936666666667	162.35	0.245598584957751	0.0114363809553413	0.251571280811515	sed4	XP_042994038.1 uncharacterized protein UV8b_00606 [Ustilaginoidea virens]	-	-	-	-	-	GO:0008236//serine-type peptidase activity	GO:0006508//proteolysis;GO:0009306//protein secretion
ncbi_66063977	880	832	631	936	838	857	62.74	60.79	57.08	67.37	70.93	73.59	60.2033333333333	70.63	0.230437728282089	0.0115213563976456	0.252797274257985	ZRG17	XP_042996631.1 uncharacterized protein UV8b_03199 [Ustilaginoidea virens]	-	-	-	-	GO:0000139//Golgi membrane;GO:0000322//storage vacuole;GO:0000323//lytic vacuole;GO:0000324//fungal-type vacuole;GO:0005575//cellular_component;GO:0005622//intracellular anatomical structure;GO:0005634//nucleus;GO:0005635//nuclear envelope;GO:0005737//cytoplasm;GO:0005773//vacuole;GO:0005783//endoplasmic reticulum;GO:0005789//endoplasmic reticulum membrane;GO:0005794//Golgi apparatus;GO:0012505//…	GO:0003674//molecular_function;GO:0005215//transporter activity;GO:0005385//zinc ion transmembrane transporter activity;GO:0008324//cation transmembrane transporter activity;GO:0015075//ion transmembrane transporter activity;GO:0015318//inorganic molecular entity transmembrane transporter activity;GO:0015562//efflux transmembrane transporter activity;GO:0022857//transmembrane transporter activity…	GO:0000041//transition metal ion transport;GO:0006810//transport;GO:0006811//ion transport;GO:0006812//cation transport;GO:0006829//zinc ion transport;GO:0006873//cellular ion homeostasis;GO:0006875//cellular metal ion homeostasis;GO:0006882//cellular zinc ion homeostasis;GO:0008150//biological_process;GO:0009987//cellular process;GO:0010035//response to inorganic substance;GO:0010038//response t…
MSTRG.9292	66	54	30	85	67	80	7.61	6.43	4.40	9.97	9.23	11.03	6.14666666666667	10.0766666666667	0.713142323198373	0.011612671958033	0.253653105058914	--	-	-	-	-	-	-	-	-
ncbi_66065904	1443	1573	1712	1345	950	934	69.98	77.86	105.16	65.58	54.52	54.74	84.3333333333333	58.28	-0.533102101683365	0.0116521327050509	0.253653105058914	apdG	XP_042998558.1 uncharacterized protein UV8b_05126 [Ustilaginoidea virens]	-	-	-	-	-	GO:0016491//oxidoreductase activity;GO:0016627//oxidoreductase activity, acting on the CH-CH group of donors;GO:0018515//pimeloyl-CoA dehydrogenase activity;GO:0050660//flavin adenine dinucleotide binding	GO:0006790//sulfur compound metabolic process
ncbi_66065090	207	268	221	185	146	144	22.21	29.65	30.17	20.16	18.69	18.51	27.3433333333333	19.12	-0.516106604421735	0.0116581322614841	0.253653105058914	--	XP_042997744.1 uncharacterized protein UV8b_04312 [Ustilaginoidea virens]	-	-	-	-	GO:0005575//cellular_component;GO:0005618//cell wall;GO:0005619//ascospore wall;GO:0005622//intracellular anatomical structure;GO:0005628//prospore membrane;GO:0005811//lipid droplet;GO:0009277//fungal-type cell wall;GO:0016020//membrane;GO:0016021//integral component of membrane;GO:0030312//external encapsulating structure;GO:0031160//spore wall;GO:0031224//intrinsic component of membrane;GO:004…	GO:0003674//molecular_function	GO:0000003//reproduction;GO:0003006//developmental process involved in reproduction;GO:0007049//cell cycle;GO:0008150//biological_process;GO:0009272//fungal-type cell wall biogenesis;GO:0009653//anatomical structure morphogenesis;GO:0009987//cellular process;GO:0010927//cellular component assembly involved in morphogenesis;GO:0016043//cellular component organization;GO:0019953//sexual reproductio…
MSTRG.6464	112	86	93	66	60	54	8.22	6.47	8.66	4.89	5.23	4.77	7.78333333333333	4.96333333333333	-0.649078796014925	0.0117015002016002	0.253653105058914	--	uncharacterized protein UV8b_01284 [Ustilaginoidea virens]	-	-	-	-	-	-	-
ncbi_66067668	196	176	107	125	91	88	21.34	19.77	14.83	13.83	11.83	11.48	18.6466666666667	12.38	-0.590906438540773	0.0117070663873345	0.253653105058914	SPAC29A4.13	XP_043000323.1 uncharacterized protein UV8b_06891 [Ustilaginoidea virens]	-	-	-	-	-	GO:0003674//molecular_function;GO:0005488//binding;GO:0016151//nickel cation binding;GO:0043167//ion binding;GO:0043169//cation binding;GO:0046872//metal ion binding;GO:0046914//transition metal ion binding	GO:0006807//nitrogen compound metabolic process;GO:0008150//biological_process;GO:0008152//metabolic process;GO:0009987//cellular process;GO:0019627//urea metabolic process;GO:0034641//cellular nitrogen compound metabolic process;GO:0043085//positive regulation of catalytic activity;GO:0043603//cellular amide metabolic process;GO:0044093//positive regulation of molecular function;GO:0044237//cell…
ncbi_66066883	10	16	10	26	23	26	0.68	1.11	0.86	1.77	1.84	2.12	0.883333333333333	1.91	1.11254277930634	0.0118753921695753	0.25608404706398	--	XP_042999538.1 uncharacterized protein UV8b_06106 [Ustilaginoidea virens]	-	-	-	-	-	-	-
ncbi_66062545	321	273	175	343	313	323	24.33	21.22	16.83	26.26	28.18	29.46	20.7933333333333	27.9666666666667	0.427587257953038	0.0118785081402725	0.25608404706398	--	XP_042995199.1 uncharacterized protein UV8b_01767 [Ustilaginoidea virens]	-	-	-	-	-	-	-
ncbi_66066872	551	565	503	483	372	315	29.13	30.51	33.70	25.69	23.29	20.11	31.1133333333333	23.03	-0.43401855545014	0.0120247070629117	0.25859102626585	P450-1	XP_042999527.1 uncharacterized protein UV8b_06095 [Ustilaginoidea virens]	-	-	-	-	-	GO:0003674//molecular_function;GO:0003824//catalytic activity;GO:0004497//monooxygenase activity;GO:0005488//binding;GO:0005506//iron ion binding;GO:0016491//oxidoreductase activity;GO:0016705//oxidoreductase activity, acting on paired donors, with incorporation or reduction of molecular oxygen;GO:0020037//heme binding;GO:0043167//ion binding;GO:0043169//cation binding;GO:0046872//metal ion bindi…	GO:0006082//organic acid metabolic process;GO:0006629//lipid metabolic process;GO:0006720//isoprenoid metabolic process;GO:0006721//terpenoid metabolic process;GO:0008150//biological_process;GO:0008152//metabolic process;GO:0008299//isoprenoid biosynthetic process;GO:0008610//lipid biosynthetic process;GO:0009058//biosynthetic process;GO:0009685//gibberellin metabolic process;GO:0009686//gibberel…
ncbi_66068342	7656	8473	4403	11710	7304	8312	264.28	297.80	192.31	405.41	297.81	347.50	251.463333333333	350.24	0.477995808207658	0.0121034780366804	0.259639125625564	gtaA	XP_043000997.1 uncharacterized protein UV8b_07565 [Ustilaginoidea virens]	-	-	-	-	-	-	-
ncbi_66061049	542	366	512	377	273	239	16.16	11.10	19.31	11.27	9.61	8.64	15.5233333333333	9.84	-0.657708160759929	0.0121605887150533	0.26021853822187	HET-E1	XP_042993703.1 uncharacterized protein UV8b_00271 [Ustilaginoidea virens]	-	-	-	-	-	GO:0004068//aspartate 1-decarboxylase activity;GO:0005515//protein binding	GO:0015940//pantothenate biosynthetic process
ncbi_66066130	4181	4415	2887	4592	4111	4312	278.84	301.50	244.22	308.90	325.29	346.60	274.853333333333	326.93	0.250319792836355	0.0122172553592039	0.260785611309427	lsb5	XP_042998783.1 uncharacterized protein UV8b_05353 [Ustilaginoidea virens]	-	-	-	-	GO:0005575//cellular_component;GO:0005622//intracellular anatomical structure;GO:0005737//cytoplasm;GO:0005856//cytoskeleton;GO:0005938//cell cortex;GO:0015629//actin cytoskeleton;GO:0016020//membrane;GO:0030479//actin cortical patch;GO:0030863//cortical cytoskeleton;GO:0030864//cortical actin cytoskeleton;GO:0031966//mitochondrial membrane;GO:0043226//organelle;GO:0043228//non-membrane-bounded o…	GO:0003674//molecular_function;GO:0005262//calcium channel activity;GO:0005488//binding;GO:0005515//protein binding;GO:0005543//phospholipid binding;GO:0008289//lipid binding;GO:0032182//ubiquitin-like protein binding;GO:0035091//phosphatidylinositol binding;GO:0043130//ubiquitin binding;GO:0043167//ion binding;GO:0043168//anion binding	GO:0006810//transport;GO:0006886//intracellular protein transport;GO:0006897//endocytosis;GO:0006996//organelle organization;GO:0007010//cytoskeleton organization;GO:0007015//actin filament organization;GO:0008104//protein localization;GO:0008150//biological_process;GO:0009987//cellular process;GO:0015031//protein transport;GO:0015833//peptide transport;GO:0016043//cellular component organization…
ncbi_66068988	265	271	154	294	282	325	32.63	34.51	24.15	36.88	41.52	47.82	30.43	42.0733333333333	0.467411788817172	0.0122684974734945	0.26123438585803	--	XP_043001643.1 uncharacterized protein UV8b_08211 [Ustilaginoidea virens]	-	-	-	-	GO:0005575//cellular_component	GO:0003674//molecular_function;GO:0005515//protein binding	GO:0008150//biological_process
ncbi_66063895	2101	2271	1233	2456	2265	2190	53.71	59.02	39.86	62.87	68.31	67.90	50.8633333333333	66.36	0.383687874012364	0.0123197967593493	0.261362559963175	SPAC1327.01c	XP_042996549.1 uncharacterized protein UV8b_03117 [Ustilaginoidea virens]	-	-	-	-	-	GO:0000981//DNA-binding transcription factor activity, RNA polymerase II-specific;GO:0003677//DNA binding;GO:0008270//zinc ion binding	GO:0006351//transcription, DNA-templated;GO:0006355//regulation of transcription, DNA-templated
ncbi_66061293	185	89	153	103	58	59	82.64	43.40	89.08	49.45	32.35	30.13	71.7066666666667	37.31	-0.942544894334937	0.0123653403997081	0.261362559963175	--	XP_042993947.1 uncharacterized protein UV8b_00515 [Ustilaginoidea virens]	-	-	-	-	GO:0005886//plasma membrane	GO:0022857//transmembrane transporter activity	GO:0055085//transmembrane transport
MSTRG.9067	227	209	142	247	246	230	30.62	29.21	24.42	34.01	39.74	37.00	28.0833333333333	36.9166666666667	0.394558107373163	0.0123891003615498	0.261362559963175	--	-	-	-	-	-	-	-	-
ncbi_66066531	5335	5021	2015	6014	5661	6373	415.94	401.63	199.43	473.87	524.47	597.82	339	532.053333333333	0.650285596197444	0.0123954481879585	0.261362559963175	ZRT2	XP_042999184.1 uncharacterized protein UV8b_05754 [Ustilaginoidea virens]	-	-	-	-	GO:0005575//cellular_component;GO:0005622//intracellular anatomical structure;GO:0005737//cytoplasm;GO:0005783//endoplasmic reticulum;GO:0005886//plasma membrane;GO:0012505//endomembrane system;GO:0016020//membrane;GO:0016021//integral component of membrane;GO:0031224//intrinsic component of membrane;GO:0043226//organelle;GO:0043227//membrane-bounded organelle;GO:0043229//intracellular organelle;…	GO:0000007//low-affinity zinc ion transmembrane transporter activity;GO:0003674//molecular_function;GO:0005215//transporter activity;GO:0005385//zinc ion transmembrane transporter activity;GO:0008324//cation transmembrane transporter activity;GO:0015075//ion transmembrane transporter activity;GO:0015318//inorganic molecular entity transmembrane transporter activity;GO:0022857//transmembrane trans…	GO:0000041//transition metal ion transport;GO:0006810//transport;GO:0006811//ion transport;GO:0006812//cation transport;GO:0006829//zinc ion transport;GO:0008150//biological_process;GO:0030001//metal ion transport;GO:0034220//ion transmembrane transport;GO:0051179//localization;GO:0051234//establishment of localization;GO:0055085//transmembrane transport;GO:0071577//zinc ion transmembrane transpo…
ncbi_66063500	4239	4395	2981	4585	4145	4178	204.19	216.08	181.88	222.05	236.29	243.24	200.716666666667	233.86	0.220484703624319	0.0125657728511415	0.264009622603488	YLR345W	XP_042996154.1 uncharacterized protein UV8b_02722 [Ustilaginoidea virens]	Metabolism	Carbohydrate metabolism	ko00051//Fructose and mannose metabolism	K19030	GO:0005575//cellular_component;GO:0005622//intracellular anatomical structure;GO:0005737//cytoplasm	GO:0000166//nucleotide binding;GO:0003674//molecular_function;GO:0003824//catalytic activity;GO:0003873//6-phosphofructo-2-kinase activity;GO:0004331//fructose-2,6-bisphosphate 2-phosphatase activity;GO:0005488//binding;GO:0005524//ATP binding;GO:0008443//phosphofructokinase activity;GO:0016301//kinase activity;GO:0016740//transferase activity;GO:0016772//transferase activity, transferring phosph…	GO:0005975//carbohydrate metabolic process;GO:0005996//monosaccharide metabolic process;GO:0006000//fructose metabolic process;GO:0006003//fructose 2,6-bisphosphate metabolic process;GO:0006109//regulation of carbohydrate metabolic process;GO:0006110//regulation of glycolytic process;GO:0006140//regulation of nucleotide metabolic process;GO:0006793//phosphorus metabolic process;GO:0006796//phosph…
ncbi_66065516	2300	2471	2058	3075	2324	2493	101.96	111.72	115.52	136.95	121.85	133.65	109.733333333333	130.816666666667	0.253544523730072	0.0126102268362652	0.264009622603488	ctnnbl1	XP_042998170.1 uncharacterized protein UV8b_04738 [Ustilaginoidea virens]	Genetic Information Processing	Transcription	ko03040//Spliceosome	K12864	GO:0000974//Prp19 complex;GO:0005575//cellular_component;GO:0005622//intracellular anatomical structure;GO:0005634//nucleus;GO:0005654//nucleoplasm;GO:0005681//spliceosomal complex;GO:0005737//cytoplasm;GO:0031974//membrane-enclosed lumen;GO:0031981//nuclear lumen;GO:0032991//protein-containing complex;GO:0043226//organelle;GO:0043227//membrane-bounded organelle;GO:0043229//intracellular organell…	GO:0003674//molecular_function;GO:0005488//binding;GO:0005515//protein binding;GO:0019899//enzyme binding	GO:0000375//RNA splicing, via transesterification reactions;GO:0000377//RNA splicing, via transesterification reactions with bulged adenosine as nucleophile;GO:0000398//mRNA splicing, via spliceosome;GO:0002200//somatic diversification of immune receptors;GO:0002376//immune system process;GO:0002377//immunoglobulin production;GO:0002440//production of molecular mediator of immune response;GO:0002…
ncbi_66061715	5096	4832	3958	4088	3664	2977	294.56	285.54	289.99	237.96	250.97	207.67	290.03	232.2	-0.320834164632304	0.0126409814066345	0.264009622603488	--	XP_042994369.1 uncharacterized protein UV8b_00937 [Ustilaginoidea virens]	-	-	-	-	-	-	-
ncbi_66060911	1329	1418	1051	1125	907	1001	39.47	42.84	39.48	33.48	31.79	36.03	40.5966666666667	33.7666666666667	-0.265761506373826	0.0126431444485649	0.264009622603488	--	XP_042993565.1 uncharacterized protein UV8b_00133 [Ustilaginoidea virens]	-	-	-	-	-	-	GO:0016192//vesicle-mediated transport
ncbi_66068916	329	329	232	205	194	229	28.41	29.19	25.45	17.92	19.93	23.76	27.6833333333333	20.5366666666667	-0.430815632535053	0.0127041990063482	0.264433436468482	rnc	XP_043001571.1 uncharacterized protein UV8b_08139 [Ustilaginoidea virens]	Genetic Information Processing	Translation	ko03008//Ribosome biogenesis in eukaryotes	K03685	GO:0005575//cellular_component;GO:0005622//intracellular anatomical structure;GO:0005634//nucleus;GO:0005654//nucleoplasm;GO:0005730//nucleolus;GO:0031974//membrane-enclosed lumen;GO:0031981//nuclear lumen;GO:0043226//organelle;GO:0043227//membrane-bounded organelle;GO:0043228//non-membrane-bounded organelle;GO:0043229//intracellular organelle;GO:0043231//intracellular membrane-bounded organelle;…	GO:0003674//molecular_function;GO:0003676//nucleic acid binding;GO:0003723//RNA binding;GO:0003725//double-stranded RNA binding;GO:0003824//catalytic activity;GO:0004518//nuclease activity;GO:0004519//endonuclease activity;GO:0004521//endoribonuclease activity;GO:0004525//ribonuclease III activity;GO:0004540//ribonuclease activity;GO:0005488//binding;GO:0016787//hydrolase activity;GO:0016788//hyd…	GO:0000003//reproduction;GO:0000294//nuclear-transcribed mRNA catabolic process, endonucleolytic cleavage-dependent decay;GO:0000469//cleavage involved in rRNA processing;GO:0000478//endonucleolytic cleavage involved in rRNA processing;GO:0000956//nuclear-transcribed mRNA catabolic process;GO:0006139//nucleobase-containing compound metabolic process;GO:0006325//chromatin organization;GO:0006351//…
ncbi_66060934	479	554	615	295	410	293	69.66	83.65	114.12	43.88	71.52	50.75	89.1433333333333	55.3833333333333	-0.686675021404826	0.0127246164917164	0.264433436468482	--	XP_042993588.1 uncharacterized protein UV8b_00156 [Ustilaginoidea virens]	-	-	-	-	GO:0005575//cellular_component;GO:0005622//intracellular anatomical structure;GO:0005737//cytoplasm	GO:0003674//molecular_function;GO:0003824//catalytic activity;GO:0008233//peptidase activity;GO:0008234//cysteine-type peptidase activity;GO:0016787//hydrolase activity;GO:0019783//ubiquitin-like protein-specific protease activity;GO:0061578//Lys63-specific deubiquitinase activity;GO:0101005//deubiquitinase activity;GO:0140096//catalytic activity, acting on a protein;GO:1990380//Lys48-specific de…	GO:0000003//reproduction;GO:0002009//morphogenesis of an epithelium;GO:0006464//cellular protein modification process;GO:0006508//proteolysis;GO:0006807//nitrogen compound metabolic process;GO:0007049//cell cycle;GO:0007275//multicellular organism development;GO:0007369//gastrulation;GO:0008150//biological_process;GO:0008152//metabolic process;GO:0009653//anatomical structure morphogenesis;GO:000…
ncbi_66066625	622	403	553	406	328	255	32.33	21.40	36.42	21.23	20.19	16.01	30.05	19.1433333333333	-0.650522929933677	0.0128647022821139	0.266633240025546	mns1B	XP_042999278.1 uncharacterized protein UV8b_05848 [Ustilaginoidea virens]	Metabolism;Genetic Information Processing;Metabolism;Metabolism	Global and overview maps;Folding, sorting and degradation;Glycan biosynthesis and metabolism;Glycan biosynthesis and metabolism	ko01100//Metabolic pathways;ko04141//Protein processing in endoplasmic reticulum;ko00510//N-Glycan biosynthesis;ko00513//Various types of N-glycan biosynthesis	K01230;K01230;K01230;K01230	GO:0005575//cellular_component;GO:0005576//extracellular region;GO:0005622//intracellular anatomical structure;GO:0005737//cytoplasm;GO:0005783//endoplasmic reticulum;GO:0012505//endomembrane system;GO:0016020//membrane;GO:0031410//cytoplasmic vesicle;GO:0031974//membrane-enclosed lumen;GO:0031982//vesicle;GO:0031983//vesicle lumen;GO:0043226//organelle;GO:0043227//membrane-bounded organelle;GO:0…	GO:0003674//molecular_function;GO:0003824//catalytic activity;GO:0004553//hydrolase activity, hydrolyzing O-glycosyl compounds;GO:0004559//alpha-mannosidase activity;GO:0004571//mannosyl-oligosaccharide 1,2-alpha-mannosidase activity;GO:0005488//binding;GO:0005509//calcium ion binding;GO:0015923//mannosidase activity;GO:0015924//mannosyl-oligosaccharide mannosidase activity;GO:0016787//hydrolase …	GO:0005975//carbohydrate metabolic process;GO:0006464//cellular protein modification process;GO:0006486//protein glycosylation;GO:0006491//N-glycan processing;GO:0006508//proteolysis;GO:0006511//ubiquitin-dependent protein catabolic process;GO:0006516//glycoprotein catabolic process;GO:0006807//nitrogen compound metabolic process;GO:0006950//response to stress;GO:0006986//response to unfolded pro…
ncbi_66068771	1877	1302	2233	1536	741	509	52.44	36.99	78.89	42.99	24.43	17.24	56.1066666666667	28.22	-0.991454215973883	0.0128921566605759	0.266633240025546	isp4	XP_043001426.1 uncharacterized protein UV8b_07994 [Ustilaginoidea virens]	-	-	-	-	-	-	GO:0055085//transmembrane transport
ncbi_66068657	2190	2088	1824	2614	2046	2270	58.76	56.96	61.89	70.25	64.77	73.85	59.2033333333333	69.6233333333333	0.233892480752823	0.0129514546819234	0.266895776965374	tea4	XP_043001312.1 uncharacterized protein UV8b_07880 [Ustilaginoidea virens]	-	-	-	-	GO:0000131//incipient cellular bud site;GO:0000133//polarisome;GO:0005575//cellular_component;GO:0005622//intracellular anatomical structure;GO:0005634//nucleus;GO:0005737//cytoplasm;GO:0005856//cytoskeleton;GO:0005875//microtubule associated complex;GO:0005933//cellular bud;GO:0005934//cellular bud tip;GO:0005935//cellular bud neck;GO:0005938//cell cortex;GO:0015630//microtubule cytoskeleton;GO:…	GO:0003674//molecular_function;GO:0005488//binding;GO:0005515//protein binding;GO:0019208//phosphatase regulator activity;GO:0019888//protein phosphatase regulator activity;GO:0030234//enzyme regulator activity;GO:0030674//protein-macromolecule adaptor activity;GO:0060090//molecular adaptor activity;GO:0098772//molecular function regulator	GO:0006355//regulation of transcription, DNA-templated;GO:0006996//organelle organization;GO:0007010//cytoskeleton organization;GO:0007049//cell cycle;GO:0007163//establishment or maintenance of cell polarity;GO:0007165//signal transduction;GO:0008064//regulation of actin polymerization or depolymerization;GO:0008104//protein localization;GO:0008150//biological_process;GO:0008360//regulation of c…
ncbi_66062704	6842	6832	4181	7447	7048	6558	456.31	466.56	353.68	500.95	557.69	527.13	425.516666666667	528.59	0.312933491367562	0.012972128663377	0.266895776965374	ipp-1	XP_042995358.1 uncharacterized protein UV8b_01926 [Ustilaginoidea virens]	Metabolism	Energy metabolism	ko00190//Oxidative phosphorylation	K01507	GO:0000228//nuclear chromosome;GO:0000785//chromatin;GO:0005575//cellular_component;GO:0005576//extracellular region;GO:0005618//cell wall;GO:0005622//intracellular anatomical structure;GO:0005634//nucleus;GO:0005694//chromosome;GO:0005737//cytoplasm;GO:0005773//vacuole;GO:0005829//cytosol;GO:0009277//fungal-type cell wall;GO:0016589//NURF complex;GO:0030312//external encapsulating structure;GO:0…	GO:0000287//magnesium ion binding;GO:0003674//molecular_function;GO:0003824//catalytic activity;GO:0004427//inorganic diphosphatase activity;GO:0005488//binding;GO:0016462//pyrophosphatase activity;GO:0016787//hydrolase activity;GO:0016817//hydrolase activity, acting on acid anhydrides;GO:0016818//hydrolase activity, acting on acid anhydrides, in phosphorus-containing anhydrides;GO:0043167//ion b…	GO:0002682//regulation of immune system process;GO:0006139//nucleobase-containing compound metabolic process;GO:0006325//chromatin organization;GO:0006338//chromatin remodeling;GO:0006351//transcription, DNA-templated;GO:0006725//cellular aromatic compound metabolic process;GO:0006793//phosphorus metabolic process;GO:0006796//phosphate-containing compound metabolic process;GO:0006807//nitrogen co…
ncbi_66063453	6163	5446	6090	4719	4342	3636	329.04	297.03	412.00	253.53	274.54	234.44	346.023333333333	254.17	-0.445075568846325	0.0129974693004537	0.266895776965374	davD	XP_042996107.1 uncharacterized protein UV8b_02675 [Ustilaginoidea virens]	Metabolism;Metabolism;Metabolism;Metabolism;Metabolism;Metabolism	Global and overview maps;Amino acid metabolism;Amino acid metabolism;Metabolism of cofactors and vitamins;Amino acid metabolism;Carbohydrate metabolism	ko01100//Metabolic pathways;ko00250//Alanine, aspartate and glutamate metabolism;ko00310//Lysine degradation;ko00760//Nicotinate and nicotinamide metabolism;ko00350//Tyrosine metabolism;ko00650//Butanoate metabolism	K00135;K00135;K00135;K00135;K00135;K00135	-	GO:0003842//1-pyrroline-5-carboxylate dehydrogenase activity;GO:0004491//methylmalonate-semialdehyde dehydrogenase (acylating) activity;GO:0004777//succinate-semialdehyde dehydrogenase (NAD+) activity;GO:0008802//betaine-aldehyde dehydrogenase activity;GO:0009013//succinate-semialdehyde dehydrogenase [NAD(P)+] activity;GO:0016491//oxidoreductase activity;GO:0016620//oxidoreductase activity, actin…	GO:0006527//arginine catabolic process;GO:0006562//proline catabolic process;GO:0006574//valine catabolic process;GO:0006578//amino-acid betaine biosynthetic process;GO:0009450//gamma-aminobutyric acid catabolic process;GO:0010124//phenylacetate catabolic process
ncbi_66068626	2338	2394	3069	2034	1677	1310	75.76	78.96	125.81	66.08	64.17	51.43	93.51	60.56	-0.626755450360792	0.0132104069713031	0.270625517220179	SPBC2D10.04	XP_043001281.1 uncharacterized protein UV8b_07849 [Ustilaginoidea virens]	-	-	-	-	-	-	-
ncbi_66065757	4307	4474	3358	4836	4003	4280	339.46	361.83	336.00	385.26	374.95	405.81	345.763333333333	388.673333333333	0.168773242861332	0.0133656944158302	0.271291905207442	GAL10	XP_042998411.1 uncharacterized protein UV8b_04979 [Ustilaginoidea virens]	Metabolism;Metabolism;Metabolism	Global and overview maps;Carbohydrate metabolism;Carbohydrate metabolism	ko01100//Metabolic pathways;ko00520//Amino sugar and nucleotide sugar metabolism;ko00052//Galactose metabolism	K01784;K01784;K01784	GO:0005575//cellular_component;GO:0005622//intracellular anatomical structure;GO:0005737//cytoplasm;GO:0005829//cytosol	GO:0003674//molecular_function;GO:0003824//catalytic activity;GO:0003854//3-beta-hydroxy-delta5-steroid dehydrogenase activity;GO:0003974//UDP-N-acetylglucosamine 4-epimerase activity;GO:0003978//UDP-glucose 4-epimerase activity;GO:0004034//aldose 1-epimerase activity;GO:0004316//3-oxoacyl-[acyl-carrier-protein] reductase (NADPH) activity;GO:0005488//binding;GO:0005515//protein binding;GO:0008170…	GO:0000271//polysaccharide biosynthetic process;GO:0000272//polysaccharide catabolic process;GO:0005975//carbohydrate metabolic process;GO:0005996//monosaccharide metabolic process;GO:0006012//galactose metabolic process;GO:0006464//cellular protein modification process;GO:0006486//protein glycosylation;GO:0006633//fatty acid biosynthetic process;GO:0006694//steroid biosynthetic process;GO:000680…
ncbi_66063893	17	9	6	24	24	23	4.28	2.40	1.94	6.30	7.36	6.79	2.87333333333333	6.81666666666667	1.24634106874002	0.0133778764854191	0.271291905207442	--	XP_042996547.1 uncharacterized protein UV8b_03115 [Ustilaginoidea virens]	-	-	-	-	-	-	-
ncbi_66066196	379	384	514	330	247	215	18.84	19.49	32.37	16.50	14.54	12.92	23.5666666666667	14.6533333333333	-0.685518828747535	0.0133810386554392	0.271291905207442	SPCPB1C11.02	XP_042998849.1 uncharacterized protein UV8b_05419 [Ustilaginoidea virens]	-	-	-	-	GO:0005575//cellular_component;GO:0016020//membrane;GO:0016021//integral component of membrane;GO:0031224//intrinsic component of membrane	GO:0003674//molecular_function;GO:0005215//transporter activity;GO:0005342//organic acid transmembrane transporter activity;GO:0008509//anion transmembrane transporter activity;GO:0008514//organic anion transmembrane transporter activity;GO:0015075//ion transmembrane transporter activity;GO:0015171//amino acid transmembrane transporter activity;GO:0015318//inorganic molecular entity transmembrane…	GO:0003333//amino acid transmembrane transport;GO:0006810//transport;GO:0006811//ion transport;GO:0006820//anion transport;GO:0006865//amino acid transport;GO:0008150//biological_process;GO:0009450//gamma-aminobutyric acid catabolic process;GO:0015711//organic anion transport;GO:0015849//organic acid transport;GO:0034220//ion transmembrane transport;GO:0046942//carboxylic acid transport;GO:005117…
ncbi_66067031	2908	2753	1867	3661	2413	3315	85.77	82.60	69.65	108.20	84.01	118.51	79.34	103.573333333333	0.384532302552751	0.0134241479886631	0.271291905207442	--	XP_042999686.1 uncharacterized protein UV8b_06254 [Ustilaginoidea virens]	-	-	-	-	GO:0000139//Golgi membrane;GO:0005575//cellular_component;GO:0005622//intracellular anatomical structure;GO:0005737//cytoplasm;GO:0005783//endoplasmic reticulum;GO:0005789//endoplasmic reticulum membrane;GO:0005794//Golgi apparatus;GO:0005795//Golgi stack;GO:0005798//Golgi-associated vesicle;GO:0005886//plasma membrane;GO:0012505//endomembrane system;GO:0016020//membrane;GO:0016021//integral comp…	GO:0002020//protease binding;GO:0003674//molecular_function;GO:0005215//transporter activity;GO:0005216//ion channel activity;GO:0005244//voltage-gated ion channel activity;GO:0005253//anion channel activity;GO:0005488//binding;GO:0005515//protein binding;GO:0008289//lipid binding;GO:0008308//voltage-gated anion channel activity;GO:0008509//anion transmembrane transporter activity;GO:0010427//abs…	GO:0001101//response to acid chemical;GO:0002790//peptide secretion;GO:0006810//transport;GO:0006811//ion transport;GO:0006820//anion transport;GO:0006873//cellular ion homeostasis;GO:0006885//regulation of pH;GO:0006928//movement of cell or subcellular component;GO:0006950//response to stress;GO:0006996//organelle organization;GO:0007030//Golgi organization;GO:0007032//endosome organization;GO:0…
ncbi_66066641	2448	1971	1955	2827	2479	2318	121.71	100.04	123.13	141.34	145.89	139.25	114.96	142.16	0.306383619571342	0.0134266840552264	0.271291905207442	--	XP_042999294.1 uncharacterized protein UV8b_05864 [Ustilaginoidea virens]	-	-	-	-	-	-	-
ncbi_66062493	5490	5467	3704	6173	4982	5288	397.97	406.21	340.72	451.81	428.83	461.59	381.633333333333	447.41	0.229410314818797	0.0134320524641551	0.271291905207442	erg10	XP_042995147.1 uncharacterized protein UV8b_01715 [Ustilaginoidea virens]	Metabolism;Metabolism;Metabolism;Metabolism;Metabolism;Metabolism;Metabolism;Metabolism;Metabolism;Metabolism;Metabolism;Metabolism	Global and overview maps;Global and overview maps;Global and overview maps;Carbohydrate metabolism;Amino acid metabolism;Carbohydrate metabolism;Global and overview maps;Amino acid metabolism;Amino acid metabolism;Metabolism of terpenoids and polyketides;Lipid metabolism;Carbohydrate metabolism	ko01100//Metabolic pathways;ko01110//Biosynthesis of secondary metabolites;ko01200//Carbon metabolism;ko00620//Pyruvate metabolism;ko00280//Valine, leucine and isoleucine degradation;ko00630//Glyoxylate and dicarboxylate metabolism;ko01212//Fatty acid metabolism;ko00380//Tryptophan metabolism;ko00310//Lysine degradation;ko00900//Terpenoid backbone biosynthesis;ko00071//Fatty acid degradation;ko00…	K00626;K00626;K00626;K00626;K00626;K00626;K00626;K00626;K00626;K00626;K00626;K00626	GO:0005575//cellular_component;GO:0005622//intracellular anatomical structure;GO:0005634//nucleus;GO:0005737//cytoplasm;GO:0005829//cytosol;GO:0043226//organelle;GO:0043227//membrane-bounded organelle;GO:0043229//intracellular organelle;GO:0043231//intracellular membrane-bounded organelle	GO:0003674//molecular_function;GO:0003824//catalytic activity;GO:0003985//acetyl-CoA C-acetyltransferase activity;GO:0003988//acetyl-CoA C-acyltransferase activity;GO:0004315//3-oxoacyl-[acyl-carrier-protein] synthase activity;GO:0005488//binding;GO:0016407//acetyltransferase activity;GO:0016408//C-acyltransferase activity;GO:0016453//C-acetyltransferase activity;GO:0016740//transferase activity;…	GO:0006066//alcohol metabolic process;GO:0006082//organic acid metabolic process;GO:0006629//lipid metabolic process;GO:0006631//fatty acid metabolic process;GO:0006633//fatty acid biosynthetic process;GO:0006635//fatty acid beta-oxidation;GO:0006694//steroid biosynthetic process;GO:0006696//ergosterol biosynthetic process;GO:0008150//biological_process;GO:0008152//metabolic process;GO:0008202//s…
ncbi_66062515	601	552	346	568	684	732	326.39	331.21	246.09	335.29	468.39	449.68	301.23	417.786666666667	0.471900993081194	0.0134626058223242	0.271291905207442	--	XP_042995169.1 uncharacterized protein UV8b_01737 [Ustilaginoidea virens]	-	-	-	-	-	-	-
ncbi_66063067	151	131	145	223	174	178	7.36	6.51	8.95	10.92	10.03	10.48	7.60666666666667	10.4766666666667	0.461843480510073	0.0135000702478022	0.271414203005233	NMT1	XP_042995721.1 uncharacterized protein UV8b_02289 [Ustilaginoidea virens]	-	-	-	-	GO:0005575//cellular_component;GO:0005622//intracellular anatomical structure;GO:0005737//cytoplasm;GO:0005829//cytosol;GO:0005840//ribosome;GO:0016020//membrane;GO:0032991//protein-containing complex;GO:0043226//organelle;GO:0043228//non-membrane-bounded organelle;GO:0043229//intracellular organelle;GO:0043232//intracellular non-membrane-bounded organelle;GO:1990904//ribonucleoprotein complex	GO:0003674//molecular_function;GO:0003824//catalytic activity;GO:0004379//glycylpeptide N-tetradecanoyltransferase activity;GO:0005488//binding;GO:0016410//N-acyltransferase activity;GO:0016740//transferase activity;GO:0016746//acyltransferase activity;GO:0016747//acyltransferase activity, transferring groups other than amino-acyl groups;GO:0019107//myristoyltransferase activity	GO:0001676//long-chain fatty acid metabolic process;GO:0001700//embryonic development via the syncytial blastoderm;GO:0002009//morphogenesis of an epithelium;GO:0006082//organic acid metabolic process;GO:0006464//cellular protein modification process;GO:0006497//protein lipidation;GO:0006498//N-terminal protein lipidation;GO:0006499//N-terminal protein myristoylation;GO:0006629//lipid metabolic p…
ncbi_66064966	1369	1508	1441	1197	1048	945	37.52	42.03	49.94	32.86	33.89	31.40	43.1633333333333	32.7166666666667	-0.399780515783707	0.0135895283041272	0.272136621974014	--	XP_042997620.1 uncharacterized protein UV8b_04188 [Ustilaginoidea virens]	-	-	-	-	GO:0005634//nucleus	GO:0003700//DNA-binding transcription factor activity;GO:0005524//ATP binding;GO:0008855//exodeoxyribonuclease VII activity	GO:0006355//regulation of transcription, DNA-templated;GO:0007059//chromosome segregation;GO:0030261//chromosome condensation
ncbi_66062430	770	712	499	818	707	894	29.65	27.93	24.32	31.61	32.17	41.66	27.3	35.1466666666667	0.364486918479682	0.0136934282597194	0.272136621974014	dapb3	XP_042995084.1 uncharacterized protein UV8b_01652 [Ustilaginoidea virens]	-	-	-	-	GO:0005576//extracellular region	GO:0003674//molecular_function;GO:0003824//catalytic activity;GO:0004806//triglyceride lipase activity;GO:0008198//ferrous iron binding;GO:0008233//peptidase activity;GO:0008236//serine-type peptidase activity;GO:0016491//oxidoreductase activity;GO:0016787//hydrolase activity;GO:0017171//serine hydrolase activity;GO:0017176//phosphatidylinositol N-acetylglucosaminyltransferase activity;GO:0047570…	GO:0006508//proteolysis;GO:0006725//cellular aromatic compound metabolic process;GO:0006807//nitrogen compound metabolic process;GO:0008150//biological_process;GO:0008152//metabolic process;GO:0016042//lipid catabolic process;GO:0019538//protein metabolic process;GO:0042952//beta-ketoadipate pathway;GO:0043170//macromolecule metabolic process;GO:0044238//primary metabolic process;GO:0071704//orga…
ncbi_66066737	3839	4247	2402	4331	3970	4559	239.12	270.65	189.70	271.88	293.20	342.47	233.156666666667	302.516666666667	0.375714946168808	0.0136949598356442	0.272136621974014	--	XP_042999390.1 uncharacterized protein UV8b_05960 [Ustilaginoidea virens]	-	-	-	-	-	-	GO:0008380//RNA splicing
ncbi_66062372	724	846	558	1007	700	957	81.30	98.05	79.75	114.97	93.85	128.62	86.3666666666667	112.48	0.381121984726234	0.0137109204629308	0.272136621974014	MPDU1	XP_042995026.1 uncharacterized protein UV8b_01594 [Ustilaginoidea virens]	-	-	-	-	GO:0005575//cellular_component;GO:0005622//intracellular anatomical structure;GO:0005737//cytoplasm;GO:0005783//endoplasmic reticulum;GO:0005789//endoplasmic reticulum membrane;GO:0012505//endomembrane system;GO:0016020//membrane;GO:0016021//integral component of membrane;GO:0031224//intrinsic component of membrane;GO:0031984//organelle subcompartment;GO:0042175//nuclear outer membrane-endoplasmi…	GO:0004521//endoribonuclease activity;GO:0005198//structural molecule activity	GO:0005975//carbohydrate metabolic process;GO:0006457//protein folding;GO:0006464//cellular protein modification process;GO:0006486//protein glycosylation;GO:0006487//protein N-linked glycosylation;GO:0006488//dolichol-linked oligosaccharide biosynthetic process;GO:0006490//oligosaccharide-lipid intermediate biosynthetic process;GO:0006629//lipid metabolic process;GO:0006807//nitrogen compound me…
ncbi_66062987	3742	3146	1741	2335	1636	1609	174.44	149.64	102.79	109.40	90.23	90.68	142.29	96.77	-0.556202507169265	0.0137306897799412	0.272136621974014	SPAC5D6.04	XP_042995641.1 uncharacterized protein UV8b_02209 [Ustilaginoidea virens]	-	-	-	-	GO:0005575//cellular_component;GO:0005622//intracellular anatomical structure;GO:0005737//cytoplasm;GO:0005783//endoplasmic reticulum;GO:0012505//endomembrane system;GO:0016020//membrane;GO:0016021//integral component of membrane;GO:0031224//intrinsic component of membrane;GO:0043226//organelle;GO:0043227//membrane-bounded organelle;GO:0043229//intracellular organelle;GO:0043231//intracellular me…	GO:0003674//molecular_function;GO:0005215//transporter activity;GO:0022857//transmembrane transporter activity	GO:0006810//transport;GO:0008150//biological_process;GO:0051179//localization;GO:0051234//establishment of localization;GO:0055085//transmembrane transport
ncbi_66068751	79	96	86	51	61	38	46.15	62.24	65.91	32.52	45.10	25.01	58.1	34.21	-0.764120059523991	0.0137437072645311	0.272136621974014	--	XP_043001406.1 uncharacterized protein UV8b_07974 [Ustilaginoidea virens]	-	-	-	-	-	-	-
ncbi_66062877	775	823	431	878	780	1055	137.63	152.62	97.90	160.39	166.90	222.06	129.383333333333	183.116666666667	0.501111319553533	0.0137781902727748	0.272136621974014	--	XP_042995531.1 uncharacterized protein UV8b_02099 [Ustilaginoidea virens]	-	-	-	-	-	-	-
ncbi_66064500	1436	1363	1156	1555	1477	1399	85.75	83.24	87.51	93.54	104.54	100.79	85.5	99.6233333333333	0.220559263477493	0.0138232213610551	0.272136621974014	nmr	XP_042997154.1 uncharacterized protein UV8b_03722 [Ustilaginoidea virens]	-	-	-	-	GO:0005575//cellular_component;GO:0005622//intracellular anatomical structure;GO:0005634//nucleus;GO:0005737//cytoplasm;GO:0043226//organelle;GO:0043227//membrane-bounded organelle;GO:0043229//intracellular organelle;GO:0043231//intracellular membrane-bounded organelle	GO:0000166//nucleotide binding;GO:0003674//molecular_function;GO:0003824//catalytic activity;GO:0005488//binding;GO:0016491//oxidoreductase activity;GO:0036094//small molecule binding;GO:0043167//ion binding;GO:0043168//anion binding;GO:0050661//NADP binding;GO:0051287//NAD binding;GO:0070401//NADP+ binding;GO:0070403//NAD+ binding;GO:0097159//organic cyclic compound binding;GO:1901265//nucleosid…	GO:0001079//nitrogen catabolite regulation of transcription from RNA polymerase II promoter;GO:0001081//nitrogen catabolite repression of transcription from RNA polymerase II promoter;GO:0006139//nucleobase-containing compound metabolic process;GO:0006351//transcription, DNA-templated;GO:0006355//regulation of transcription, DNA-templated;GO:0006357//regulation of transcription by RNA polymerase …
ncbi_66067794	2542	2704	1871	2878	2426	2904	253.88	278.14	237.61	291.62	288.79	347.80	256.543333333333	309.403333333333	0.270286204233211	0.0138437836317528	0.272136621974014	atf21	XP_043000449.1 uncharacterized protein UV8b_07017 [Ustilaginoidea virens]	-	-	-	-	GO:0016021//integral component of membrane	GO:0000976//transcription cis-regulatory region binding;GO:0000977//RNA polymerase II transcription regulatory region sequence-specific DNA binding;GO:0000978//RNA polymerase II cis-regulatory region sequence-specific DNA binding;GO:0000981//DNA-binding transcription factor activity, RNA polymerase II-specific;GO:0000987//cis-regulatory region sequence-specific DNA binding;GO:0001067//transcripti…	GO:0000003//reproduction;GO:0006139//nucleobase-containing compound metabolic process;GO:0006351//transcription, DNA-templated;GO:0006355//regulation of transcription, DNA-templated;GO:0006357//regulation of transcription by RNA polymerase II;GO:0006725//cellular aromatic compound metabolic process;GO:0006807//nitrogen compound metabolic process;GO:0006874//cellular calcium ion homeostasis;GO:000…
ncbi_66069073	3116	3217	2322	3301	3200	3084	163.94	172.88	154.79	174.74	199.36	195.98	163.87	190.026666666667	0.213650126242529	0.0138665141198093	0.272136621974014	MT1	XP_043001728.1 uncharacterized protein UV8b_08296 [Ustilaginoidea virens]	-	-	-	-	GO:0005575//cellular_component;GO:0016020//membrane;GO:0016021//integral component of membrane;GO:0031224//intrinsic component of membrane	GO:0003674//molecular_function;GO:0003824//catalytic activity;GO:0004129//cytochrome-c oxidase activity;GO:0008168//methyltransferase activity;GO:0008173//RNA methyltransferase activity;GO:0008689//3-demethylubiquinone-9 3-O-methyltransferase activity;GO:0016740//transferase activity;GO:0016741//transferase activity, transferring one-carbon groups;GO:0018024//histone-lysine N-methyltransferase ac…	GO:0006629//lipid metabolic process;GO:0006643//membrane lipid metabolic process;GO:0006665//sphingolipid metabolic process;GO:0006744//ubiquinone biosynthetic process;GO:0006807//nitrogen compound metabolic process;GO:0008150//biological_process;GO:0008152//metabolic process;GO:0008610//lipid biosynthetic process;GO:0009058//biosynthetic process;GO:0009987//cellular process;GO:0032259//methylati…
ncbi_66061446	877	642	1088	602	467	516	384.10	306.53	620.72	283.04	255.09	258.61	437.116666666667	265.58	-0.718871881261244	0.0138902052708631	0.272136621974014	--	-	-	-	-	-	-	-	-
ncbi_66064646	7062	6386	5181	7271	6543	6476	2312.26	2241.29	2194.12	2514.04	2635.49	2460.29	2249.22333333333	2536.60666666667	0.173472909894183	0.0139137521009271	0.272136621974014	rpl-12	XP_042997300.1 uncharacterized protein UV8b_03868 [Ustilaginoidea virens]	Genetic Information Processing	Translation	ko03010//Ribosome	K02870	GO:0000315//organellar large ribosomal subunit;GO:0005575//cellular_component;GO:0005622//intracellular anatomical structure;GO:0005737//cytoplasm;GO:0005829//cytosol;GO:0005840//ribosome;GO:0015934//large ribosomal subunit;GO:0022625//cytosolic large ribosomal subunit;GO:0022626//cytosolic ribosome;GO:0032991//protein-containing complex;GO:0043226//organelle;GO:0043228//non-membrane-bounded orga…	GO:0003674//molecular_function;GO:0003676//nucleic acid binding;GO:0003723//RNA binding;GO:0003735//structural constituent of ribosome;GO:0005198//structural molecule activity;GO:0005488//binding;GO:0019843//rRNA binding;GO:0097159//organic cyclic compound binding;GO:1901363//heterocyclic compound binding	GO:0000027//ribosomal large subunit assembly;GO:0000184//nuclear-transcribed mRNA catabolic process, nonsense-mediated decay;GO:0000381//regulation of alternative mRNA splicing, via spliceosome;GO:0000956//nuclear-transcribed mRNA catabolic process;GO:0002181//cytoplasmic translation;GO:0006139//nucleobase-containing compound metabolic process;GO:0006401//RNA catabolic process;GO:0006402//mRNA ca…
ncbi_66066241	3072	2520	2593	2423	1893	1785	57.91	48.24	61.78	45.69	42.06	40.85	55.9766666666667	42.8666666666667	-0.384969342135729	0.0139583613057937	0.272392852118705	ATP7B	XP_042998894.1 uncharacterized protein UV8b_05464 [Ustilaginoidea virens]	-	-	-	-	GO:0000139//Golgi membrane;GO:0005575//cellular_component;GO:0005622//intracellular anatomical structure;GO:0005737//cytoplasm;GO:0005773//vacuole;GO:0005774//vacuolar membrane;GO:0005794//Golgi apparatus;GO:0005798//Golgi-associated vesicle;GO:0005886//plasma membrane;GO:0012505//endomembrane system;GO:0012506//vesicle membrane;GO:0012510//trans-Golgi network transport vesicle membrane;GO:001602…	GO:0000166//nucleotide binding;GO:0003674//molecular_function;GO:0003824//catalytic activity;GO:0005215//transporter activity;GO:0005249//voltage-gated potassium channel activity;GO:0005375//copper ion transmembrane transporter activity;GO:0005388//P-type calcium transporter activity;GO:0005488//binding;GO:0005507//copper ion binding;GO:0005524//ATP binding;GO:0008324//cation transmembrane transp…	GO:0000041//transition metal ion transport;GO:0002164//larval development;GO:0006545//glycine biosynthetic process;GO:0006564//L-serine biosynthetic process;GO:0006810//transport;GO:0006811//ion transport;GO:0006812//cation transport;GO:0006813//potassium ion transport;GO:0006816//calcium ion transport;GO:0006825//copper ion transport;GO:0006873//cellular ion homeostasis;GO:0006875//cellular meta…
ncbi_66062039	393	376	324	503	422	377	40.95	40.38	42.94	53.21	52.44	47.07	41.4233333333333	50.9066666666667	0.297410950201163	0.0141522679301775	0.27521234151266	--	XP_042994693.1 uncharacterized protein UV8b_01261 [Ustilaginoidea virens]	-	-	-	-	-	GO:0016746//acyltransferase activity	-
ncbi_66063550	89	95	55	58	46	36	6.54	7.16	5.13	4.30	4.01	3.18	6.27666666666667	3.83	-0.712654201968116	0.0141870469507576	0.27521234151266	--	XP_042996204.1 uncharacterized protein UV8b_02772 [Ustilaginoidea virens]	-	-	-	-	-	GO:0016307//phosphatidylinositol phosphate kinase activity	GO:0046488//phosphatidylinositol metabolic process
ncbi_66064223	597	433	562	420	269	347	229.73	180.24	280.79	172.21	128.28	153.78	230.253333333333	151.423333333333	-0.604634509877478	0.0141983463637532	0.27521234151266	--	XP_042996877.1 uncharacterized protein UV8b_03445 [Ustilaginoidea virens]	-	-	-	-	-	-	-
MSTRG.5617	1	6	8	94	7	7	0.19	1.16	1.90	17.93	1.56	1.53	1.08333333333333	7.00666666666667	2.69325104604637	0.014297382053863	0.276211097219353	--	Stress response NST1 [Fusarium phyllophilum]	-	-	-	-	-	-	-
ncbi_66061382	611	644	504	520	414	446	35.13	37.85	36.73	30.11	28.21	30.95	36.57	29.7566666666667	-0.297447701470232	0.0143137734591406	0.276211097219353	--	XP_042994036.1 uncharacterized protein UV8b_00604 [Ustilaginoidea virens]	-	-	-	-	-	-	-
ncbi_66061423	3587	3197	3952	3340	1583	1437	184.25	167.70	257.18	172.58	96.27	89.17	203.043333333333	119.34	-0.766709976998552	0.0144027267791965	0.277308625848894	mns1B	XP_042994077.1 uncharacterized protein UV8b_00645 [Ustilaginoidea virens]	Metabolism;Genetic Information Processing;Metabolism;Metabolism	Global and overview maps;Folding, sorting and degradation;Glycan biosynthesis and metabolism;Glycan biosynthesis and metabolism	ko01100//Metabolic pathways;ko04141//Protein processing in endoplasmic reticulum;ko00510//N-Glycan biosynthesis;ko00513//Various types of N-glycan biosynthesis	K01230;K01230;K01230;K01230	GO:0016020//membrane	GO:0004571//mannosyl-oligosaccharide 1,2-alpha-mannosidase activity;GO:0005509//calcium ion binding	-
MSTRG.5	497	253	228	422	491	609	7.89	3.99	4.53	6.65	9.20	11.54	5.47	9.13	0.739074027191666	0.0144831694533427	0.277671374347719	--	Retrovirus-related Pol polyprotein from transposon TNT [Fusarium oxysporum f. sp. conglutinans]	-	-	-	-	-	-	-
ncbi_66062451	1319	1128	923	1343	1221	1292	255.12	228.48	228.63	267.97	285.20	295.50	237.41	282.89	0.25286047484753	0.0145200701778505	0.277671374347719	--	XP_042995105.1 uncharacterized protein UV8b_01673 [Ustilaginoidea virens]	-	-	-	-	-	GO:0016491//oxidoreductase activity	-
ncbi_66067009	440	644	431	395	340	321	46.97	70.90	58.54	42.84	43.31	41.05	58.8033333333333	42.4	-0.471833673388228	0.0145672803484297	0.277671374347719	CAALFM_C102740CA	XP_042999664.1 uncharacterized protein UV8b_06232 [Ustilaginoidea virens]	Metabolism;Metabolism	Global and overview maps;Metabolism of cofactors and vitamins	ko01100//Metabolic pathways;ko00760//Nicotinate and nicotinamide metabolism	K11415;K11415	GO:0005575//cellular_component;GO:0005622//intracellular anatomical structure;GO:0005634//nucleus;GO:0005737//cytoplasm;GO:0005739//mitochondrion;GO:0005740//mitochondrial envelope;GO:0005743//mitochondrial inner membrane;GO:0005758//mitochondrial intermembrane space;GO:0005759//mitochondrial matrix;GO:0005829//cytosol;GO:0016020//membrane;GO:0019866//organelle inner membrane;GO:0031090//organell…	GO:0000166//nucleotide binding;GO:0000287//magnesium ion binding;GO:0003674//molecular_function;GO:0003824//catalytic activity;GO:0003950//NAD+ ADP-ribosyltransferase activity;GO:0005488//binding;GO:0008270//zinc ion binding;GO:0016740//transferase activity;GO:0016757//glycosyltransferase activity;GO:0016763//pentosyltransferase activity;GO:0016787//hydrolase activity;GO:0016810//hydrolase activi…	GO:0006325//chromatin organization;GO:0006355//regulation of transcription, DNA-templated;GO:0006464//cellular protein modification process;GO:0006471//protein ADP-ribosylation;GO:0006476//protein deacetylation;GO:0006807//nitrogen compound metabolic process;GO:0006996//organelle organization;GO:0007005//mitochondrion organization;GO:0008150//biological_process;GO:0008152//metabolic process;GO:00…
ncbi_66067832	1758	1899	1049	1958	2243	1794	270.16	303.44	205.82	308.20	413.93	327.93	259.806666666667	350.02	0.429998908450116	0.0145820191728933	0.277671374347719	--	XP_043000487.1 uncharacterized protein UV8b_07055 [Ustilaginoidea virens]	-	-	-	-	-	GO:0016787//hydrolase activity;GO:0018784//(S)-2-haloacid dehalogenase activity	GO:0006805//xenobiotic metabolic process;GO:0008152//metabolic process
ncbi_66069009	1506	1109	1646	1124	745	859	81.20	61.09	112.47	60.99	47.58	55.93	84.92	54.8333333333333	-0.631051193116569	0.0146185262467437	0.277671374347719	--	XP_043001664.1 uncharacterized protein UV8b_08232 [Ustilaginoidea virens]	-	-	-	-	-	GO:0005515//protein binding;GO:0008270//zinc ion binding	-
ncbi_66063705	4131	3326	3332	3265	1958	2415	285.16	235.18	291.79	227.42	160.41	200.84	270.71	196.223333333333	-0.464251575856618	0.0146249038455884	0.277671374347719	trp4	XP_042996359.1 uncharacterized protein UV8b_02927 [Ustilaginoidea virens]	Metabolism;Metabolism;Metabolism;Metabolism	Global and overview maps;Global and overview maps;Global and overview maps;Amino acid metabolism	ko01100//Metabolic pathways;ko01110//Biosynthesis of secondary metabolites;ko01230//Biosynthesis of amino acids;ko00400//Phenylalanine, tyrosine and tryptophan biosynthesis	K00766;K00766;K00766;K00766	GO:0005575//cellular_component;GO:0005622//intracellular anatomical structure;GO:0005634//nucleus;GO:0005737//cytoplasm;GO:0043226//organelle;GO:0043227//membrane-bounded organelle;GO:0043229//intracellular organelle;GO:0043231//intracellular membrane-bounded organelle	GO:0003674//molecular_function;GO:0003824//catalytic activity;GO:0004048//anthranilate phosphoribosyltransferase activity;GO:0009032//thymidine phosphorylase activity;GO:0016154//pyrimidine-nucleoside phosphorylase activity;GO:0016740//transferase activity;GO:0016757//glycosyltransferase activity;GO:0016763//pentosyltransferase activity	GO:0000162//tryptophan biosynthetic process;GO:0006082//organic acid metabolic process;GO:0006139//nucleobase-containing compound metabolic process;GO:0006213//pyrimidine nucleoside metabolic process;GO:0006520//cellular amino acid metabolic process;GO:0006568//tryptophan metabolic process;GO:0006576//cellular biogenic amine metabolic process;GO:0006586//indolalkylamine metabolic process;GO:00067…
ncbi_66061692	1764	1632	1593	2204	1938	1778	99.32	93.91	113.67	124.93	129.27	120.84	102.3	125.013333333333	0.289275829068397	0.0146721674727781	0.277671374347719	GUD1	XP_042994346.1 uncharacterized protein UV8b_00914 [Ustilaginoidea virens]	Metabolism;Metabolism	Global and overview maps;Nucleotide metabolism	ko01100//Metabolic pathways;ko00230//Purine metabolism	K01487;K01487	-	GO:0004000//adenosine deaminase activity;GO:0004157//dihydropyrimidinase activity;GO:0008892//guanine deaminase activity;GO:0016787//hydrolase activity;GO:0050416//formimidoylglutamate deiminase activity;GO:0050480//imidazolonepropionase activity	GO:0006147//guanine catabolic process;GO:0006548//histidine catabolic process;GO:0008152//metabolic process;GO:0019557//histidine catabolic process to glutamate and formate;GO:0043101//purine-containing compound salvage
ncbi_66064175	130	106	185	273	200	237	5.73	4.76	10.32	12.08	10.42	12.63	6.93666666666667	11.71	0.755426611487036	0.0146785214663861	0.277671374347719	SUB1	XP_042996829.1 uncharacterized protein UV8b_03397 [Ustilaginoidea virens]	Cellular Processes	Transport and catabolism	ko04138//Autophagy - yeast	K01336	-	GO:0008236//serine-type peptidase activity	GO:0006508//proteolysis;GO:0009306//protein secretion
ncbi_66063990	1837	1735	1264	1953	1707	1681	140.69	136.30	122.88	151.13	155.32	154.93	133.29	153.793333333333	0.206424419216874	0.0147593545763481	0.278590874044825	CNMT	XP_042996644.1 uncharacterized protein UV8b_03212 [Ustilaginoidea virens]	-	-	-	-	GO:0005575//cellular_component;GO:0005737//cytoplasm	GO:0004719//protein-L-isoaspartate (D-aspartate) O-methyltransferase activity;GO:0008168//methyltransferase activity;GO:0008170//N-methyltransferase activity;GO:0008171//O-methyltransferase activity;GO:0008176//tRNA (guanine-N7-)-methyltransferase activity;GO:0008689//3-demethylubiquinone-9 3-O-methyltransferase activity;GO:0008757//S-adenosylmethionine-dependent methyltransferase activity;GO:004…	GO:0006400//tRNA modification;GO:0006412//translation;GO:0006744//ubiquinone biosynthetic process;GO:0008299//isoprenoid biosynthetic process;GO:0009102//biotin biosynthetic process;GO:0009234//menaquinone biosynthetic process;GO:0015995//chlorophyll biosynthetic process;GO:0018364//peptidyl-glutamine methylation;GO:0030091//protein repair;GO:0031167//rRNA methylation;GO:0044272//sulfur compound …
ncbi_66068279	751	809	539	623	505	463	41.21	45.36	37.48	34.41	32.83	30.68	41.35	32.64	-0.341246272087141	0.0148195082617623	0.279116882185043	--	XP_043000934.1 uncharacterized protein UV8b_07502 [Ustilaginoidea virens]	Metabolism;Metabolism	Global and overview maps;Amino acid metabolism	ko01100//Metabolic pathways;ko00380//Tryptophan metabolism	K00463;K00463	-	GO:0020037//heme binding	-
ncbi_66064186	641	550	575	529	371	301	21.48	18.76	24.38	17.77	14.68	12.22	21.54	14.89	-0.532674495962107	0.0150272550051653	0.282414390260118	ARB_02077	XP_042996840.1 uncharacterized protein UV8b_03408 [Ustilaginoidea virens]	Metabolism;Metabolism	Global and overview maps;Carbohydrate metabolism	ko01100//Metabolic pathways;ko00500//Starch and sucrose metabolism	K01210;K01210	GO:0005575//cellular_component;GO:0005576//extracellular region	GO:0003674//molecular_function;GO:0003824//catalytic activity;GO:0004553//hydrolase activity, hydrolyzing O-glycosyl compounds;GO:0008422//beta-glucosidase activity;GO:0015926//glucosidase activity;GO:0016787//hydrolase activity;GO:0016798//hydrolase activity, acting on glycosyl bonds;GO:0042973//glucan endo-1,3-beta-D-glucosidase activity	GO:0008150//biological_process;GO:0008152//metabolic process
ncbi_66062359	1091	1239	1038	880	856	834	29.86	34.49	35.93	24.13	27.65	27.68	33.4266666666667	26.4866666666667	-0.33573320274584	0.0151095275983314	0.283344611903633	--	XP_042995013.1 uncharacterized protein UV8b_01581 [Ustilaginoidea virens]	-	-	-	-	GO:0043190//ATP-binding cassette (ABC) transporter complex	GO:0042626//ATPase-coupled transmembrane transporter activity	GO:0006810//transport
ncbi_66066620	556	566	372	384	363	367	30.59	31.82	25.94	21.26	23.66	24.38	29.45	23.1	-0.350374782414403	0.0153370600695922	0.286501737537653	--	XP_042999273.1 uncharacterized protein UV8b_05843 [Ustilaginoidea virens]	-	-	-	-	-	GO:0016491//oxidoreductase activity	-
ncbi_66068135	632	505	516	465	389	357	121.16	101.35	126.67	91.93	90.04	80.95	116.393333333333	87.64	-0.409347037857152	0.0153441647750067	0.286501737537653	ypgQ	XP_043000790.1 uncharacterized protein UV8b_07358 [Ustilaginoidea virens]	-	-	-	-	-	-	-
ncbi_66068195	1393	1653	1132	1104	1058	1046	72.41	87.76	74.55	57.73	65.12	65.68	78.24	62.8433333333333	-0.316146664261341	0.0154072693119989	0.286526407146425	tpsA	XP_043000850.1 uncharacterized protein UV8b_07418 [Ustilaginoidea virens]	Metabolism;Metabolism;Metabolism	Global and overview maps;Global and overview maps;Carbohydrate metabolism	ko01100//Metabolic pathways;ko01110//Biosynthesis of secondary metabolites;ko00500//Starch and sucrose metabolism	K00697;K00697;K00697	GO:0005575//cellular_component;GO:0005622//intracellular anatomical structure;GO:0005737//cytoplasm;GO:0005829//cytosol;GO:0005946//alpha,alpha-trehalose-phosphate synthase complex (UDP-forming);GO:0032991//protein-containing complex;GO:1902494//catalytic complex;GO:1990234//transferase complex	GO:0003674//molecular_function;GO:0003824//catalytic activity;GO:0003825//alpha,alpha-trehalose-phosphate synthase (UDP-forming) activity;GO:0004373//glycogen (starch) synthase activity;GO:0004805//trehalose-phosphatase activity;GO:0008194//UDP-glycosyltransferase activity;GO:0009011//starch synthase activity;GO:0016740//transferase activity;GO:0016757//glycosyltransferase activity;GO:0016758//he…	GO:0000003//reproduction;GO:0000302//response to reactive oxygen species;GO:0001101//response to acid chemical;GO:0003006//developmental process involved in reproduction;GO:0005975//carbohydrate metabolic process;GO:0005978//glycogen biosynthetic process;GO:0005984//disaccharide metabolic process;GO:0005991//trehalose metabolic process;GO:0005992//trehalose biosynthetic process;GO:0006793//phosph…
ncbi_66068309	523	446	500	413	304	324	47.83	41.94	58.10	38.26	33.10	35.58	49.29	35.6466666666667	-0.467527804993767	0.0154117732010512	0.286526407146425	TP53I3	XP_043000964.1 uncharacterized protein UV8b_07532 [Ustilaginoidea virens]	-	-	-	-	GO:0005575//cellular_component;GO:0005622//intracellular anatomical structure;GO:0005737//cytoplasm;GO:0005829//cytosol	GO:0000166//nucleotide binding;GO:0003674//molecular_function;GO:0003824//catalytic activity;GO:0003960//NADPH:quinone reductase activity;GO:0004024//alcohol dehydrogenase activity, zinc-dependent;GO:0005488//binding;GO:0005515//protein binding;GO:0008270//zinc ion binding;GO:0008743//L-threonine 3-dehydrogenase activity;GO:0016491//oxidoreductase activity;GO:0016651//oxidoreductase activity, act…	GO:0006113//fermentation;GO:0006139//nucleobase-containing compound metabolic process;GO:0006567//threonine catabolic process;GO:0006725//cellular aromatic compound metabolic process;GO:0006739//NADP metabolic process;GO:0006753//nucleoside phosphate metabolic process;GO:0006793//phosphorus metabolic process;GO:0006796//phosphate-containing compound metabolic process;GO:0006807//nitrogen compound…
MSTRG.688	885	1080	588	1191	902	1130	9.16	11.34	7.68	12.32	10.99	14.22	9.39333333333333	12.51	0.41337267857734	0.0155211636313726	0.287881076601258	--	-	-	-	-	-	-	-	-
ncbi_66066167	671	517	388	339	385	346	30.88	24.28	22.61	15.68	20.96	19.25	25.9233333333333	18.63	-0.476623563783901	0.0155512391871356	0.287881076601258	prnB	XP_042998820.1 uncharacterized protein UV8b_05390 [Ustilaginoidea virens]	-	-	-	-	GO:0016020//membrane;GO:0016021//integral component of membrane	GO:0015171//amino acid transmembrane transporter activity;GO:0015495//gamma-aminobutyric acid:proton symporter activity;GO:0022857//transmembrane transporter activity	GO:0006810//transport;GO:0006865//amino acid transport;GO:0009450//gamma-aminobutyric acid catabolic process;GO:0055085//transmembrane transport
ncbi_66065421	2547	3227	2257	3659	2905	2897	86.54	111.63	97.03	124.68	116.58	119.23	98.4	120.163333333333	0.288266518232808	0.0156369841068442	0.288849845306983	gcs-1	XP_042998075.1 uncharacterized protein UV8b_04643 [Ustilaginoidea virens]	Metabolism;Metabolism;Metabolism	Global and overview maps;Amino acid metabolism;Metabolism of other amino acids	ko01100//Metabolic pathways;ko00270//Cysteine and methionine metabolism;ko00480//Glutathione metabolism	K11204;K11204;K11204	GO:0000314//organellar small ribosomal subunit;GO:0005575//cellular_component;GO:0005622//intracellular anatomical structure;GO:0005634//nucleus;GO:0005737//cytoplasm;GO:0005829//cytosol;GO:0017109//glutamate-cysteine ligase complex;GO:0022627//cytosolic small ribosomal subunit;GO:0032991//protein-containing complex;GO:0043226//organelle;GO:0043227//membrane-bounded organelle;GO:0043229//intracel…	GO:0000166//nucleotide binding;GO:0000287//magnesium ion binding;GO:0003674//molecular_function;GO:0003735//structural constituent of ribosome;GO:0003824//catalytic activity;GO:0004357//glutamate-cysteine ligase activity;GO:0005488//binding;GO:0005515//protein binding;GO:0005524//ATP binding;GO:0016595//glutamate binding;GO:0016597//amino acid binding;GO:0016874//ligase activity;GO:0016879//ligas…	GO:0000096//sulfur amino acid metabolic process;GO:0000302//response to reactive oxygen species;GO:0000303//response to superoxide;GO:0000305//response to oxygen radical;GO:0000902//cell morphogenesis;GO:0000904//cell morphogenesis involved in differentiation;GO:0001101//response to acid chemical;GO:0001678//cellular glucose homeostasis;GO:0002009//morphogenesis of an epithelium;GO:0002165//insta…
ncbi_66066735	373	416	314	498	420	383	24.35	27.80	26.00	32.79	32.53	30.14	26.05	31.82	0.288650463165177	0.0157286188361656	0.289923048696486	Carnmt1	XP_042999388.1 uncharacterized protein UV8b_05958 [Ustilaginoidea virens]	Metabolism;Metabolism	Global and overview maps;Amino acid metabolism	ko01100//Metabolic pathways;ko00340//Histidine metabolism	K19787;K19787	GO:0005575//cellular_component;GO:0005622//intracellular anatomical structure;GO:0005634//nucleus;GO:0005737//cytoplasm;GO:0005829//cytosol;GO:0043226//organelle;GO:0043227//membrane-bounded organelle;GO:0043229//intracellular organelle;GO:0043231//intracellular membrane-bounded organelle	GO:0003674//molecular_function;GO:0003824//catalytic activity;GO:0008168//methyltransferase activity;GO:0008170//N-methyltransferase activity;GO:0008757//S-adenosylmethionine-dependent methyltransferase activity;GO:0016740//transferase activity;GO:0016741//transferase activity, transferring one-carbon groups;GO:0030735//carnosine N-methyltransferase activity	GO:0006082//organic acid metabolic process;GO:0006464//cellular protein modification process;GO:0006479//protein methylation;GO:0006518//peptide metabolic process;GO:0006520//cellular amino acid metabolic process;GO:0006547//histidine metabolic process;GO:0006548//histidine catabolic process;GO:0006575//cellular modified amino acid metabolic process;GO:0006725//cellular aromatic compound metaboli…
ncbi_66066835	3274	2084	5510	2732	1436	1320	295.66	193.50	632.26	249.88	154.36	143.15	373.806666666667	182.463333333333	-1.03468572076941	0.0158912832333207	0.291172797133011	tal	XP_042999490.1 uncharacterized protein UV8b_06058 [Ustilaginoidea virens]	Metabolism;Metabolism;Metabolism;Metabolism;Metabolism	Global and overview maps;Global and overview maps;Global and overview maps;Global and overview maps;Carbohydrate metabolism	ko01100//Metabolic pathways;ko01110//Biosynthesis of secondary metabolites;ko01230//Biosynthesis of amino acids;ko01200//Carbon metabolism;ko00030//Pentose phosphate pathway	K00616;K00616;K00616;K00616;K00616	-	GO:0004801//transaldolase activity;GO:0016832//aldehyde-lyase activity	GO:0005975//carbohydrate metabolic process;GO:0006098//pentose-phosphate shunt
ncbi_66061718	5492	5634	4688	4569	4262	3448	70.66	73.53	76.20	58.74	64.58	53.91	73.4633333333333	59.0766666666667	-0.314435932575653	0.0159272709663652	0.291172797133011	CHS6	XP_042994372.1 uncharacterized protein UV8b_00940 [Ustilaginoidea virens]	Metabolism;Metabolism	Global and overview maps;Carbohydrate metabolism	ko01100//Metabolic pathways;ko00520//Amino sugar and nucleotide sugar metabolism	K00698;K00698	GO:0005575//cellular_component;GO:0005622//intracellular anatomical structure;GO:0005737//cytoplasm;GO:0005886//plasma membrane;GO:0012506//vesicle membrane;GO:0016020//membrane;GO:0016021//integral component of membrane;GO:0016459//myosin complex;GO:0030659//cytoplasmic vesicle membrane;GO:0031090//organelle membrane;GO:0031224//intrinsic component of membrane;GO:0031410//cytoplasmic vesicle;GO:…	GO:0003674//molecular_function;GO:0003774//cytoskeletal motor activity;GO:0003824//catalytic activity;GO:0004100//chitin synthase activity;GO:0005524//ATP binding;GO:0008194//UDP-glycosyltransferase activity;GO:0008375//acetylglucosaminyltransferase activity;GO:0016740//transferase activity;GO:0016757//glycosyltransferase activity;GO:0016758//hexosyltransferase activity	GO:0008150//biological_process;GO:0009877//nodulation;GO:0009987//cellular process;GO:0016043//cellular component organization;GO:0042710//biofilm formation;GO:0045229//external encapsulating structure organization;GO:0071554//cell wall organization or biogenesis;GO:0071555//cell wall organization;GO:0071840//cellular component organization or biogenesis
ncbi_66063962	98	108	101	172	109	156	67.17	82.98	91.14	129.78	95.32	119.33	80.43	114.81	0.513442681685934	0.0159305936283519	0.291172797133011	rmt-1	XP_042996616.1 uncharacterized protein UV8b_03184 [Ustilaginoidea virens]	-	-	-	-	GO:0005575//cellular_component;GO:0005622//intracellular anatomical structure;GO:0005634//nucleus;GO:0005654//nucleoplasm;GO:0005730//nucleolus;GO:0005737//cytoplasm;GO:0005829//cytosol;GO:0031974//membrane-enclosed lumen;GO:0031981//nuclear lumen;GO:0032991//protein-containing complex;GO:0034708//methyltransferase complex;GO:0035657//eRF1 methyltransferase complex;GO:0043226//organelle;GO:004322…	GO:0003674//molecular_function;GO:0003824//catalytic activity;GO:0004017//adenylate kinase activity;GO:0004809//tRNA (guanine-N2-)-methyltransferase activity;GO:0005488//binding;GO:0005515//protein binding;GO:0008168//methyltransferase activity;GO:0008170//N-methyltransferase activity;GO:0008173//RNA methyltransferase activity;GO:0008175//tRNA methyltransferase activity;GO:0008276//protein methyl…	GO:0000154//rRNA modification;GO:0000470//maturation of LSU-rRNA;GO:0001510//RNA methylation;GO:0006139//nucleobase-containing compound metabolic process;GO:0006364//rRNA processing;GO:0006396//RNA processing;GO:0006399//tRNA metabolic process;GO:0006400//tRNA modification;GO:0006417//regulation of translation;GO:0006464//cellular protein modification process;GO:0006479//protein methylation;GO:00…
ncbi_66067469	338	399	397	304	248	234	53.07	65.18	79.61	48.92	46.78	43.68	65.9533333333333	46.46	-0.505456422114673	0.015931143209244	0.291172797133011	--	XP_043000124.1 uncharacterized protein UV8b_06692 [Ustilaginoidea virens]	-	-	-	-	-	-	-
ncbi_66063397	721	858	602	678	458	428	64.31	78.67	68.22	61.24	48.62	45.85	70.4	51.9033333333333	-0.439748234613807	0.0160661737061195	0.291422007485542	--	XP_042996051.1 uncharacterized protein UV8b_02619 [Ustilaginoidea virens]	-	-	-	-	-	-	-
ncbi_66063678	413	409	345	331	265	297	39.61	40.37	42.06	32.18	30.27	34.17	40.68	32.2066666666667	-0.336960327146578	0.0160765493901919	0.291422007485542	--	XP_042996332.1 uncharacterized protein UV8b_02900 [Ustilaginoidea virens]	-	-	-	-	GO:0005886//plasma membrane;GO:0016021//integral component of membrane	-	-
ncbi_66062644	1810	2137	934	2192	2016	2382	253.04	309.88	166.54	313.11	337.80	396.94	243.153333333333	349.283333333333	0.522531434363797	0.0160791247328653	0.291422007485542	--	XP_042995298.1 uncharacterized protein UV8b_01866 [Ustilaginoidea virens]	-	-	-	-	-	-	-
ncbi_66064263	130	153	90	170	150	163	82.05	107.70	74.66	117.61	120.30	115.39	88.1366666666667	117.766666666667	0.418117008549411	0.0160981449499307	0.291422007485542	RPB9	XP_042996917.1 uncharacterized protein UV8b_03485 [Ustilaginoidea virens]	Genetic Information Processing	Transcription	ko03020//RNA polymerase	K03017	GO:0000428//DNA-directed RNA polymerase complex;GO:0005575//cellular_component;GO:0005622//intracellular anatomical structure;GO:0005634//nucleus;GO:0005654//nucleoplasm;GO:0005665//RNA polymerase II, core complex;GO:0005730//nucleolus;GO:0016591//RNA polymerase II, holoenzyme;GO:0030880//RNA polymerase complex;GO:0031974//membrane-enclosed lumen;GO:0031981//nuclear lumen;GO:0032991//protein-cont…	GO:0003674//molecular_function;GO:0003676//nucleic acid binding;GO:0003700//DNA-binding transcription factor activity;GO:0003711//transcription elongation regulator activity;GO:0003824//catalytic activity;GO:0003899//DNA-directed 5'-3' RNA polymerase activity;GO:0003968//RNA-directed 5'-3' RNA polymerase activity;GO:0005488//binding;GO:0008270//zinc ion binding;GO:0016740//transferase activity;GO…	GO:0000375//RNA splicing, via transesterification reactions;GO:0000377//RNA splicing, via transesterification reactions with bulged adenosine as nucleophile;GO:0000398//mRNA splicing, via spliceosome;GO:0001172//transcription, RNA-templated;GO:0001192//maintenance of transcriptional fidelity during DNA-templated transcription elongation;GO:0001193//maintenance of transcriptional fidelity during D…
MSTRG.9415	319	213	228	291	385	431	12.99	8.87	11.75	11.93	18.58	21.24	11.2033333333333	17.25	0.622668319966053	0.0161133278864186	0.291422007485542	--	Retrovirus-related Pol polyprotein from transposon TNT [Fusarium oxysporum f. sp. conglutinans]	-	-	-	-	-	-	-
ncbi_66063794	1417	1515	1204	1641	1483	1451	45.64	49.67	49.06	52.99	56.41	56.63	48.1233333333333	55.3433333333333	0.201672963835828	0.0161897486296899	0.292192853661105	--	XP_042996448.1 uncharacterized protein UV8b_03016 [Ustilaginoidea virens]	-	-	-	-	-	-	-
ncbi_66066834	712	647	766	620	407	419	183.49	176.62	254.04	166.74	127.81	126.50	204.716666666667	140.35	-0.544599497907729	0.0162772420864668	0.29315991216147	ats1	XP_042999489.1 uncharacterized protein UV8b_06057 [Ustilaginoidea virens]	-	-	-	-	-	GO:0003674//molecular_function;GO:0003824//catalytic activity;GO:0004145//diamine N-acetyltransferase activity;GO:0008080//N-acetyltransferase activity;GO:0008999//ribosomal-protein-alanine N-acetyltransferase activity;GO:0016407//acetyltransferase activity;GO:0016410//N-acyltransferase activity;GO:0016740//transferase activity;GO:0016746//acyltransferase activity;GO:0016747//acyltransferase acti…	GO:0006464//cellular protein modification process;GO:0006576//cellular biogenic amine metabolic process;GO:0006595//polyamine metabolic process;GO:0006598//polyamine catabolic process;GO:0006807//nitrogen compound metabolic process;GO:0008150//biological_process;GO:0008152//metabolic process;GO:0009056//catabolic process;GO:0009308//amine metabolic process;GO:0009310//amine catabolic process;GO:0…
MSTRG.2269	367	353	282	511	328	407	24.01	23.64	23.40	33.71	25.45	32.10	23.6833333333333	30.42	0.361148004315512	0.0163469251274636	0.293249849284753	--	-	-	-	-	-	-	-	-
ncbi_66066181	183	146	114	112	84	100	4.45	3.61	3.51	2.73	2.41	2.95	3.85666666666667	2.69666666666667	-0.516177256677512	0.0163500783522558	0.293249849284753	ago1	XP_042998834.1 uncharacterized protein UV8b_05404 [Ustilaginoidea virens]	-	-	-	-	GO:0000228//nuclear chromosome;GO:0000775//chromosome, centromeric region;GO:0000781//chromosome, telomeric region;GO:0000785//chromatin;GO:0000792//heterochromatin;GO:0005575//cellular_component;GO:0005622//intracellular anatomical structure;GO:0005634//nucleus;GO:0005694//chromosome;GO:0005721//pericentric heterochromatin;GO:0005737//cytoplasm;GO:0030958//RITS complex;GO:0031332//RNAi effector …	GO:0003674//molecular_function;GO:0003676//nucleic acid binding;GO:0003723//RNA binding;GO:0003727//single-stranded RNA binding;GO:0003824//catalytic activity;GO:0004518//nuclease activity;GO:0004519//endonuclease activity;GO:0004521//endoribonuclease activity;GO:0004540//ribonuclease activity;GO:0005488//binding;GO:0005515//protein binding;GO:0016787//hydrolase activity;GO:0016788//hydrolase act…	GO:0000122//negative regulation of transcription by RNA polymerase II;GO:0006139//nucleobase-containing compound metabolic process;GO:0006323//DNA packaging;GO:0006325//chromatin organization;GO:0006333//chromatin assembly or disassembly;GO:0006338//chromatin remodeling;GO:0006355//regulation of transcription, DNA-templated;GO:0006357//regulation of transcription by RNA polymerase II;GO:0006396//…
ncbi_66065054	3873	3638	3514	3413	2556	2315	124.75	119.27	143.20	110.22	97.22	90.35	129.073333333333	99.2633333333333	-0.378858162052089	0.0164691570184347	0.294774042286477	TRF1	XP_042997708.1 uncharacterized protein UV8b_04276 [Ustilaginoidea virens]	-	-	-	-	-	GO:0000981//DNA-binding transcription factor activity, RNA polymerase II-specific;GO:0003677//DNA binding;GO:0008270//zinc ion binding	GO:0006351//transcription, DNA-templated;GO:0006355//regulation of transcription, DNA-templated
MSTRG.8837	74	37	43	103	56	125	5.48	2.81	4.02	7.73	4.97	11.17	4.10333333333333	7.95666666666667	0.955367804597321	0.0165215200201653	0.295100290442828	--	Ribonuclease H-like protein, partial [Metarhizium majus ARSEF 297]	-	-	-	-	-	GO:0003676//nucleic acid binding;GO:0003824//catalytic activity;GO:0043167//ion binding	GO:0006139//nucleobase-containing compound metabolic process
ncbi_66062655	858	776	706	683	569	587	46.73	43.18	48.73	37.44	36.71	38.60	46.2133333333333	37.5833333333333	-0.298216126130064	0.0165614752303742	0.295204027559969	--	XP_042995309.1 uncharacterized protein UV8b_01877 [Ustilaginoidea virens]	-	-	-	-	-	GO:0005515//protein binding	-
ncbi_66068729	267	236	224	172	176	171	54.05	50.11	58.11	35.98	43.08	40.88	54.09	39.98	-0.436083425408871	0.0165977832559131	0.295242461414339	ALTA7	XP_043001384.1 uncharacterized protein UV8b_07952 [Ustilaginoidea virens]	Metabolism;Metabolism;Metabolism	Global and overview maps;Global and overview maps;Metabolism of cofactors and vitamins	ko01100//Metabolic pathways;ko01110//Biosynthesis of secondary metabolites;ko00130//Ubiquinone and other terpenoid-quinone biosynthesis	K03809;K03809;K03809	GO:0000785//chromatin;GO:0000792//heterochromatin;GO:0005575//cellular_component;GO:0005622//intracellular anatomical structure;GO:0005694//chromosome;GO:0005737//cytoplasm;GO:0005886//plasma membrane;GO:0016020//membrane;GO:0031934//mating-type region heterochromatin;GO:0043226//organelle;GO:0043228//non-membrane-bounded organelle;GO:0043229//intracellular organelle;GO:0043232//intracellular non…	GO:0000166//nucleotide binding;GO:0003674//molecular_function;GO:0003824//catalytic activity;GO:0003955//NAD(P)H dehydrogenase (quinone) activity;GO:0005488//binding;GO:0009055//electron transfer activity;GO:0010181//FMN binding;GO:0016491//oxidoreductase activity;GO:0016651//oxidoreductase activity, acting on NAD(P)H;GO:0016655//oxidoreductase activity, acting on NAD(P)H, quinone or similar comp…	GO:0006325//chromatin organization;GO:0006355//regulation of transcription, DNA-templated;GO:0006996//organelle organization;GO:0008150//biological_process;GO:0008152//metabolic process;GO:0009889//regulation of biosynthetic process;GO:0009890//negative regulation of biosynthetic process;GO:0009892//negative regulation of metabolic process;GO:0009987//cellular process;GO:0010468//regulation of ge…
ncbi_66067343	3101	4020	1871	3619	4302	4118	128.53	169.86	98.18	150.63	210.82	206.50	132.19	189.316666666667	0.518188382628718	0.0166558947078547	0.295564769510703	--	XP_042999998.1 uncharacterized protein UV8b_06566 [Ustilaginoidea virens]	-	-	-	-	GO:0005575//cellular_component	GO:0003674//molecular_function;GO:0004252//serine-type endopeptidase activity;GO:0070008//serine-type exopeptidase activity	GO:0008150//biological_process
ncbi_66061369	1206	1199	344	1940	1316	1282	54.35	55.12	19.63	87.85	70.16	69.86	43.0333333333333	75.9566666666667	0.819721999867935	0.0166842808006042	0.295564769510703	MFS2	XP_042994023.1 uncharacterized protein UV8b_00591 [Ustilaginoidea virens]	-	-	-	-	GO:0005887//integral component of plasma membrane;GO:0019031//viral envelope;GO:0030176//integral component of endoplasmic reticulum membrane	GO:0022857//transmembrane transporter activity;GO:0042910//xenobiotic transmembrane transporter activity	GO:0015031//protein transport;GO:0042908//xenobiotic transport;GO:0055085//transmembrane transport
ncbi_66067277	1011	853	677	1042	940	927	73.78	63.81	62.70	76.79	81.46	81.46	66.7633333333333	79.9033333333333	0.259199702618771	0.0167244519440719	0.295670525677917	BATDEDRAFT_20316	XP_042999932.1 uncharacterized protein UV8b_06500 [Ustilaginoidea virens]	Metabolism;Metabolism	Global and overview maps;Metabolism of cofactors and vitamins	ko01100//Metabolic pathways;ko00760//Nicotinate and nicotinamide metabolism	K11414;K11414	GO:0005575//cellular_component;GO:0005622//intracellular anatomical structure;GO:0005634//nucleus;GO:0005654//nucleoplasm;GO:0005677//chromatin silencing complex;GO:0005737//cytoplasm;GO:0005739//mitochondrion;GO:0005740//mitochondrial envelope;GO:0005743//mitochondrial inner membrane;GO:0005759//mitochondrial matrix;GO:0016020//membrane;GO:0017053//transcription repressor complex;GO:0019866//org…	GO:0000166//nucleotide binding;GO:0003674//molecular_function;GO:0003676//nucleic acid binding;GO:0003677//DNA binding;GO:0003824//catalytic activity;GO:0003950//NAD+ ADP-ribosyltransferase activity;GO:0004407//histone deacetylase activity;GO:0005488//binding;GO:0016740//transferase activity;GO:0016757//glycosyltransferase activity;GO:0016763//pentosyltransferase activity;GO:0016787//hydrolase ac…	GO:0000820//regulation of glutamine family amino acid metabolic process;GO:0001666//response to hypoxia;GO:0002791//regulation of peptide secretion;GO:0002792//negative regulation of peptide secretion;GO:0006082//organic acid metabolic process;GO:0006325//chromatin organization;GO:0006355//regulation of transcription, DNA-templated;GO:0006464//cellular protein modification process;GO:0006471//pro…
ncbi_66067907	241	203	389	209	125	113	33.69	29.44	69.36	29.85	20.94	18.83	44.1633333333333	23.2066666666667	-0.928309753748019	0.0168717685941272	0.297568499754482	tropI	XP_043000562.1 uncharacterized protein UV8b_07130 [Ustilaginoidea virens]	-	-	-	-	-	GO:0016787//hydrolase activity	-
ncbi_66060938	558	354	430	318	311	257	26.01	16.84	25.39	14.90	17.15	14.48	22.7466666666667	15.51	-0.552456459561045	0.0169006516344072	0.297568499754482	AGP3	XP_042993592.1 uncharacterized protein UV8b_00160 [Ustilaginoidea virens]	-	-	-	-	GO:0005575//cellular_component;GO:0005622//intracellular anatomical structure;GO:0005737//cytoplasm;GO:0005783//endoplasmic reticulum;GO:0005886//plasma membrane;GO:0005887//integral component of plasma membrane;GO:0012505//endomembrane system;GO:0016020//membrane;GO:0016021//integral component of membrane;GO:0031224//intrinsic component of membrane;GO:0043226//organelle;GO:0043227//membrane-boun…	GO:0003674//molecular_function;GO:0005215//transporter activity;GO:0005275//amine transmembrane transporter activity;GO:0005342//organic acid transmembrane transporter activity;GO:0008324//cation transmembrane transporter activity;GO:0008509//anion transmembrane transporter activity;GO:0008514//organic anion transmembrane transporter activity;GO:0015075//ion transmembrane transporter activity;GO:…	GO:0003333//amino acid transmembrane transport;GO:0006810//transport;GO:0006811//ion transport;GO:0006812//cation transport;GO:0006820//anion transport;GO:0006865//amino acid transport;GO:0008150//biological_process;GO:0009450//gamma-aminobutyric acid catabolic process;GO:0015711//organic anion transport;GO:0015803//branched-chain amino acid transport;GO:0015804//neutral amino acid transport;GO:0…
ncbi_66061361	3402	2262	3780	2165	1944	1848	452.27	311.54	640.60	293.73	309.46	293.15	468.136666666667	298.78	-0.647846189177866	0.0170997870121595	0.299861882630101	--	XP_042994015.1 uncharacterized protein UV8b_00583 [Ustilaginoidea virens]	-	-	-	-	-	-	-
ncbi_66067897	4090	4622	2917	4698	4347	4197	71.91	82.50	64.81	82.60	90.07	89.61	73.0733333333333	87.4266666666667	0.258728374921714	0.0171177951789342	0.299861882630101	Hectd2	XP_043000552.1 uncharacterized protein UV8b_07120 [Ustilaginoidea virens]	-	-	-	-	-	GO:0004842//ubiquitin-protein transferase activity	-
ncbi_66065816	2741	2910	2142	2341	2035	2067	63.76	68.78	62.99	54.51	55.83	58.33	65.1766666666667	56.2233333333333	-0.213186580300144	0.01713496472172	0.299861882630101	PPM2	XP_042998470.1 uncharacterized protein UV8b_05038 [Ustilaginoidea virens]	-	-	-	-	GO:0005575//cellular_component;GO:0005622//intracellular anatomical structure;GO:0005737//cytoplasm;GO:0005739//mitochondrion;GO:0005773//vacuole;GO:0005774//vacuolar membrane;GO:0005829//cytosol;GO:0016020//membrane;GO:0016021//integral component of membrane;GO:0031090//organelle membrane;GO:0031224//intrinsic component of membrane;GO:0043226//organelle;GO:0043227//membrane-bounded organelle;GO:…	GO:0000049//tRNA binding;GO:0003674//molecular_function;GO:0003676//nucleic acid binding;GO:0003723//RNA binding;GO:0003824//catalytic activity;GO:0003880//protein C-terminal carboxyl O-methyltransferase activity;GO:0005488//binding;GO:0005506//iron ion binding;GO:0005515//protein binding;GO:0008168//methyltransferase activity;GO:0008171//O-methyltransferase activity;GO:0008173//RNA methyltransfe…	GO:0001510//RNA methylation;GO:0006139//nucleobase-containing compound metabolic process;GO:0006396//RNA processing;GO:0006399//tRNA metabolic process;GO:0006400//tRNA modification;GO:0006464//cellular protein modification process;GO:0006479//protein methylation;GO:0006481//C-terminal protein methylation;GO:0006725//cellular aromatic compound metabolic process;GO:0006807//nitrogen compound metabo…
ncbi_66066871	105	49	156	58	47	26	5.17	2.46	9.74	2.87	2.74	1.55	5.79	2.38666666666667	-1.27856626144613	0.0172812542922459	0.301423947143613	P450-2	XP_042999526.1 uncharacterized protein UV8b_06094 [Ustilaginoidea virens]	-	-	-	-	GO:0005575//cellular_component;GO:0016020//membrane;GO:0016021//integral component of membrane;GO:0031224//intrinsic component of membrane	GO:0003674//molecular_function;GO:0003824//catalytic activity;GO:0004497//monooxygenase activity;GO:0005488//binding;GO:0005506//iron ion binding;GO:0016491//oxidoreductase activity;GO:0016705//oxidoreductase activity, acting on paired donors, with incorporation or reduction of molecular oxygen;GO:0020037//heme binding;GO:0043167//ion binding;GO:0043169//cation binding;GO:0046872//metal ion bindi…	GO:0006082//organic acid metabolic process;GO:0006629//lipid metabolic process;GO:0006720//isoprenoid metabolic process;GO:0006721//terpenoid metabolic process;GO:0008150//biological_process;GO:0008152//metabolic process;GO:0008299//isoprenoid biosynthetic process;GO:0008610//lipid biosynthetic process;GO:0009058//biosynthetic process;GO:0009685//gibberellin metabolic process;GO:0009686//gibberel…
ncbi_66065024	232	235	197	176	157	157	75.96	82.48	83.43	60.85	63.24	59.65	80.6233333333333	61.2466666666667	-0.396566103998835	0.0172939592577481	0.301423947143613	pptB	XP_042997678.1 uncharacterized protein UV8b_04246 [Ustilaginoidea virens]	Metabolism;Metabolism	Global and overview maps;Metabolism of cofactors and vitamins	ko01100//Metabolic pathways;ko00770//Pantothenate and CoA biosynthesis	K00997;K00997	-	GO:0000287//magnesium ion binding;GO:0008897//holo-[acyl-carrier-protein] synthase activity	GO:0008610//lipid biosynthetic process
ncbi_66067784	7054	7057	4796	7699	6695	6483	486.93	499.00	419.99	536.26	548.49	539.16	468.64	541.303333333333	0.207957173832488	0.0173556514479439	0.301890556876208	lys1	XP_043000439.1 uncharacterized protein UV8b_07007 [Ustilaginoidea virens]	Metabolism;Metabolism;Metabolism;Metabolism;Metabolism;Metabolism	Global and overview maps;Global and overview maps;Global and overview maps;Carbohydrate metabolism;Global and overview maps;Amino acid metabolism	ko01100//Metabolic pathways;ko01110//Biosynthesis of secondary metabolites;ko01230//Biosynthesis of amino acids;ko00620//Pyruvate metabolism;ko01210//2-Oxocarboxylic acid metabolism;ko00300//Lysine biosynthesis	K01655;K01655;K01655;K01655;K01655;K01655	GO:0005737//cytoplasm	GO:0003824//catalytic activity;GO:0003852//2-isopropylmalate synthase activity;GO:0004410//homocitrate synthase activity;GO:0004736//pyruvate carboxylase activity;GO:0008701//4-hydroxy-2-oxovalerate aldolase activity;GO:0008948//oxaloacetate decarboxylase activity;GO:0015081//sodium ion transmembrane transporter activity;GO:0043714//(R)-citramalate synthase activity	GO:0006094//gluconeogenesis;GO:0006814//sodium ion transport;GO:0009097//isoleucine biosynthetic process;GO:0009098//leucine biosynthetic process
ncbi_66067298	6026	7030	3422	7234	6516	7161	142.93	169.46	102.62	171.76	182.28	206.05	138.336666666667	186.696666666667	0.432512570466839	0.0174475868059162	0.302582022876767	aclQ	XP_042999953.1 uncharacterized protein UV8b_06521 [Ustilaginoidea virens]	-	-	-	-	GO:0000322//storage vacuole;GO:0000323//lytic vacuole;GO:0000324//fungal-type vacuole;GO:0000329//fungal-type vacuole membrane;GO:0005575//cellular_component;GO:0005622//intracellular anatomical structure;GO:0005737//cytoplasm;GO:0005773//vacuole;GO:0005774//vacuolar membrane;GO:0005887//integral component of plasma membrane;GO:0009380//excinuclease repair complex;GO:0009898//cytoplasmic side of …	GO:0000166//nucleotide binding;GO:0003674//molecular_function;GO:0003824//catalytic activity;GO:0003924//GTPase activity;GO:0005215//transporter activity;GO:0005260//intracellularly ATP-gated chloride channel activity;GO:0005319//lipid transporter activity;GO:0005488//binding;GO:0005524//ATP binding;GO:0005525//GTP binding;GO:0009381//excinuclease ABC activity;GO:0015220//choline transmembrane tr…	GO:0000041//transition metal ion transport;GO:0000910//cytokinesis;GO:0006289//nucleotide-excision repair;GO:0006810//transport;GO:0006811//ion transport;GO:0006812//cation transport;GO:0006817//phosphate ion transport;GO:0006820//anion transport;GO:0006824//cobalt ion transport;GO:0006855//xenobiotic transmembrane transport;GO:0006857//oligopeptide transport;GO:0006869//lipid transport;GO:000695…
ncbi_66063156	5039	4921	4758	6488	5527	5291	228.04	227.18	272.67	295.04	295.88	289.52	242.63	293.48	0.274504246675573	0.017478206595157	0.302582022876767	prnC	XP_042995810.1 uncharacterized protein UV8b_02378 [Ustilaginoidea virens]	Metabolism;Metabolism;Metabolism	Global and overview maps;Amino acid metabolism;Amino acid metabolism	ko01100//Metabolic pathways;ko00330//Arginine and proline metabolism;ko00250//Alanine, aspartate and glutamate metabolism	K00294;K00294;K00294	GO:0005575//cellular_component;GO:0005622//intracellular anatomical structure;GO:0005737//cytoplasm;GO:0005739//mitochondrion;GO:0005759//mitochondrial matrix;GO:0031974//membrane-enclosed lumen;GO:0043226//organelle;GO:0043227//membrane-bounded organelle;GO:0043229//intracellular organelle;GO:0043231//intracellular membrane-bounded organelle;GO:0043233//organelle lumen;GO:0070013//intracellular …	GO:0003674//molecular_function;GO:0003824//catalytic activity;GO:0003842//1-pyrroline-5-carboxylate dehydrogenase activity;GO:0004491//methylmalonate-semialdehyde dehydrogenase (acylating) activity;GO:0004777//succinate-semialdehyde dehydrogenase (NAD+) activity;GO:0008802//betaine-aldehyde dehydrogenase activity;GO:0009013//succinate-semialdehyde dehydrogenase [NAD(P)+] activity;GO:0016491//oxid…	GO:0006082//organic acid metabolic process;GO:0006520//cellular amino acid metabolic process;GO:0006527//arginine catabolic process;GO:0006536//glutamate metabolic process;GO:0006560//proline metabolic process;GO:0006562//proline catabolic process;GO:0006574//valine catabolic process;GO:0006578//amino-acid betaine biosynthetic process;GO:0006807//nitrogen compound metabolic process;GO:0006950//re…
ncbi_66068433	347	286	320	276	176	199	52.21	44.72	61.46	42.52	31.79	35.64	52.7966666666667	36.65	-0.526633649117166	0.0175004061814209	0.302582022876767	--	XP_043001088.1 uncharacterized protein UV8b_07656 [Ustilaginoidea virens]	Metabolism;Metabolism	Global and overview maps;Metabolism of other amino acids	ko01100//Metabolic pathways;ko00480//Glutathione metabolism	K00799;K00799	GO:0001401//SAM complex	GO:0005515//protein binding;GO:0016034//maleylacetoacetate isomerase activity	GO:0006559//L-phenylalanine catabolic process;GO:0006572//tyrosine catabolic process;GO:0006749//glutathione metabolic process
MSTRG.4547	863	969	614	898	1118	1072	118.36	137.78	107.38	125.78	183.71	175.32	121.173333333333	161.603333333333	0.415384717109795	0.0175580784589509	0.302819274250651	--	-	-	-	-	-	-	-	-
ncbi_66065962	2910	2620	2381	2340	2026	2009	268.38	248.53	279.06	218.65	222.47	222.44	265.323333333333	221.186666666667	-0.262487134869234	0.0175841845776549	0.302819274250651	tca-8	XP_042998616.1 uncharacterized protein UV8b_05184 [Ustilaginoidea virens]	Metabolism;Metabolism;Metabolism;Metabolism;Metabolism	Global and overview maps;Global and overview maps;Global and overview maps;Carbohydrate metabolism;Carbohydrate metabolism	ko01100//Metabolic pathways;ko01110//Biosynthesis of secondary metabolites;ko01200//Carbon metabolism;ko00020//Citrate cycle (TCA cycle);ko00640//Propanoate metabolism	K01899;K01899;K01899;K01899;K01899	GO:0005575//cellular_component;GO:0005622//intracellular anatomical structure;GO:0005737//cytoplasm;GO:0005739//mitochondrion;GO:0005759//mitochondrial matrix;GO:0005829//cytosol;GO:0005886//plasma membrane;GO:0009295//nucleoid;GO:0016020//membrane;GO:0030062//mitochondrial tricarboxylic acid cycle enzyme complex;GO:0031974//membrane-enclosed lumen;GO:0032991//protein-containing complex;GO:004264…	GO:0000166//nucleotide binding;GO:0001882//nucleoside binding;GO:0001883//purine nucleoside binding;GO:0003674//molecular_function;GO:0003824//catalytic activity;GO:0003985//acetyl-CoA C-acetyltransferase activity;GO:0004774//succinate-CoA ligase activity;GO:0004775//succinate-CoA ligase (ADP-forming) activity;GO:0004776//succinate-CoA ligase (GDP-forming) activity;GO:0005488//binding;GO:0005515/…	GO:0006082//organic acid metabolic process;GO:0006091//generation of precursor metabolites and energy;GO:0006099//tricarboxylic acid cycle;GO:0006101//citrate metabolic process;GO:0006104//succinyl-CoA metabolic process;GO:0006105//succinate metabolic process;GO:0006139//nucleobase-containing compound metabolic process;GO:0006163//purine nucleotide metabolic process;GO:0006637//acyl-CoA metabolic…
ncbi_66062985	3223	3171	1686	1935	1903	1675	121.93	122.22	80.73	73.46	85.08	76.71	108.293333333333	78.4166666666667	-0.465712209421059	0.0176627194081912	0.303567016468813	wis1	XP_042995639.1 uncharacterized protein UV8b_02207 [Ustilaginoidea virens]	Environmental Information Processing;Cellular Processes	Signal transduction;Transport and catabolism	ko04011//MAPK signaling pathway - yeast;ko04139//Mitophagy - yeast	K11227;K11227	GO:0005575//cellular_component;GO:0005622//intracellular anatomical structure;GO:0005634//nucleus;GO:0005737//cytoplasm;GO:0005933//cellular bud;GO:0005934//cellular bud tip;GO:0005935//cellular bud neck;GO:0010494//cytoplasmic stress granule;GO:0030427//site of polarized growth;GO:0032991//protein-containing complex;GO:0035770//ribonucleoprotein granule;GO:0036464//cytoplasmic ribonucleoprotein …	GO:0000166//nucleotide binding;GO:0003674//molecular_function;GO:0003824//catalytic activity;GO:0004672//protein kinase activity;GO:0004674//protein serine/threonine kinase activity;GO:0004708//MAP kinase kinase activity;GO:0004712//protein serine/threonine/tyrosine kinase activity;GO:0004713//protein tyrosine kinase activity;GO:0005078//MAP-kinase scaffold activity;GO:0005198//structural molecul…	GO:0000165//MAPK cascade;GO:0001932//regulation of protein phosphorylation;GO:0001934//positive regulation of protein phosphorylation;GO:0006464//cellular protein modification process;GO:0006468//protein phosphorylation;GO:0006744//ubiquinone biosynthetic process;GO:0006793//phosphorus metabolic process;GO:0006796//phosphate-containing compound metabolic process;GO:0006807//nitrogen compound meta…
ncbi_66063378	778	703	1065	724	430	331	18.66	17.13	32.29	17.38	12.16	9.63	22.6933333333333	13.0566666666667	-0.79748190873521	0.0178396733412858	0.305999952451222	TERT	XP_042996032.1 uncharacterized protein UV8b_02600 [Ustilaginoidea virens]	-	-	-	-	GO:0000228//nuclear chromosome;GO:0000333//telomerase catalytic core complex;GO:0000781//chromosome, telomeric region;GO:0000782//telomere cap complex;GO:0000783//nuclear telomere cap complex;GO:0005575//cellular_component;GO:0005622//intracellular anatomical structure;GO:0005634//nucleus;GO:0005654//nucleoplasm;GO:0005694//chromosome;GO:0005697//telomerase holoenzyme complex;GO:0005730//nucleolu…	GO:0000049//tRNA binding;GO:0001221//transcription coregulator binding;GO:0001223//transcription coactivator binding;GO:0003674//molecular_function;GO:0003676//nucleic acid binding;GO:0003677//DNA binding;GO:0003720//telomerase activity;GO:0003721//telomerase RNA reverse transcriptase activity;GO:0003723//RNA binding;GO:0003824//catalytic activity;GO:0003964//RNA-directed DNA polymerase activity;…	GO:0000373//Group II intron splicing;GO:0000723//telomere maintenance;GO:0001172//transcription, RNA-templated;GO:0001666//response to hypoxia;GO:0006139//nucleobase-containing compound metabolic process;GO:0006259//DNA metabolic process;GO:0006278//RNA-dependent DNA biosynthetic process;GO:0006355//regulation of transcription, DNA-templated;GO:0006357//regulation of transcription by RNA polymera…
ncbi_66065140	163	118	85	96	61	66	9.84	7.29	6.51	5.84	4.37	4.81	7.88	5.00666666666667	-0.65434522266326	0.017989796147506	0.307963936030078	--	XP_042997794.1 uncharacterized protein UV8b_04362 [Ustilaginoidea virens]	-	-	-	-	-	-	-
ncbi_66061292	190	126	206	102	84	115	5.58	3.77	7.65	3.00	2.91	4.09	5.66666666666667	3.33333333333333	-0.765534746362979	0.0182017265300761	0.310976138048435	--	XP_042993946.1 uncharacterized protein UV8b_00514 [Ustilaginoidea virens]	-	-	-	-	-	GO:0005524//ATP binding	GO:0007059//chromosome segregation;GO:0030261//chromosome condensation
ncbi_66067837	473	416	380	381	283	293	13.56	12.13	13.78	10.95	9.58	10.18	13.1566666666667	10.2366666666667	-0.362048006917228	0.018277648784102	0.311593186808132	GANC	XP_043000492.1 uncharacterized protein UV8b_07060 [Ustilaginoidea virens]	-	-	-	-	-	GO:0004553//hydrolase activity, hydrolyzing O-glycosyl compounds	GO:0005975//carbohydrate metabolic process
ncbi_66064617	191	182	65	307	191	201	9.79	9.52	4.22	15.82	11.59	12.44	7.84333333333333	13.2833333333333	0.760078403653534	0.018309929311571	0.311593186808132	DTR1	XP_042997271.1 uncharacterized protein UV8b_03839 [Ustilaginoidea virens]	-	-	-	-	GO:0005575//cellular_component;GO:0005628//prospore membrane;GO:0005886//plasma membrane;GO:0005887//integral component of plasma membrane;GO:0016020//membrane;GO:0016021//integral component of membrane;GO:0031224//intrinsic component of membrane;GO:0042763//intracellular immature spore;GO:0042764//ascospore-type prospore;GO:0071944//cell periphery	GO:0003674//molecular_function;GO:0005215//transporter activity;GO:0005275//amine transmembrane transporter activity;GO:0008028//monocarboxylic acid transmembrane transporter activity;GO:0015486//glycoside-pentoside-hexuronide:cation symporter activity;GO:0022857//transmembrane transporter activity;GO:0042910//xenobiotic transmembrane transporter activity;GO:0051119//sugar transmembrane transport…	GO:0000003//reproduction;GO:0003006//developmental process involved in reproduction;GO:0006810//transport;GO:0006811//ion transport;GO:0006812//cation transport;GO:0006820//anion transport;GO:0006846//acetate transport;GO:0006847//plasma membrane acetate transport;GO:0006855//xenobiotic transmembrane transport;GO:0007049//cell cycle;GO:0008150//biological_process;GO:0008643//carbohydrate transpor…
ncbi_66064947	228	277	236	201	157	170	16.53	20.58	21.71	14.71	13.51	14.84	19.6066666666667	14.3533333333333	-0.449958464719836	0.0183957017390213	0.312126908493478	Pka-C3	XP_042997601.1 uncharacterized protein UV8b_04169 [Ustilaginoidea virens]	Cellular Processes;Cellular Processes;Organismal Systems	Transport and catabolism;Cell growth and death;Aging	ko04138//Autophagy - yeast;ko04113//Meiosis - yeast;ko04213//Longevity regulating pathway - multiple species	K04345;K04345;K04345	GO:0005575//cellular_component;GO:0005622//intracellular anatomical structure;GO:0005634//nucleus;GO:0005737//cytoplasm;GO:0005813//centrosome;GO:0005815//microtubule organizing center;GO:0005829//cytosol;GO:0005856//cytoskeleton;GO:0005952//cAMP-dependent protein kinase complex;GO:0015630//microtubule cytoskeleton;GO:0032991//protein-containing complex;GO:0043226//organelle;GO:0043227//membrane-…	GO:0000166//nucleotide binding;GO:0003674//molecular_function;GO:0003824//catalytic activity;GO:0004672//protein kinase activity;GO:0004674//protein serine/threonine kinase activity;GO:0004690//cyclic nucleotide-dependent protein kinase activity;GO:0004691//cAMP-dependent protein kinase activity;GO:0005488//binding;GO:0005515//protein binding;GO:0005524//ATP binding;GO:0016301//kinase activity;GO…	GO:0000003//reproduction;GO:0001525//angiogenesis;GO:0001568//blood vessel development;GO:0001655//urogenital system development;GO:0001667//ameboidal-type cell migration;GO:0001822//kidney development;GO:0001932//regulation of protein phosphorylation;GO:0001933//negative regulation of protein phosphorylation;GO:0001935//endothelial cell proliferation;GO:0001944//vasculature development;GO:000200…
ncbi_66066436	1912	1776	1341	2030	1788	1703	132.40	125.99	117.81	141.85	146.95	142.08	125.4	143.626666666667	0.195786286091118	0.018425251303995	0.312126908493478	BAT2	XP_042999089.1 uncharacterized protein UV8b_05659 [Ustilaginoidea virens]	Metabolism;Metabolism;Metabolism;Metabolism;Metabolism;Metabolism;Metabolism;Metabolism	Global and overview maps;Global and overview maps;Global and overview maps;Amino acid metabolism;Global and overview maps;Amino acid metabolism;Metabolism of cofactors and vitamins;Amino acid metabolism	ko01100//Metabolic pathways;ko01110//Biosynthesis of secondary metabolites;ko01230//Biosynthesis of amino acids;ko00270//Cysteine and methionine metabolism;ko01210//2-Oxocarboxylic acid metabolism;ko00280//Valine, leucine and isoleucine degradation;ko00770//Pantothenate and CoA biosynthesis;ko00290//Valine, leucine and isoleucine biosynthesis	K00826;K00826;K00826;K00826;K00826;K00826;K00826;K00826	GO:0005575//cellular_component;GO:0005622//intracellular anatomical structure;GO:0005737//cytoplasm;GO:0005739//mitochondrion;GO:0005759//mitochondrial matrix;GO:0031974//membrane-enclosed lumen;GO:0043226//organelle;GO:0043227//membrane-bounded organelle;GO:0043229//intracellular organelle;GO:0043231//intracellular membrane-bounded organelle;GO:0043233//organelle lumen;GO:0070013//intracellular …	GO:0003674//molecular_function;GO:0003824//catalytic activity;GO:0004084//branched-chain-amino-acid transaminase activity;GO:0005488//binding;GO:0008483//transaminase activity;GO:0016740//transferase activity;GO:0016769//transferase activity, transferring nitrogenous groups;GO:0019842//vitamin binding;GO:0030170//pyridoxal phosphate binding;GO:0036094//small molecule binding;GO:0043167//ion bindi…	GO:0006082//organic acid metabolic process;GO:0006520//cellular amino acid metabolic process;GO:0006549//isoleucine metabolic process;GO:0006551//leucine metabolic process;GO:0006573//valine metabolic process;GO:0006807//nitrogen compound metabolic process;GO:0008150//biological_process;GO:0008152//metabolic process;GO:0008652//cellular amino acid biosynthetic process;GO:0009056//catabolic proces…
ncbi_66067849	487	507	192	485	709	611	64.74	69.83	32.54	65.80	112.86	96.92	55.7033333333333	91.86	0.721673121351181	0.0184496067368614	0.312126908493478	--	XP_043000504.1 uncharacterized protein UV8b_07072 [Ustilaginoidea virens]	-	-	-	-	GO:0016020//membrane;GO:0016021//integral component of membrane	-	-
ncbi_66061857	350	340	254	389	334	392	153.29	162.34	144.91	182.90	182.44	196.46	153.513333333333	187.266666666667	0.286730158059823	0.0186098190774686	0.313173435572635	gmf1	XP_042994511.1 uncharacterized protein UV8b_01079 [Ustilaginoidea virens]	-	-	-	-	GO:0005575//cellular_component;GO:0005622//intracellular anatomical structure;GO:0005634//nucleus;GO:0005737//cytoplasm;GO:0005856//cytoskeleton;GO:0005938//cell cortex;GO:0015629//actin cytoskeleton;GO:0030027//lamellipodium;GO:0030479//actin cortical patch;GO:0030863//cortical cytoskeleton;GO:0030864//cortical actin cytoskeleton;GO:0031252//cell leading edge;GO:0042995//cell projection;GO:00432…	GO:0003674//molecular_function;GO:0003779//actin binding;GO:0005488//binding;GO:0005515//protein binding;GO:0008092//cytoskeletal protein binding;GO:0044877//protein-containing complex binding;GO:0071933//Arp2/3 complex binding	GO:0000003//reproduction;GO:0000147//actin cortical patch assembly;GO:0001667//ameboidal-type cell migration;GO:0002064//epithelial cell development;GO:0002065//columnar/cuboidal epithelial cell differentiation;GO:0002066//columnar/cuboidal epithelial cell development;GO:0003006//developmental process involved in reproduction;GO:0006928//movement of cell or subcellular component;GO:0006996//organ…
ncbi_66064255	583	317	595	429	147	184	70.58	39.68	91.74	52.89	21.27	26.63	67.3333333333333	33.5966666666667	-1.00300278574716	0.0186187433914016	0.313173435572635	--	XP_042996909.1 uncharacterized protein UV8b_03477 [Ustilaginoidea virens]	-	-	-	-	GO:0009316//3-isopropylmalate dehydratase complex	GO:0000981//DNA-binding transcription factor activity, RNA polymerase II-specific;GO:0003677//DNA binding;GO:0003861//3-isopropylmalate dehydratase activity;GO:0008270//zinc ion binding	GO:0006351//transcription, DNA-templated;GO:0006355//regulation of transcription, DNA-templated;GO:0009098//leucine biosynthetic process
ncbi_66061026	75	43	82	38	33	31	8.05	4.76	11.19	4.14	4.22	3.98	8	4.11333333333333	-0.959692011346464	0.0186391653291653	0.313173435572635	csn	XP_042993680.1 uncharacterized protein UV8b_00248 [Ustilaginoidea virens]	-	-	-	-	-	GO:0016977//chitosanase activity	-
ncbi_66066421	530	565	300	582	565	617	31.47	34.31	22.58	34.82	39.77	44.21	29.4533333333333	39.6	0.427069512332855	0.0186587026289641	0.313173435572635	--	XP_042999074.1 uncharacterized protein UV8b_05644 [Ustilaginoidea virens]	-	-	-	-	-	-	-
ncbi_66063851	235	290	345	220	132	181	25.72	32.75	48.05	24.47	17.24	23.72	35.5066666666667	21.81	-0.703100157848709	0.0186925960388062	0.313173435572635	--	XP_042996505.1 uncharacterized protein UV8b_03073 [Ustilaginoidea virens]	-	-	-	-	GO:0016020//membrane	-	-
ncbi_66065706	757	767	704	982	780	855	21.56	22.22	25.36	28.03	26.22	29.53	23.0466666666667	27.9266666666667	0.277085280604125	0.0187906377017307	0.314207084973814	--	XP_042998360.1 uncharacterized protein UV8b_04928 [Ustilaginoidea virens]	-	-	-	-	-	-	-
ncbi_66061627	3252	3260	1450	3899	3282	3444	629.00	660.32	359.17	777.98	766.60	787.71	549.496666666667	777.43	0.500602050867521	0.0189128713548901	0.315640488152557	sod-2	XP_042994281.1 uncharacterized protein UV8b_00849 [Ustilaginoidea virens]	Cellular Processes;Organismal Systems	Transport and catabolism;Aging	ko04146//Peroxisome;ko04213//Longevity regulating pathway - multiple species	K04564;K04564	GO:0005575//cellular_component;GO:0005622//intracellular anatomical structure;GO:0005737//cytoplasm;GO:0005739//mitochondrion;GO:0005759//mitochondrial matrix;GO:0031974//membrane-enclosed lumen;GO:0043226//organelle;GO:0043227//membrane-bounded organelle;GO:0043229//intracellular organelle;GO:0043231//intracellular membrane-bounded organelle;GO:0043233//organelle lumen;GO:0070013//intracellular …	GO:0003674//molecular_function;GO:0003824//catalytic activity;GO:0004784//superoxide dismutase activity;GO:0005488//binding;GO:0016209//antioxidant activity;GO:0016491//oxidoreductase activity;GO:0016721//oxidoreductase activity, acting on superoxide radicals as acceptor;GO:0019863//IgE binding;GO:0019865//immunoglobulin binding;GO:0030145//manganese ion binding;GO:0043167//ion binding;GO:0043169…	GO:0000302//response to reactive oxygen species;GO:0000303//response to superoxide;GO:0000305//response to oxygen radical;GO:0001306//age-dependent response to oxidative stress;GO:0006801//superoxide metabolic process;GO:0006950//response to stress;GO:0006979//response to oxidative stress;GO:0007568//aging;GO:0007569//cell aging;GO:0007571//age-dependent general metabolic decline;GO:0008150//biol…
ncbi_66064594	2799	2752	2263	3115	2979	2610	220.60	222.57	226.44	248.16	279.03	247.47	223.203333333333	258.22	0.210242173883015	0.0190623802677	0.316714994728667	erp38	XP_042997248.1 uncharacterized protein UV8b_03816 [Ustilaginoidea virens]	Genetic Information Processing	Folding, sorting and degradation	ko04141//Protein processing in endoplasmic reticulum	K09584	GO:0005575//cellular_component;GO:0005622//intracellular anatomical structure;GO:0005737//cytoplasm;GO:0005783//endoplasmic reticulum;GO:0005788//endoplasmic reticulum lumen;GO:0012505//endomembrane system;GO:0031974//membrane-enclosed lumen;GO:0043226//organelle;GO:0043227//membrane-bounded organelle;GO:0043229//intracellular organelle;GO:0043231//intracellular membrane-bounded organelle;GO:0043…	GO:0003674//molecular_function;GO:0003756//protein disulfide isomerase activity;GO:0003824//catalytic activity;GO:0005488//binding;GO:0005515//protein binding;GO:0015035//protein-disulfide reductase activity;GO:0015036//disulfide oxidoreductase activity;GO:0016209//antioxidant activity;GO:0016491//oxidoreductase activity;GO:0016667//oxidoreductase activity, acting on a sulfur group of donors;GO:0…	GO:0006457//protein folding;GO:0006790//sulfur compound metabolic process;GO:0006950//response to stress;GO:0006979//response to oxidative stress;GO:0008150//biological_process;GO:0008152//metabolic process;GO:0009306//protein secretion;GO:0009987//cellular process;GO:0019725//cellular homeostasis;GO:0033554//cellular response to stress;GO:0034599//cellular response to oxidative stress;GO:0034975…
ncbi_66065328	111	122	125	96	72	51	9.22	10.40	13.18	8.06	7.11	5.09	10.9333333333333	6.75333333333333	-0.695061640704304	0.0190632965595054	0.316714994728667	--	XP_042997982.1 uncharacterized protein UV8b_04550 [Ustilaginoidea virens]	-	-	-	-	-	-	GO:0005975//carbohydrate metabolic process
ncbi_66066266	284	91	207	111	100	72	68.33	23.12	64.01	27.78	29.25	20.34	51.82	25.79	-1.00669724239088	0.0190893926822965	0.316714994728667	--	XP_042998919.1 uncharacterized protein UV8b_05489 [Ustilaginoidea virens]	-	-	-	-	-	GO:0003700//DNA-binding transcription factor activity;GO:0043565//sequence-specific DNA binding	GO:0006355//regulation of transcription, DNA-templated
ncbi_66064833	1534	983	2554	1142	900	589	162.17	107.14	343.48	122.61	113.50	74.60	204.263333333333	103.57	-0.979824079985188	0.019123797252558	0.316714994728667	--	XP_042997487.1 uncharacterized protein UV8b_04055 [Ustilaginoidea virens]	-	-	-	-	GO:0005575//cellular_component;GO:0005622//intracellular anatomical structure;GO:0005737//cytoplasm;GO:0005783//endoplasmic reticulum;GO:0005789//endoplasmic reticulum membrane;GO:0005840//ribosome;GO:0012505//endomembrane system;GO:0016020//membrane;GO:0016021//integral component of membrane;GO:0030176//integral component of endoplasmic reticulum membrane;GO:0031224//intrinsic component of membr…	GO:0003674//molecular_function;GO:0038023//signaling receptor activity;GO:0060089//molecular transducer activity	GO:0006412//translation;GO:0006518//peptide metabolic process;GO:0006807//nitrogen compound metabolic process;GO:0006810//transport;GO:0007154//cell communication;GO:0007165//signal transduction;GO:0008104//protein localization;GO:0008150//biological_process;GO:0008152//metabolic process;GO:0009058//biosynthetic process;GO:0009059//macromolecule biosynthetic process;GO:0009987//cellular process;G…
ncbi_66067962	27	29	29	12	14	14	14.32	16.97	20.14	6.91	9.35	8.41	17.1433333333333	8.22333333333333	-1.05985243805233	0.0192029701526538	0.317418120400941	--	XP_043000617.1 uncharacterized protein UV8b_07185 [Ustilaginoidea virens]	-	-	-	-	-	-	-
ncbi_66068591	1147	1186	843	1251	1193	1096	83.99	89.03	78.34	92.50	103.74	96.63	83.7866666666667	97.6233333333333	0.220505333256493	0.0194656879304592	0.321146702593168	--	XP_043001246.1 uncharacterized protein UV8b_07814 [Ustilaginoidea virens]	-	-	-	-	-	-	GO:0006637//acyl-CoA metabolic process
ncbi_66064974	665	687	450	721	690	663	116.19	125.28	100.55	129.52	145.21	137.36	114.006666666667	137.363333333333	0.268878764045484	0.0195078257455097	0.321228863942727	APT1	XP_042997628.1 uncharacterized protein UV8b_04196 [Ustilaginoidea virens]	Metabolism;Metabolism	Global and overview maps;Nucleotide metabolism	ko01100//Metabolic pathways;ko00230//Purine metabolism	K00759;K00759	GO:0005575//cellular_component;GO:0005576//extracellular region;GO:0005622//intracellular anatomical structure;GO:0005634//nucleus;GO:0005654//nucleoplasm;GO:0005737//cytoplasm;GO:0005829//cytosol;GO:0012505//endomembrane system;GO:0030141//secretory granule;GO:0031012//extracellular matrix;GO:0031410//cytoplasmic vesicle;GO:0031974//membrane-enclosed lumen;GO:0031981//nuclear lumen;GO:0031982//v…	GO:0000166//nucleotide binding;GO:0000310//xanthine phosphoribosyltransferase activity;GO:0002054//nucleobase binding;GO:0002055//adenine binding;GO:0002060//purine nucleobase binding;GO:0003674//molecular_function;GO:0003824//catalytic activity;GO:0003999//adenine phosphoribosyltransferase activity;GO:0004422//hypoxanthine phosphoribosyltransferase activity;GO:0004588//orotate phosphoribosyltran…	GO:0001775//cell activation;GO:0002252//immune effector process;GO:0002263//cell activation involved in immune response;GO:0002274//myeloid leukocyte activation;GO:0002275//myeloid cell activation involved in immune response;GO:0002283//neutrophil activation involved in immune response;GO:0002366//leukocyte activation involved in immune response;GO:0002376//immune system process;GO:0002443//leuko…
ncbi_66068578	219	268	442	238	137	69	13.45	16.83	34.41	14.73	9.97	5.11	21.5633333333333	9.93666666666667	-1.11774633742293	0.0195476273808181	0.321272316933787	mae1	XP_043001233.1 uncharacterized protein UV8b_07801 [Ustilaginoidea virens]	-	-	-	-	GO:0016021//integral component of membrane	-	GO:0055085//transmembrane transport
[truncated: 8,350 more rows]
