# Supplementary material for: The TOR Signaling Pathway Governs Fungal Development, Virulence and Ustiloxin Biosynthesis in Ustilaginoidea virens
Source: J Fungi (Basel). 2025 Mar 21;11(4):239. doi: 10.3390/jof11040239 (PMC12028740; doi:10.3390/jof11040239)
Supplement: Supplementary file 1 [file jof-11-00239-s001.zip › Table S2.xls]

id	CK-1_count	CK-2_count	CK-3_count	Rapamycin-1_count	Rapamycin-2_count	Rapamycin-3_count	CK-1_tpm	CK-2_tpm	CK-3_tpm	Rapamycin-1_tpm	Rapamycin-2_tpm	Rapamycin-3_tpm	CK_mean	Rapamycin_mean	log2(fc)	PValue	FDR	Symbol	Description	KEGG_A_class	KEGG_B_class	Pathway	K_ID	GO Component	GO Function	GO Process
ncbi_66063451	3174	3020	2297	1553	1500	1219	55.05	53.17	50.34	26.93	30.66	25.67	52.8533333333333	27.7533333333333	-0.929333404046271	2.62672989022268e-14	2.2708079900975e-10	gacS	XP_042996105.1 uncharacterized protein UV8b_02673 [Ustilaginoidea virens]	-	-	-	-	GO:0016020//membrane	GO:0000155//phosphorelay sensor kinase activity;GO:0000156//phosphorelay response regulator activity;GO:0003677//DNA binding;GO:0003700//DNA-binding transcription factor activity;GO:0004673//protein histidine kinase activity;GO:0005515//protein binding;GO:0005524//ATP binding	GO:0000160//phosphorelay signal transduction system;GO:0006355//regulation of transcription, DNA-templated;GO:0006796//phosphate-containing compound metabolic process;GO:0006808//regulation of nitrogen utilization;GO:0006817//phosphate ion transport;GO:0007165//signal transduction;GO:0030436//asexual sporulation;GO:0042173//regulation of sporulation resulting in formation of a cellular spore
MSTRG.8783	866	972	657	1651	1273	1331	11.10	12.64	10.64	21.15	19.22	20.73	11.46	20.3666666666667	0.829602835228033	1.54103569457671e-13	6.66112678980781e-10	--	-	-	-	-	-	-	-	-
ncbi_66068539	285	271	250	110	113	108	6.32	6.11	7.01	2.44	2.96	2.91	6.48	2.77	-1.22610783683544	6.94371193395462e-12	2.00094632230125e-08	--	XP_043001194.1 uncharacterized protein UV8b_07762 [Ustilaginoidea virens]	-	-	-	-	-	-	-
ncbi_66063429	1710	1758	1275	2602	2755	2413	81.65	85.66	77.10	124.89	155.66	139.26	81.47	139.936666666667	0.78043321844322	2.74868020672176e-11	5.04596833542249e-08	SPAC56E4.03	XP_042996083.1 uncharacterized protein UV8b_02651 [Ustilaginoidea virens]	Metabolism;Metabolism;Metabolism;Metabolism;Metabolism;Metabolism;Metabolism;Metabolism;Metabolism;Metabolism;Metabolism	Global and overview maps;Global and overview maps;Global and overview maps;Amino acid metabolism;Global and overview maps;Amino acid metabolism;Amino acid metabolism;Amino acid metabolism;Amino acid metabolism;Amino acid metabolism;Metabolism of cofactors and vitamins	ko01100//Metabolic pathways;ko01110//Biosynthesis of secondary metabolites;ko01230//Biosynthesis of amino acids;ko00270//Cysteine and methionine metabolism;ko01210//2-Oxocarboxylic acid metabolism;ko00380//Tryptophan metabolism;ko00350//Tyrosine metabolism;ko00360//Phenylalanine metabolism;ko00400//Phenylalanine, tyrosine and tryptophan biosynthesis;ko00300//Lysine biosynthesis;ko00130//Ubiquinon…	K00838;K00838;K00838;K00838;K00838;K00838;K00838;K00838;K00838;K00838;K00838	GO:0005575//cellular_component;GO:0005622//intracellular anatomical structure;GO:0005737//cytoplasm	GO:0003674//molecular_function;GO:0003824//catalytic activity;GO:0004400//histidinol-phosphate transaminase activity;GO:0004838//L-tyrosine:2-oxoglutarate aminotransferase activity;GO:0005488//binding;GO:0008483//transaminase activity;GO:0008793//aromatic-amino-acid:2-oxoglutarate aminotransferase activity;GO:0009016//succinyldiaminopimelate transaminase activity;GO:0016740//transferase activity;…	GO:0000096//sulfur amino acid metabolic process;GO:0000097//sulfur amino acid biosynthetic process;GO:0000105//histidine biosynthetic process;GO:0006082//organic acid metabolic process;GO:0006520//cellular amino acid metabolic process;GO:0006553//lysine metabolic process;GO:0006555//methionine metabolic process;GO:0006558//L-phenylalanine metabolic process;GO:0006559//L-phenylalanine catabolic pr…
ncbi_66062423	1145	1099	946	1865	1603	1935	200.06	200.42	211.37	335.03	337.34	400.90	203.95	357.756666666667	0.810763144174618	2.91843165727154e-11	5.04596833542249e-08	--	XP_042995077.1 uncharacterized protein UV8b_01645 [Ustilaginoidea virens]	-	-	-	-	-	-	-
MSTRG.7470	396	454	298	781	640	830	42.28	49.98	40.47	84.69	81.52	106.15	44.2433333333333	90.7866666666667	1.03702034883267	4.39467737024473e-11	6.33199764429429e-08	--	uncharacterized protein FMAN_14479 [Fusarium mangiferae]	-	-	-	-	-	-	-
MSTRG.1564	210	179	167	343	318	321	13.00	11.33	13.08	21.38	23.36	23.99	12.47	22.91	0.877515993475005	3.31964259390871e-09	4.09975860347726e-06	--	Retrovirus-related Pol polyprotein from transposon TNT [Fusarium oxysporum f. sp. conglutinans]	-	-	-	-	-	-	-
ncbi_66062290	9045	7299	6650	5004	4278	3857	522.82	431.33	487.23	291.29	293.02	269.06	480.46	284.456666666667	-0.756207433375628	4.426343047192e-09	4.78321695537186e-06	OLE1	XP_042994944.1 uncharacterized protein UV8b_01512 [Ustilaginoidea virens]	Metabolism;Metabolism;Metabolism	Global and overview maps;Global and overview maps;Lipid metabolism	ko01100//Metabolic pathways;ko01212//Fatty acid metabolism;ko01040//Biosynthesis of unsaturated fatty acids	K00507;K00507;K00507	GO:0005575//cellular_component;GO:0005622//intracellular anatomical structure;GO:0005634//nucleus;GO:0005730//nucleolus;GO:0005737//cytoplasm;GO:0005783//endoplasmic reticulum;GO:0005789//endoplasmic reticulum membrane;GO:0012505//endomembrane system;GO:0016020//membrane;GO:0016021//integral component of membrane;GO:0030176//integral component of endoplasmic reticulum membrane;GO:0031224//intrins…	GO:0003674//molecular_function;GO:0003824//catalytic activity;GO:0004768//stearoyl-CoA 9-desaturase activity;GO:0005488//binding;GO:0005506//iron ion binding;GO:0009055//electron transfer activity;GO:0016215//acyl-CoA desaturase activity;GO:0016491//oxidoreductase activity;GO:0016705//oxidoreductase activity, acting on paired donors, with incorporation or reduction of molecular oxygen;GO:0016717/…	GO:0000001//mitochondrion inheritance;GO:0006082//organic acid metabolic process;GO:0006091//generation of precursor metabolites and energy;GO:0006139//nucleobase-containing compound metabolic process;GO:0006163//purine nucleotide metabolic process;GO:0006164//purine nucleotide biosynthetic process;GO:0006629//lipid metabolic process;GO:0006631//fatty acid metabolic process;GO:0006633//fatty acid…
ncbi_66064857	541	545	459	340	288	272	24.38	25.05	26.19	15.40	15.35	14.82	25.2066666666667	15.19	-0.730683478763997	1.02144979349601e-08	8.83043346477297e-06	AKT1	XP_042997511.1 uncharacterized protein UV8b_04079 [Ustilaginoidea virens]	-	-	-	-	-	GO:0003987//acetate-CoA ligase activity;GO:0004043//L-aminoadipate-semialdehyde dehydrogenase activity;GO:0008668//(2,3-dihydroxybenzoyl)adenylate synthase activity;GO:0008756//o-succinylbenzoate-CoA ligase activity;GO:0047473//D-alanine [D-alanyl carrier protein] ligase activity;GO:0050218//propionate-CoA ligase activity	GO:0009234//menaquinone biosynthetic process;GO:0019290//siderophore biosynthetic process;GO:0019350//teichoic acid biosynthetic process;GO:0019427//acetyl-CoA biosynthetic process from acetate;GO:0019878//lysine biosynthetic process via aminoadipic acid
MSTRG.8727	482	446	455	847	896	1052	28.29	26.58	33.06	49.46	62.05	74.18	29.31	61.8966666666667	1.07846874976496	1.30560045185649e-08	1.02608326420903e-05	--	Retrovirus-related Pol polyprotein from transposon TNT [Fusarium oxysporum f. sp. conglutinans]	-	-	-	-	-	-	-
MSTRG.4937	1285	1351	790	640	587	546	43.71	46.66	33.89	21.79	23.62	22.49	41.42	22.6333333333333	-0.871878479809576	1.80255581607637e-08	1.2894144227737e-05	--	-	-	-	-	-	-	-	-
ncbi_66060950	7074	6355	8589	3407	2812	2852	408.89	375.54	629.29	198.32	192.61	198.95	471.24	196.626666666667	-1.26100300942896	1.93896905680255e-08	1.2894144227737e-05	ufaA1	XP_042993604.1 uncharacterized protein UV8b_00172 [Ustilaginoidea virens]	-	-	-	-	-	GO:0000179//rRNA (adenine-N6,N6-)-dimethyltransferase activity;GO:0004719//protein-L-isoaspartate (D-aspartate) O-methyltransferase activity;GO:0008168//methyltransferase activity;GO:0008171//O-methyltransferase activity;GO:0008276//protein methyltransferase activity;GO:0008689//3-demethylubiquinone-9 3-O-methyltransferase activity;GO:0008757//S-adenosylmethionine-dependent methyltransferase acti…	GO:0000154//rRNA modification;GO:0006412//translation;GO:0006629//lipid metabolic process;GO:0006744//ubiquinone biosynthetic process;GO:0008150//biological_process;GO:0008152//metabolic process;GO:0008299//isoprenoid biosynthetic process;GO:0008610//lipid biosynthetic process;GO:0009058//biosynthetic process;GO:0009102//biotin biosynthetic process;GO:0015995//chlorophyll biosynthetic process;GO:…
ncbi_66061603	2287	2274	1407	4656	2817	3835	60.10	60.75	46.75	122.53	87.34	122.20	55.8666666666667	110.69	0.986465243161333	4.1935860197305e-08	2.44149138614068e-05	--	XP_042994257.1 uncharacterized protein UV8b_00825 [Ustilaginoidea virens]	-	-	-	-	-	GO:0000981//DNA-binding transcription factor activity, RNA polymerase II-specific;GO:0008270//zinc ion binding	GO:0006355//regulation of transcription, DNA-templated
MSTRG.8291	206	185	135	320	415	468	13.27	11.27	10.50	20.62	30.81	36.43	11.68	29.2866666666667	1.32620372449159	4.23624879029614e-08	2.44149138614068e-05	--	Retrovirus-related Pol polyprotein from transposon TNT [Fusarium oxysporum f. sp. conglutinans]	-	-	-	-	-	-	-
ncbi_66064120	1566	2209	1119	3279	3899	3045	297.59	439.33	272.25	642.42	894.33	684.59	336.39	740.446666666667	1.13826100530074	6.11101875140799e-08	3.30185981912013e-05	hsp30	XP_042996774.1 uncharacterized protein UV8b_03342 [Ustilaginoidea virens]	-	-	-	-	-	-	-
MSTRG.4231	9	18	3	56	57	61	10.33	23.88	4.57	72.42	85.48	75.71	12.9266666666667	77.87	2.59071732354424	6.56856813850211e-08	3.34031009160887e-05	--	-	-	-	-	-	-	-	-
ncbi_66063379	2820	2659	1858	1593	944	969	132.03	127.03	110.17	74.96	52.29	54.84	123.076666666667	60.6966666666667	-1.01986808225076	7.48020598152342e-08	3.59257670612611e-05	--	XP_042996033.1 uncharacterized protein UV8b_02601 [Ustilaginoidea virens]	-	-	-	-	-	-	-
ncbi_66066661	3698	4531	2090	1787	1366	1163	176.18	220.29	126.11	85.58	77.01	66.97	174.193333333333	76.52	-1.18678063187384	1.65973984570619e-07	7.55181629796315e-05	MAL11	XP_042999314.1 uncharacterized protein UV8b_05884 [Ustilaginoidea virens]	-	-	-	-	GO:0005887//integral component of plasma membrane;GO:0016021//integral component of membrane	GO:0008028//monocarboxylic acid transmembrane transporter activity;GO:0022857//transmembrane transporter activity;GO:0042910//xenobiotic transmembrane transporter activity;GO:0051119//sugar transmembrane transporter activity	GO:0008643//carbohydrate transport;GO:0015718//monocarboxylic acid transport;GO:0042908//xenobiotic transport;GO:0055085//transmembrane transport
ncbi_66066022	3081	2857	1928	1812	1422	1492	83.18	78.43	65.82	49.00	45.30	48.84	75.81	47.7133333333333	-0.667995686070353	1.76730835369778e-07	7.63919035885866e-05	YPL150W	XP_042998676.1 uncharacterized protein UV8b_05244 [Ustilaginoidea virens]	-	-	-	-	GO:0005575//cellular_component;GO:0005622//intracellular anatomical structure;GO:0005634//nucleus;GO:0005737//cytoplasm;GO:0043226//organelle;GO:0043227//membrane-bounded organelle;GO:0043229//intracellular organelle;GO:0043231//intracellular membrane-bounded organelle	GO:0000166//nucleotide binding;GO:0003674//molecular_function;GO:0003824//catalytic activity;GO:0004672//protein kinase activity;GO:0004674//protein serine/threonine kinase activity;GO:0004857//enzyme inhibitor activity;GO:0005488//binding;GO:0005515//protein binding;GO:0005524//ATP binding;GO:0016301//kinase activity;GO:0016709//oxidoreductase activity, acting on paired donors, with incorporatio…	GO:0000003//reproduction;GO:0002119//nematode larval development;GO:0002164//larval development;GO:0003008//system process;GO:0006464//cellular protein modification process;GO:0006468//protein phosphorylation;GO:0006744//ubiquinone biosynthetic process;GO:0006793//phosphorus metabolic process;GO:0006796//phosphate-containing compound metabolic process;GO:0006807//nitrogen compound metabolic proce…
MSTRG.5242	58	61	35	113	107	120	12.77	14.14	9.89	25.80	28.57	31.13	12.2666666666667	28.5	1.21621865371624	3.99765095068135e-07	0.000164569964136382	--	-	-	-	-	-	-	-	-
ncbi_66061813	1368	1536	1363	2632	1992	2811	122.52	141.42	155.10	238.71	212.34	302.36	139.68	251.136666666667	0.846347217481591	8.60850054134568e-07	0.000325946465361341	SPCC1672.01	XP_042994467.1 uncharacterized protein UV8b_01035 [Ustilaginoidea virens]	Metabolism;Metabolism;Metabolism;Metabolism	Global and overview maps;Global and overview maps;Global and overview maps;Amino acid metabolism	ko01100//Metabolic pathways;ko01110//Biosynthesis of secondary metabolites;ko01230//Biosynthesis of amino acids;ko00340//Histidine metabolism	K04486;K04486;K04486;K04486	GO:0005575//cellular_component;GO:0005622//intracellular anatomical structure;GO:0005737//cytoplasm	GO:0003674//molecular_function;GO:0003824//catalytic activity;GO:0004401//histidinol-phosphatase activity;GO:0016787//hydrolase activity;GO:0016788//hydrolase activity, acting on ester bonds;GO:0016791//phosphatase activity;GO:0042578//phosphoric ester hydrolase activity	GO:0000105//histidine biosynthetic process;GO:0006082//organic acid metabolic process;GO:0006520//cellular amino acid metabolic process;GO:0006547//histidine metabolic process;GO:0006725//cellular aromatic compound metabolic process;GO:0006793//phosphorus metabolic process;GO:0006796//phosphate-containing compound metabolic process;GO:0006807//nitrogen compound metabolic process;GO:0008150//biolo…
ncbi_66062242	1790	1643	1120	2403	2386	2016	171.66	162.16	136.53	233.63	272.57	231.97	156.783333333333	246.056666666667	0.650218401804554	8.76528203218002e-07	0.000325946465361341	--	XP_042994896.1 uncharacterized protein UV8b_01464 [Ustilaginoidea virens]	-	-	-	-	GO:0016020//membrane	-	-
MSTRG.6338	126	124	107	203	225	209	5.96	5.99	6.41	9.66	12.60	11.96	6.12	11.4066666666667	0.89827370107561	9.0488318897307e-07	0.000325946465361341	--	BA75_03304T0 [Komagataella pastoris]	-	-	-	-	-	-	-
ncbi_66064308	1484	1802	975	2666	2413	2033	62.22	77.03	51.76	112.26	119.63	103.12	63.67	111.67	0.810555990395719	9.71359030753705e-07	0.000335895952834631	--	XP_042996962.1 uncharacterized protein UV8b_03530 [Ustilaginoidea virens]	-	-	-	-	-	-	-
ncbi_66066660	1956	2215	950	820	677	677	84.30	97.34	51.84	35.50	34.50	35.29	77.8266666666667	35.0966666666667	-1.14893055155124	1.01162370653988e-06	0.000336364882424511	MAL2	XP_042999313.1 uncharacterized protein UV8b_05883 [Ustilaginoidea virens]	Metabolism;Metabolism;Metabolism	Global and overview maps;Carbohydrate metabolism;Carbohydrate metabolism	ko01100//Metabolic pathways;ko00500//Starch and sucrose metabolism;ko00052//Galactose metabolism	K01182;K01182;K01182	-	GO:0003824//catalytic activity;GO:0003844//1,4-alpha-glucan branching enzyme activity;GO:0004133//glycogen debranching enzyme activity;GO:0008788//alpha,alpha-phosphotrehalase activity;GO:0016798//hydrolase activity, acting on glycosyl bonds;GO:0047470//(1,4)-alpha-D-glucan 1-alpha-D-glucosylmutase activity;GO:0047471//maltose alpha-D-glucosyltransferase activity;GO:0051060//pullulanase activity	GO:0005975//carbohydrate metabolic process;GO:0005978//glycogen biosynthetic process;GO:0005980//glycogen catabolic process;GO:0005991//trehalose metabolic process;GO:0005992//trehalose biosynthetic process
MSTRG.829	1245	1247	1317	2096	2583	2575	57.37	58.61	76.87	97.10	140.85	143.46	64.2833333333333	127.136666666667	0.983863523487042	1.36868317927765e-06	0.000438232077216863	--	Retrovirus-related Pol polyprotein from transposon TNT [Fusarium oxysporum f. sp. conglutinans]	-	-	-	-	-	-	-
ncbi_66066232	1447	1388	1061	719	773	807	140.63	138.87	131.09	70.86	89.51	94.09	136.863333333333	84.82	-0.690259601985499	1.68539624824205e-06	0.000502422433312157	--	XP_042998885.1 uncharacterized protein UV8b_05455 [Ustilaginoidea virens]	-	-	-	-	GO:0005575//cellular_component;GO:0005622//intracellular anatomical structure;GO:0005737//cytoplasm;GO:0016020//membrane;GO:0016021//integral component of membrane;GO:0031224//intrinsic component of membrane	GO:0003674//molecular_function;GO:0003824//catalytic activity;GO:0004671//protein C-terminal S-isoprenylcysteine carboxyl O-methyltransferase activity;GO:0016491//oxidoreductase activity;GO:0016627//oxidoreductase activity, acting on the CH-CH group of donors	GO:0006481//C-terminal protein methylation;GO:0006629//lipid metabolic process;GO:0008150//biological_process;GO:0008152//metabolic process;GO:0044238//primary metabolic process;GO:0071704//organic substance metabolic process
ncbi_66065618	121	89	83	215	153	189	40.84	32.25	36.26	76.76	63.61	73.92	36.45	71.43	0.970611306777191	1.95110094494053e-06	0.000562242255633697	--	XP_042998272.1 uncharacterized protein UV8b_04840 [Ustilaginoidea virens]	-	-	-	-	-	-	-
ncbi_66064756	2565	2017	2517	1450	1085	941	126.65	101.67	157.43	72.00	63.41	56.15	128.583333333333	63.8533333333333	-1.00986981610946	2.77261729791061e-06	0.000749039891888663	--	XP_042997410.1 uncharacterized protein UV8b_03978 [Ustilaginoidea virens]	-	-	-	-	GO:0005575//cellular_component;GO:0005622//intracellular anatomical structure;GO:0005634//nucleus;GO:0043226//organelle;GO:0043227//membrane-bounded organelle;GO:0043229//intracellular organelle;GO:0043231//intracellular membrane-bounded organelle	GO:0000981//DNA-binding transcription factor activity, RNA polymerase II-specific;GO:0003674//molecular_function;GO:0003676//nucleic acid binding;GO:0003677//DNA binding;GO:0003700//DNA-binding transcription factor activity;GO:0005488//binding;GO:0005515//protein binding;GO:0042802//identical protein binding;GO:0046982//protein heterodimerization activity;GO:0046983//protein dimerization activity…	GO:0000122//negative regulation of transcription by RNA polymerase II;GO:0006139//nucleobase-containing compound metabolic process;GO:0006325//chromatin organization;GO:0006351//transcription, DNA-templated;GO:0006355//regulation of transcription, DNA-templated;GO:0006357//regulation of transcription by RNA polymerase II;GO:0006725//cellular aromatic compound metabolic process;GO:0006807//nitroge…
ncbi_66068538	627	456	473	320	256	208	65.33	48.97	62.69	33.85	31.81	25.97	58.9966666666667	30.5433333333333	-0.949775925357901	2.94669354508939e-06	0.000771944415069629	--	XP_043001193.1 uncharacterized protein UV8b_07761 [Ustilaginoidea virens]	-	-	-	-	-	-	-
ncbi_66064102	1595	1624	769	2311	2854	2715	56.87	58.97	34.70	82.66	120.21	117.22	50.18	106.696666666667	1.08833072946299	3.61756786676942e-06	0.000893539263092046	AMO	XP_042996756.1 uncharacterized protein UV8b_03324 [Ustilaginoidea virens]	Metabolism;Metabolism;Metabolism;Metabolism;Metabolism;Metabolism	Global and overview maps;Global and overview maps;Amino acid metabolism;Amino acid metabolism;Amino acid metabolism;Metabolism of other amino acids	ko01100//Metabolic pathways;ko01110//Biosynthesis of secondary metabolites;ko00260//Glycine, serine and threonine metabolism;ko00350//Tyrosine metabolism;ko00360//Phenylalanine metabolism;ko00410//beta-Alanine metabolism	K00276;K00276;K00276;K00276;K00276;K00276	-	GO:0005507//copper ion binding;GO:0008131//primary amine oxidase activity;GO:0048038//quinone binding	GO:0009308//amine metabolic process
MSTRG.7903	32	37	27	72	74	76	1.82	2.12	1.95	4.13	4.95	5.19	1.96333333333333	4.75666666666667	1.27664579564531	3.76340642552746e-06	0.00090374023746347	--	Retrovirus-related Pol polyprotein from transposon TNT [Fusarium oxysporum f. sp. conglutinans]	-	-	-	-	-	-	-
ncbi_66066030	80	101	70	35	34	29	15.61	20.65	17.50	7.05	8.02	6.69	17.92	7.25333333333333	-1.30485458152842	3.92763384284116e-06	0.000917686339766535	bli-3	XP_042998684.1 uncharacterized protein UV8b_05252 [Ustilaginoidea virens]	-	-	-	-	-	GO:0003674//molecular_function;GO:0004733//pyridoxamine-phosphate oxidase activity;GO:0005488//binding;GO:0010181//FMN binding;GO:0016491//oxidoreductase activity;GO:0070967//coenzyme F420 binding	GO:0008150//biological_process;GO:0008615//pyridoxine biosynthetic process
MSTRG.294	246	240	209	353	441	503	15.02	14.99	16.25	21.74	31.96	37.12	15.42	30.2733333333333	0.973244770788142	7.67822008115051e-06	0.0017020054513217	--	Retrovirus-related Pol polyprotein from transposon TNT [Fusarium oxysporum f. sp. conglutinans]	-	-	-	-	-	-	-
ncbi_66064176	17	15	49	161	129	119	0.94	0.84	3.42	8.92	8.41	7.90	1.73333333333333	8.41	2.27855667794785	8.51542177889942e-06	0.00184039553196464	--	XP_042996830.1 uncharacterized protein UV8b_03398 [Ustilaginoidea virens]	-	-	-	-	-	GO:0008236//serine-type peptidase activity	GO:0006508//proteolysis;GO:0009306//protein secretion
ncbi_66066767	346	305	226	536	369	474	37.87	34.44	31.48	59.62	48.20	62.12	34.5966666666667	56.6466666666667	0.711358020961545	8.80750346064018e-06	0.00185709432724962	--	XP_042999420.1 uncharacterized protein UV8b_05990 [Ustilaginoidea virens]	-	-	-	-	GO:0005576//extracellular region	-	GO:0019836//hemolysis by symbiont of host erythrocytes
MSTRG.3781	146	153	94	64	62	61	6.08	6.49	4.92	2.69	3.03	3.06	5.83	2.92666666666667	-0.994237444386293	1.13287653911273e-05	0.00222601140140098	--	-	-	-	-	-	-	-	-
ncbi_66066817	4	1	1	14	33	27	22.76	6.91	7.11	88.30	246.44	150.72	12.26	161.82	3.72235904326598	1.1329612684979e-05	0.00222601140140098	--	-	-	-	-	-	-	GO:0020037//heme binding	-
ncbi_66062202	1733	1772	1185	2176	2398	2135	88.81	92.73	76.93	112.17	145.49	132.17	86.1566666666667	129.943333333333	0.592848279740319	1.18736411806926e-05	0.00228105840015749	OXCT1	XP_042994856.1 uncharacterized protein UV8b_01424 [Ustilaginoidea virens]	Metabolism;Metabolism;Metabolism	Global and overview maps;Amino acid metabolism;Carbohydrate metabolism	ko01100//Metabolic pathways;ko00280//Valine, leucine and isoleucine degradation;ko00650//Butanoate metabolism	K01027;K01027;K01027	-	GO:0008410//CoA-transferase activity	-
ncbi_66061360	2371	1957	1496	1289	1243	1051	100.98	84.98	80.66	55.14	62.60	54.14	88.8733333333333	57.2933333333333	-0.633383323328354	1.28699707565657e-05	0.00232484404385625	ptr2	XP_042994014.1 uncharacterized protein UV8b_00582 [Ustilaginoidea virens]	-	-	-	-	GO:0016020//membrane	GO:0015087//cobalt ion transmembrane transporter activity;GO:0015095//magnesium ion transmembrane transporter activity;GO:0015333//peptide:proton symporter activity;GO:0022857//transmembrane transporter activity	GO:0006824//cobalt ion transport;GO:0015693//magnesium ion transport;GO:0015833//peptide transport;GO:0055085//transmembrane transport
MSTRG.8732	67	65	75	148	134	124	14.56	14.86	20.91	33.32	35.37	31.74	16.7766666666667	33.4766666666667	0.996699786124616	1.29083301451822e-05	0.00232484404385625	--	Retrovirus-related Pol polyprotein from transposon TNT [Fusarium oxysporum f. sp. conglutinans]	-	-	-	-	-	-	-
MSTRG.3567	362	383	319	510	613	647	27.82	30.22	31.13	39.64	55.97	59.88	29.7233333333333	51.83	0.802191477246946	1.47078117475388e-05	0.00257262023804087	--	Retrovirus-related Pol polyprotein from transposon TNT [Fusarium oxysporum f. sp. conglutinans]	-	-	-	-	-	-	-
ncbi_66062071	382	487	525	270	183	190	16.86	21.93	29.35	11.98	9.56	10.14	22.7133333333333	10.56	-1.10492961201673	1.48792379296754e-05	0.00257262023804087	Cel	XP_042994725.1 uncharacterized protein UV8b_01293 [Ustilaginoidea virens]	Metabolism	Lipid metabolism	ko00564//Glycerophospholipid metabolism	K01049	-	GO:0016787//hydrolase activity	-
MSTRG.3936	50	40	20	85	83	94	15.59	13.34	8.06	27.92	31.78	34.08	12.33	31.26	1.34214497859683	1.62296261833004e-05	0.00275108075205161	--	-	-	-	-	-	-	-	-
ncbi_66065396	1034	1184	750	1378	1499	1642	140.04	166.20	129.51	190.54	243.18	265.25	145.25	232.99	0.681729871678898	2.74850802373579e-05	0.00432015488458107	--	XP_042998050.1 uncharacterized protein UV8b_04618 [Ustilaginoidea virens]	-	-	-	-	-	-	-
ncbi_66068427	1025	1111	568	2120	1227	1489	69.86	77.56	49.11	145.79	99.25	122.29	65.51	122.443333333333	0.902327171952518	2.82235722593994e-05	0.00434666540480561	eca39	XP_043001082.1 uncharacterized protein UV8b_07650 [Ustilaginoidea virens]	Metabolism;Metabolism;Metabolism;Metabolism;Metabolism;Metabolism;Metabolism;Metabolism	Global and overview maps;Global and overview maps;Global and overview maps;Amino acid metabolism;Global and overview maps;Amino acid metabolism;Metabolism of cofactors and vitamins;Amino acid metabolism	ko01100//Metabolic pathways;ko01110//Biosynthesis of secondary metabolites;ko01230//Biosynthesis of amino acids;ko00270//Cysteine and methionine metabolism;ko01210//2-Oxocarboxylic acid metabolism;ko00280//Valine, leucine and isoleucine degradation;ko00770//Pantothenate and CoA biosynthesis;ko00290//Valine, leucine and isoleucine biosynthesis	K00826;K00826;K00826;K00826;K00826;K00826;K00826;K00826	-	GO:0003824//catalytic activity;GO:0004084//branched-chain-amino-acid transaminase activity;GO:0047810//D-alanine:2-oxoglutarate aminotransferase activity	GO:0009082//branched-chain amino acid biosynthetic process;GO:0019480//L-alanine oxidation to pyruvate via D-alanine
ncbi_66064820	156	159	151	80	78	83	9.86	10.28	12.10	5.10	5.85	6.32	10.7466666666667	5.75666666666667	-0.900583660999047	2.86593323393776e-05	0.00434666540480561	gatA	XP_042997474.1 uncharacterized protein UV8b_04042 [Ustilaginoidea virens]	-	-	-	-	GO:0030956//glutamyl-tRNA(Gln) amidotransferase complex	GO:0004039//allophanate hydrolase activity;GO:0016811//hydrolase activity, acting on carbon-nitrogen (but not peptide) bonds, in linear amides;GO:0050567//glutaminyl-tRNA synthase (glutamine-hydrolyzing) activity	GO:0006424//glutamyl-tRNA aminoacylation;GO:0019627//urea metabolic process
ncbi_66063170	867	1627	539	1934	2966	2426	27.84	53.18	21.90	62.27	112.48	94.40	34.3066666666667	89.7166666666667	1.38688706317299	3.99400007813958e-05	0.00585222553822317	hsp30	XP_042995824.1 uncharacterized protein UV8b_02392 [Ustilaginoidea virens]	-	-	-	-	GO:0000124//SAGA complex;GO:0005634//nucleus;GO:0005672//transcription factor TFIIA complex	GO:0003676//nucleic acid binding;GO:0003712//transcription coregulator activity;GO:0003723//RNA binding	GO:0006367//transcription initiation from RNA polymerase II promoter;GO:0006397//mRNA processing
ncbi_66067640	909	864	521	410	451	283	52.40	50.92	38.07	23.80	30.81	19.69	47.13	24.7666666666667	-0.928245971310548	4.64002072558956e-05	0.006469835350439	--	XP_043000295.1 uncharacterized protein UV8b_06863 [Ustilaginoidea virens]	-	-	-	-	GO:0005575//cellular_component;GO:0005622//intracellular anatomical structure;GO:0005634//nucleus;GO:0005635//nuclear envelope;GO:0005640//nuclear outer membrane;GO:0005730//nucleolus;GO:0005737//cytoplasm;GO:0005783//endoplasmic reticulum;GO:0005789//endoplasmic reticulum membrane;GO:0005829//cytosol;GO:0005886//plasma membrane;GO:0005901//caveola;GO:0012505//endomembrane system;GO:0016020//memb…	GO:0003674//molecular_function;GO:0003677//DNA binding;GO:0003824//catalytic activity;GO:0004392//heme oxygenase (decyclizing) activity;GO:0004620//phospholipase activity;GO:0004630//phospholipase D activity;GO:0005219//ryanodine-sensitive calcium-release channel activity;GO:0005488//binding;GO:0005515//protein binding;GO:0008081//phosphoric diester hydrolase activity;GO:0008134//transcription fa…	GO:0000302//response to reactive oxygen species;GO:0001525//angiogenesis;GO:0001568//blood vessel development;GO:0001666//response to hypoxia;GO:0001817//regulation of cytokine production;GO:0001818//negative regulation of cytokine production;GO:0001889//liver development;GO:0001936//regulation of endothelial cell proliferation;GO:0001938//positive regulation of endothelial cell proliferation;GO:…
ncbi_66062517	122	153	93	205	189	190	73.09	101.90	73.14	134.23	143.50	128.05	82.71	135.26	0.709601585691571	4.90962247446589e-05	0.00667875787728839	--	XP_042995171.1 uncharacterized protein UV8b_01739 [Ustilaginoidea virens]	-	-	-	-	-	-	-
ncbi_66064863	2480	2661	3511	1333	1507	1239	86.43	94.43	154.83	46.60	62.04	52.30	111.896666666667	53.6466666666667	-1.06060662286587	4.94436673390927e-05	0.00667875787728839	FGRRES_16955	XP_042997517.1 uncharacterized protein UV8b_04085 [Ustilaginoidea virens]	-	-	-	-	GO:0005575//cellular_component;GO:0005622//intracellular anatomical structure;GO:0005737//cytoplasm;GO:0005739//mitochondrion;GO:0043226//organelle;GO:0043227//membrane-bounded organelle;GO:0043229//intracellular organelle;GO:0043231//intracellular membrane-bounded organelle	GO:0000166//nucleotide binding;GO:0003674//molecular_function;GO:0003676//nucleic acid binding;GO:0003677//DNA binding;GO:0003684//damaged DNA binding;GO:0003824//catalytic activity;GO:0003904//deoxyribodipyrimidine photo-lyase activity;GO:0003913//DNA photolyase activity;GO:0005488//binding;GO:0016829//lyase activity;GO:0016830//carbon-carbon lyase activity;GO:0036094//small molecule binding;GO:…	GO:0000719//photoreactive repair;GO:0006139//nucleobase-containing compound metabolic process;GO:0006259//DNA metabolic process;GO:0006281//DNA repair;GO:0006290//pyrimidine dimer repair;GO:0006464//cellular protein modification process;GO:0006725//cellular aromatic compound metabolic process;GO:0006807//nitrogen compound metabolic process;GO:0006950//response to stress;GO:0006974//cellular respo…
ncbi_66061812	1945	2162	2089	3536	2727	3820	38.30	43.23	51.99	69.65	63.30	91.31	44.5066666666667	74.7533333333333	0.748116458124016	5.40875594603039e-05	0.00719364540822041	HOS3	XP_042994466.1 uncharacterized protein UV8b_01034 [Ustilaginoidea virens]	-	-	-	-	GO:0005575//cellular_component;GO:0005622//intracellular anatomical structure;GO:0005628//prospore membrane;GO:0005634//nucleus;GO:0005737//cytoplasm;GO:0005933//cellular bud;GO:0005935//cellular bud neck;GO:0016020//membrane;GO:0030427//site of polarized growth;GO:0042763//intracellular immature spore;GO:0042764//ascospore-type prospore;GO:0043226//organelle;GO:0043227//membrane-bounded organell…	GO:0003674//molecular_function;GO:0003824//catalytic activity;GO:0004407//histone deacetylase activity;GO:0016787//hydrolase activity;GO:0016810//hydrolase activity, acting on carbon-nitrogen (but not peptide) bonds;GO:0016811//hydrolase activity, acting on carbon-nitrogen (but not peptide) bonds, in linear amides;GO:0017136//NAD-dependent histone deacetylase activity;GO:0019213//deacetylase acti…	GO:0000082//G1/S transition of mitotic cell cycle;GO:0000083//regulation of transcription involved in G1/S transition of mitotic cell cycle;GO:0000278//mitotic cell cycle;GO:0006139//nucleobase-containing compound metabolic process;GO:0006325//chromatin organization;GO:0006351//transcription, DNA-templated;GO:0006355//regulation of transcription, DNA-templated;GO:0006357//regulation of transcript…
ncbi_66066951	887	989	682	1618	974	1365	18.31	20.74	17.80	33.42	23.71	34.21	18.95	30.4466666666667	0.684086440598746	6.56730832643727e-05	0.00834917360030149	GDE1	XP_042999606.1 uncharacterized protein UV8b_06174 [Ustilaginoidea virens]	Metabolism	Lipid metabolism	ko00564//Glycerophospholipid metabolism	K18696	GO:0005575//cellular_component;GO:0005622//intracellular anatomical structure;GO:0005737//cytoplasm;GO:0005829//cytosol	GO:0003674//molecular_function;GO:0003824//catalytic activity;GO:0005488//binding;GO:0005515//protein binding;GO:0008081//phosphoric diester hydrolase activity;GO:0008889//glycerophosphodiester phosphodiesterase activity;GO:0016787//hydrolase activity;GO:0016788//hydrolase activity, acting on ester bonds;GO:0030246//carbohydrate binding;GO:0030247//polysaccharide binding;GO:0042578//phosphoric es…	GO:0006629//lipid metabolic process;GO:0006644//phospholipid metabolic process;GO:0006650//glycerophospholipid metabolic process;GO:0006793//phosphorus metabolic process;GO:0006796//phosphate-containing compound metabolic process;GO:0006873//cellular ion homeostasis;GO:0007275//multicellular organism development;GO:0007517//muscle organ development;GO:0007519//skeletal muscle tissue development;G…
ncbi_66061643	443	447	274	750	491	544	23.71	24.44	18.58	40.39	31.12	35.16	22.2433333333333	35.5566666666667	0.676747078943519	6.73169587369097e-05	0.00843413200406644	SPAC1002.16c	XP_042994297.1 uncharacterized protein UV8b_00865 [Ustilaginoidea virens]	-	-	-	-	-	GO:0022857//transmembrane transporter activity	GO:0055085//transmembrane transport
ncbi_66068386	135	118	99	213	180	156	5.41	4.82	5.02	8.57	8.53	7.56	5.08333333333333	8.22	0.693363557065229	7.36251123852643e-05	0.00869839284552952	--	XP_043001041.1 uncharacterized protein UV8b_07609 [Ustilaginoidea virens]	-	-	-	-	-	-	-
ncbi_66066125	829	710	543	516	425	357	49.91	43.72	41.45	31.30	30.33	25.93	45.0266666666667	29.1866666666667	-0.62547022482653	7.44570353463487e-05	0.00869839284552952	AMDHD2	XP_042998778.1 uncharacterized protein UV8b_05348 [Ustilaginoidea virens]	Metabolism;Metabolism	Global and overview maps;Carbohydrate metabolism	ko01100//Metabolic pathways;ko00520//Amino sugar and nucleotide sugar metabolism	K01443;K01443	GO:0005575//cellular_component;GO:0005622//intracellular anatomical structure;GO:0005634//nucleus;GO:0043226//organelle;GO:0043227//membrane-bounded organelle;GO:0043229//intracellular organelle;GO:0043231//intracellular membrane-bounded organelle	GO:0003674//molecular_function;GO:0003824//catalytic activity;GO:0005488//binding;GO:0008448//N-acetylglucosamine-6-phosphate deacetylase activity;GO:0008798//beta-aspartyl-peptidase activity;GO:0016787//hydrolase activity;GO:0016810//hydrolase activity, acting on carbon-nitrogen (but not peptide) bonds;GO:0016811//hydrolase activity, acting on carbon-nitrogen (but not peptide) bonds, in linear a…	GO:0005975//carbohydrate metabolic process;GO:0006040//amino sugar metabolic process;GO:0006044//N-acetylglucosamine metabolic process;GO:0006046//N-acetylglucosamine catabolic process;GO:0006054//N-acetylneuraminate metabolic process;GO:0006082//organic acid metabolic process;GO:0006508//proteolysis;GO:0006548//histidine catabolic process;GO:0008150//biological_process;GO:0008152//metabolic proc…
ncbi_66067227	391	395	476	250	169	220	22.01	22.73	33.97	14.17	11.27	14.95	26.2366666666667	13.4633333333333	-0.962548793807495	8.95133276557345e-05	0.0103179029011177	pyiB	XP_042999882.1 uncharacterized protein UV8b_06450 [Ustilaginoidea virens]	-	-	-	-	-	GO:0016747//acyltransferase activity, transferring groups other than amino-acyl groups	-
ncbi_66065507	6195	7075	5799	4931	2859	3554	295.79	344.75	350.69	236.68	161.53	205.10	330.41	201.103333333333	-0.716320356361964	9.22910736978559e-05	0.0104981096331311	MAL61	XP_042998161.1 uncharacterized protein UV8b_04729 [Ustilaginoidea virens]	-	-	-	-	GO:0005887//integral component of plasma membrane;GO:0016021//integral component of membrane	GO:0008028//monocarboxylic acid transmembrane transporter activity;GO:0022857//transmembrane transporter activity;GO:0042910//xenobiotic transmembrane transporter activity;GO:0051119//sugar transmembrane transporter activity	GO:0008643//carbohydrate transport;GO:0015718//monocarboxylic acid transport;GO:0042908//xenobiotic transport;GO:0055085//transmembrane transport
MSTRG.6108	78	95	67	138	120	160	6.92	8.70	7.59	12.44	12.73	17.14	7.73666666666667	14.1033333333333	0.866252163011864	0.000122047352341115	0.0135269148844735	--	Bgt-20207 [Blumeria graminis f. sp. tritici]	-	-	-	-	-	-	-
ncbi_66068531	16	12	13	20	99	90	0.81	0.62	0.84	1.02	5.96	5.53	0.756666666666667	4.17	2.4623175868749	0.000124987470086391	0.01367742631515	--	XP_043001186.1 uncharacterized protein UV8b_07754 [Ustilaginoidea virens]	-	-	-	-	-	-	-
ncbi_66068269	466	417	464	302	198	256	16.21	14.77	20.43	10.54	8.14	10.79	17.1366666666667	9.82333333333333	-0.80280195162633	0.000139402434647387	0.015025228426492	--	XP_043000924.1 uncharacterized protein UV8b_07492 [Ustilaginoidea virens]	-	-	-	-	-	-	-
MSTRG.1270	574	620	651	394	358	343	7.91	8.66	11.33	5.42	5.81	5.74	9.3	5.65666666666667	-0.717278557173886	0.000158172858911193	0.0166756629913081	--	-	-	-	-	-	-	-	-
MSTRG.3564	5	6	3	19	28	18	1.48	1.90	1.15	5.91	10.16	6.21	1.51	7.42666666666667	2.2981662772938	0.000181341777123585	0.0180195363590045	--	polyprotein [Hirsutella rhossiliensis]	-	-	-	-	-	GO:0003676//nucleic acid binding	GO:0006259//DNA metabolic process
ncbi_66065008	3497	2893	1554	4643	3696	5390	569.69	490.87	323.46	776.04	724.01	1043.04	461.34	847.696666666667	0.87771772891623	0.0001963445974809	0.0190718993845211	--	XP_042997662.1 uncharacterized protein UV8b_04230 [Ustilaginoidea virens]	-	-	-	-	-	-	-
ncbi_66065498	9195	9631	3932	3347	4011	3100	405.12	432.77	219.36	148.15	209.02	165.18	352.416666666667	174.116666666667	-1.01722784834743	0.000203022596156306	0.0193201619551504	INV*DC4	XP_042998152.1 uncharacterized protein UV8b_04720 [Ustilaginoidea virens]	Metabolism;Metabolism;Metabolism;Metabolism	Global and overview maps;Global and overview maps;Carbohydrate metabolism;Carbohydrate metabolism	ko01100//Metabolic pathways;ko01110//Biosynthesis of secondary metabolites;ko00500//Starch and sucrose metabolism;ko00052//Galactose metabolism	K01193;K01193;K01193;K01193	-	GO:0004553//hydrolase activity, hydrolyzing O-glycosyl compounds	GO:0005975//carbohydrate metabolic process;GO:0006364//rRNA processing
MSTRG.4757	63	71	30	111	98	103	2.25	2.58	1.36	3.97	4.13	4.45	2.06333333333333	4.18333333333333	1.01967604962387	0.000236485801856396	0.0217491463515803	--	hypothetical protein UVI_02060960 [Ustilaginoidea virens]	-	-	-	-	-	-	-
ncbi_66061006	648	512	552	406	350	310	78.01	63.72	84.64	49.77	50.37	44.62	75.4566666666667	48.2533333333333	-0.645019762842169	0.0003072483023294	0.0271036895269149	GSTU6	XP_042993660.1 uncharacterized protein UV8b_00228 [Ustilaginoidea virens]	Metabolism;Metabolism	Global and overview maps;Metabolism of other amino acids	ko01100//Metabolic pathways;ko00480//Glutathione metabolism	K00799;K00799	-	GO:0005515//protein binding;GO:0016034//maleylacetoacetate isomerase activity	GO:0006559//L-phenylalanine catabolic process;GO:0006572//tyrosine catabolic process;GO:0006749//glutathione metabolic process
MSTRG.4616	52	50	75	110	135	200	5.17	5.12	9.48	11.09	16.01	23.84	6.59	16.98	1.36548608854499	0.000350895104359908	0.0306412947191051	--	Transposon Tf2-9 polyprotein [Colletotrichum aenigma]	-	-	-	-	-	-	-
ncbi_66068047	23891	14765	22415	14068	8897	8141	2386.06	1518.78	2846.62	1425.46	1059.10	975.01	2250.48666666667	1153.19	-0.964606785765233	0.000480269456232284	0.0384437911956305	--	XP_043000702.1 uncharacterized protein UV8b_07270 [Ustilaginoidea virens]	-	-	-	-	GO:0016020//membrane;GO:0016021//integral component of membrane	GO:0004190//aspartic-type endopeptidase activity;GO:0046873//metal ion transmembrane transporter activity	GO:0016485//protein processing;GO:0030001//metal ion transport;GO:0055085//transmembrane transport
ncbi_66064054	49	33	59	98	129	99	1.51	1.03	2.29	3.02	4.68	3.69	1.61	3.79666666666667	1.23767265287234	0.00048667899334073	0.0385994486002808	--	XP_042996708.1 uncharacterized protein UV8b_03276 [Ustilaginoidea virens]	-	-	-	-	-	-	-
ncbi_66066312	170	182	104	278	227	190	16.02	17.65	12.46	26.55	25.48	21.49	15.3766666666667	24.5066666666667	0.672431474223377	0.000510639667159587	0.0394149993088806	--	XP_042998965.1 uncharacterized protein UV8b_05535 [Ustilaginoidea virens]	-	-	-	-	-	-	-
ncbi_66063001	9771	6575	8118	5695	4743	4246	361.45	247.76	380.05	211.39	207.32	190.16	329.753333333333	202.956666666667	-0.700215513051206	0.000537251943745689	0.0407416057340481	dur3-1	XP_042995655.1 uncharacterized protein UV8b_02223 [Ustilaginoidea virens]	-	-	-	-	GO:0005575//cellular_component;GO:0005622//intracellular anatomical structure;GO:0005737//cytoplasm;GO:0005783//endoplasmic reticulum;GO:0005886//plasma membrane;GO:0005887//integral component of plasma membrane;GO:0012505//endomembrane system;GO:0016020//membrane;GO:0016021//integral component of membrane;GO:0031224//intrinsic component of membrane;GO:0031226//intrinsic component of plasma membr…	GO:0003674//molecular_function;GO:0005215//transporter activity;GO:0005298//proline:sodium symporter activity;GO:0008324//cation transmembrane transporter activity;GO:0008519//ammonium transmembrane transporter activity;GO:0015075//ion transmembrane transporter activity;GO:0015101//organic cation transmembrane transporter activity;GO:0015203//polyamine transmembrane transporter activity;GO:001520…	GO:0006807//nitrogen compound metabolic process;GO:0006810//transport;GO:0006811//ion transport;GO:0006812//cation transport;GO:0007275//multicellular organism development;GO:0008150//biological_process;GO:0008152//metabolic process;GO:0009056//catabolic process;GO:0009987//cellular process;GO:0015695//organic cation transport;GO:0015696//ammonium transport;GO:0015824//proline transport;GO:001584…
ncbi_66062508	100	69	107	196	199	145	4.16	2.93	5.64	8.19	9.79	7.30	4.24333333333333	8.42666666666667	0.989764044275747	0.000574416743275063	0.0423772585215778	mdrA	XP_042995162.1 uncharacterized protein UV8b_01730 [Ustilaginoidea virens]	-	-	-	-	GO:0005887//integral component of plasma membrane;GO:0016021//integral component of membrane	GO:0022857//transmembrane transporter activity;GO:0042910//xenobiotic transmembrane transporter activity	GO:0006855//xenobiotic transmembrane transport;GO:0042908//xenobiotic transport;GO:0055085//transmembrane transport
ncbi_66064239	456	568	299	281	240	264	12.77	16.18	10.59	7.88	7.93	8.96	13.18	8.25666666666667	-0.674719002482844	0.000578906234026987	0.0423772585215778	--	XP_042996893.1 uncharacterized protein UV8b_03461 [Ustilaginoidea virens]	-	-	-	-	-	-	-
ncbi_66069064	15	11	21	50	33	50	20.06	17.13	37.23	75.66	57.95	71.56	24.8066666666667	68.39	1.46305749962137	0.000600065292181957	0.04287243347862	--	XP_043001719.1 uncharacterized protein UV8b_08287 [Ustilaginoidea virens]	-	-	-	-	-	-	-
ncbi_66068390	194	280	152	129	114	101	13.22	19.55	13.14	8.87	9.22	8.30	15.3033333333333	8.79666666666667	-0.798817081386094	0.000637692769038116	0.0436070566280946	--	XP_043001045.1 uncharacterized protein UV8b_07613 [Ustilaginoidea virens]	-	-	-	-	GO:0000276//mitochondrial proton-transporting ATP synthase complex, coupling factor F(o);GO:0005576//extracellular region;GO:0005634//nucleus	GO:0008289//lipid binding;GO:0015078//proton transmembrane transporter activity;GO:0020037//heme binding	GO:0006869//lipid transport;GO:0015986//ATP synthesis coupled proton transport;GO:0016070//RNA metabolic process;GO:0042157//lipoprotein metabolic process;GO:0051726//regulation of cell cycle
MSTRG.6658	88	114	121	171	223	215	11.56	15.66	20.36	23.05	35.34	33.83	15.86	30.74	0.954724393986793	0.00064013834447651	0.0436070566280946	--	-	-	-	-	-	-	-	-
ncbi_66066724	130	127	113	77	60	75	14.23	14.34	15.74	8.56	7.84	9.83	14.77	8.74333333333333	-0.756414519220962	0.000640612630626723	0.0436070566280946	--	XP_042999377.1 uncharacterized protein UV8b_05947 [Ustilaginoidea virens]	-	-	-	-	-	-	-
ncbi_66063452	3972	2871	4550	2397	1944	1311	491.86	367.72	717.75	302.42	287.89	193.97	525.776666666667	261.426666666667	-1.00804380845194	0.000653602146778349	0.0441436762413971	--	XP_042996106.1 uncharacterized protein UV8b_02674 [Ustilaginoidea virens]	-	-	-	-	-	-	-
ncbi_66064059	282	288	291	219	114	107	11.56	12.03	15.10	9.01	5.52	5.31	12.8966666666667	6.61333333333333	-0.963548703056346	0.000687708238446198	0.046087114119127	BN863_21970	XP_042996713.1 uncharacterized protein UV8b_03281 [Ustilaginoidea virens]	-	-	-	-	-	GO:0004553//hydrolase activity, hydrolyzing O-glycosyl compounds	GO:0005975//carbohydrate metabolic process
ncbi_66068532	150	128	102	169	294	228	7.99	6.96	6.88	9.06	18.54	14.66	7.27666666666667	14.0866666666667	0.952980636944152	0.000751818073484658	0.0485034869050363	--	XP_043001187.1 uncharacterized protein UV8b_07755 [Ustilaginoidea virens]	-	-	-	-	-	-	-
ncbi_66065449	687	630	650	528	339	369	36.95	34.62	44.30	28.58	21.60	23.97	38.6233333333333	24.7166666666667	-0.643988487501932	0.000790918502127522	0.050313293929521	prlL	XP_042998103.1 uncharacterized protein UV8b_04671 [Ustilaginoidea virens]	-	-	-	-	-	GO:0022857//transmembrane transporter activity	GO:0055085//transmembrane transport
ncbi_66065548	53	32	79	19	18	10	8.09	5.08	15.39	2.97	3.30	1.82	9.52	2.69666666666667	-1.81978437159912	0.00083863025898608	0.0529194057586472	--	XP_042998202.1 uncharacterized protein UV8b_04770 [Ustilaginoidea virens]	-	-	-	-	-	-	-
ncbi_66064901	812	930	429	1101	1043	1143	174.13	209.64	118.01	244.49	270.91	288.96	167.26	268.12	0.680786370876059	0.000884732128142613	0.0550252463869992	--	XP_042997555.1 uncharacterized protein UV8b_04123 [Ustilaginoidea virens]	-	-	-	-	GO:0005575//cellular_component;GO:0005622//intracellular anatomical structure;GO:0005634//nucleus;GO:0043226//organelle;GO:0043227//membrane-bounded organelle;GO:0043229//intracellular organelle;GO:0043231//intracellular membrane-bounded organelle	GO:0003674//molecular_function;GO:0003676//nucleic acid binding;GO:0003677//DNA binding;GO:0005488//binding;GO:0008301//DNA binding, bending;GO:0097159//organic cyclic compound binding;GO:1901363//heterocyclic compound binding	GO:0000003//reproduction;GO:0003006//developmental process involved in reproduction;GO:0006139//nucleobase-containing compound metabolic process;GO:0006351//transcription, DNA-templated;GO:0006355//regulation of transcription, DNA-templated;GO:0006725//cellular aromatic compound metabolic process;GO:0006807//nitrogen compound metabolic process;GO:0007530//sex determination;GO:0007531//mating type…
ncbi_66063766	2964	2866	1522	3602	3229	3701	855.02	880.41	566.29	1090.10	1139.87	1245.35	767.24	1158.44	0.594433481263957	0.000925045826206214	0.0571215797682337	HMF1	XP_042996420.1 uncharacterized protein UV8b_02988 [Ustilaginoidea virens]	-	-	-	-	-	GO:0019239//deaminase activity	GO:0008152//metabolic process
MSTRG.3945	31284	36398	13807	49951	39475	45427	1319.36	1565.05	737.21	2115.68	1968.53	2317.63	1207.20666666667	2133.94666666667	0.821851441478612	0.000973072651314635	0.0588266648294757	--	-	-	-	-	-	-	-	-
ncbi_66065821	1042	1114	493	1440	1380	1266	139.38	154.40	84.07	196.60	221.06	202.04	125.95	206.566666666667	0.713756345516215	0.00100224638038146	0.0597546204027426	--	XP_042998475.1 uncharacterized protein UV8b_05043 [Ustilaginoidea virens]	-	-	-	-	-	-	-
ncbi_66066028	97	92	53	50	34	33	13.22	13.00	9.21	6.96	5.55	5.36	11.81	5.95666666666667	-0.987431831076822	0.00106404437929479	0.0630045456096129	--	XP_042998682.1 uncharacterized protein UV8b_05250 [Ustilaginoidea virens]	-	-	-	-	-	-	-
ncbi_66064686	1848	1156	1693	1063	813	778	45.73	29.08	52.97	26.34	23.73	23.35	42.5933333333333	24.4733333333333	-0.799417025194966	0.00123898710663019	0.0704673916895922	--	XP_042997340.1 uncharacterized protein UV8b_03908 [Ustilaginoidea virens]	-	-	-	-	GO:0000408//EKC/KEOPS complex;GO:0005575//cellular_component;GO:0005622//intracellular anatomical structure;GO:0005737//cytoplasm;GO:0005739//mitochondrion;GO:0005740//mitochondrial envelope;GO:0005743//mitochondrial inner membrane;GO:0016020//membrane;GO:0019866//organelle inner membrane;GO:0031090//organelle membrane;GO:0031966//mitochondrial membrane;GO:0031967//organelle envelope;GO:0031975//…	GO:0003674//molecular_function;GO:0003824//catalytic activity;GO:0004175//endopeptidase activity;GO:0004222//metalloendopeptidase activity;GO:0004252//serine-type endopeptidase activity;GO:0005488//binding;GO:0008233//peptidase activity;GO:0008236//serine-type peptidase activity;GO:0008237//metallopeptidase activity;GO:0008270//zinc ion binding;GO:0016740//transferase activity;GO:0016746//acyltra…	GO:0000003//reproduction;GO:0000959//mitochondrial RNA metabolic process;GO:0000963//mitochondrial RNA processing;GO:0002949//tRNA threonylcarbamoyladenosine modification;GO:0003006//developmental process involved in reproduction;GO:0006139//nucleobase-containing compound metabolic process;GO:0006396//RNA processing;GO:0006399//tRNA metabolic process;GO:0006400//tRNA modification;GO:0006508//prot…
ncbi_66060968	925	877	989	700	542	402	42.21	40.83	57.16	32.10	29.26	22.18	46.7333333333333	27.8466666666667	-0.74694730073519	0.00126046994930952	0.0707581994271482	SUC1	XP_042993622.1 uncharacterized protein UV8b_00190 [Ustilaginoidea virens]	Metabolism;Metabolism;Metabolism;Metabolism	Global and overview maps;Global and overview maps;Carbohydrate metabolism;Carbohydrate metabolism	ko01100//Metabolic pathways;ko01110//Biosynthesis of secondary metabolites;ko00500//Starch and sucrose metabolism;ko00052//Galactose metabolism	K01193;K01193;K01193;K01193	GO:0000322//storage vacuole;GO:0000323//lytic vacuole;GO:0000324//fungal-type vacuole;GO:0005575//cellular_component;GO:0005576//extracellular region;GO:0005622//intracellular anatomical structure;GO:0005737//cytoplasm;GO:0005739//mitochondrion;GO:0005773//vacuole;GO:0043226//organelle;GO:0043227//membrane-bounded organelle;GO:0043229//intracellular organelle;GO:0043231//intracellular membrane-bo…	GO:0003674//molecular_function;GO:0003824//catalytic activity;GO:0004553//hydrolase activity, hydrolyzing O-glycosyl compounds;GO:0004564//beta-fructofuranosidase activity;GO:0004575//sucrose alpha-glucosidase activity;GO:0015926//glucosidase activity;GO:0016787//hydrolase activity;GO:0016798//hydrolase activity, acting on glycosyl bonds;GO:0051669//fructan beta-fructosidase activity;GO:0051670//…	GO:0000272//polysaccharide catabolic process;GO:0005975//carbohydrate metabolic process;GO:0005976//polysaccharide metabolic process;GO:0005984//disaccharide metabolic process;GO:0005985//sucrose metabolic process;GO:0005987//sucrose catabolic process;GO:0008150//biological_process;GO:0008152//metabolic process;GO:0009056//catabolic process;GO:0009057//macromolecule catabolic process;GO:0009311//…
ncbi_66064468	31791	36550	13298	46433	43711	45636	1345.97	1577.77	712.81	1974.41	2188.33	2337.33	1212.18333333333	2166.69	0.837884842296951	0.00129526525453844	0.0715485597388405	--	XP_042997122.1 uncharacterized protein UV8b_03690 [Ustilaginoidea virens]	-	-	-	-	-	-	-
ncbi_66063677	347	218	296	183	144	151	140.88	96.05	156.24	79.41	72.64	70.42	131.056666666667	74.1566666666667	-0.821542441819265	0.00130198226313498	0.0715485597388405	--	XP_042996331.1 uncharacterized protein UV8b_02899 [Ustilaginoidea virens]	-	-	-	-	-	-	-
ncbi_66063608	4520	2921	5762	2921	1738	1510	315.02	208.56	509.48	205.44	143.77	126.78	344.353333333333	158.663333333333	-1.11792087858192	0.0013076544174363	0.0715485597388405	EAPA	XP_042996262.1 uncharacterized protein UV8b_02830 [Ustilaginoidea virens]	-	-	-	-	-	-	-
ncbi_66068947	578	671	375	340	348	334	19.70	23.29	16.17	11.62	14.01	13.79	19.72	13.14	-0.585694276055582	0.00134330228560809	0.0725803016192622	--	XP_043001602.1 uncharacterized protein UV8b_08170 [Ustilaginoidea virens]	-	-	-	-	GO:0016020//membrane	GO:0005524//ATP binding	GO:0007059//chromosome segregation;GO:0030261//chromosome condensation;GO:0048193//Golgi vesicle transport
ncbi_66061010	1262	1506	645	1675	1740	1913	310.51	391.68	204.05	429.17	520.83	552.33	302.08	500.776666666667	0.729236672672748	0.0013807694004044	0.0732316040889328	--	XP_042993664.1 uncharacterized protein UV8b_00232 [Ustilaginoidea virens]	-	-	-	-	-	-	-
MSTRG.4132	62	45	44	24	25	16	3.82	2.83	3.44	1.49	1.83	1.19	3.36333333333333	1.50333333333333	-1.16172683585098	0.00143567459936256	0.0756793104359108	--	-	-	-	-	-	-	-	-
ncbi_66065596	90	109	65	149	124	120	78.98	108.85	75.44	145.70	140.51	115.78	87.7566666666667	133.996666666667	0.610616479473031	0.00144511445267274	0.0757152390506414	--	XP_042998250.1 uncharacterized protein UV8b_04818 [Ustilaginoidea virens]	-	-	-	-	-	-	-
ncbi_66065289	254	207	311	477	435	412	13.87	11.55	21.52	26.21	28.13	27.16	15.6466666666667	27.1666666666667	0.795982217482631	0.0014683957569964	0.0760136605942146	--	XP_042997943.1 uncharacterized protein UV8b_04511 [Ustilaginoidea virens]	-	-	-	-	-	-	-
ncbi_66068862	125	195	125	100	73	69	40.93	68.44	52.94	34.58	29.40	26.21	54.1033333333333	30.0633333333333	-0.847712502075952	0.00151666486826723	0.0771268693304128	--	XP_043001517.1 uncharacterized protein UV8b_08085 [Ustilaginoidea virens]	-	-	-	-	-	-	-
ncbi_66066769	345	440	164	578	517	471	40.63	53.54	24.59	69.28	72.76	66.34	39.5866666666667	69.46	0.811167818116591	0.00162144180714124	0.0819728913610296	cctP	XP_042999422.1 uncharacterized protein UV8b_05992 [Ustilaginoidea virens]	-	-	-	-	-	GO:0003674//molecular_function	GO:0030436//asexual sporulation;GO:0043386//mycotoxin biosynthetic process
ncbi_66066986	813	750	1380	624	375	388	85.12	80.94	183.79	66.34	46.83	48.68	116.616666666667	53.95	-1.11207912610559	0.00170086459902073	0.0845056003364033	--	XP_042999641.1 uncharacterized protein UV8b_06209 [Ustilaginoidea virens]	-	-	-	-	-	GO:0016627//oxidoreductase activity, acting on the CH-CH group of donors	GO:0006629//lipid metabolic process
ncbi_66066816	193	188	247	626	418	248	6.14	6.09	9.95	19.98	15.71	9.57	7.39333333333333	15.0866666666667	1.02897721910519	0.00177636033966079	0.0872536087293607	OPT7	XP_042999471.1 uncharacterized protein UV8b_06039 [Ustilaginoidea virens]	-	-	-	-	-	-	GO:0055085//transmembrane transport
MSTRG.8726	1464	944	854	1357	2083	1885	109.99	66.01	74.58	89.47	158.59	145.45	83.5266666666667	131.17	0.651129027623196	0.00187754467177971	0.0904285089870832	--	Retrovirus-related Pol polyprotein from transposon TNT [Fusarium oxysporum f. sp. conglutinans]	-	-	-	-	-	-	-
ncbi_66066463	461	366	493	325	217	212	34.22	27.85	46.44	24.36	19.13	18.94	36.17	20.81	-0.79751663292044	0.00188283766543377	0.0904285089870832	--	XP_042999116.1 uncharacterized protein UV8b_05686 [Ustilaginoidea virens]	-	-	-	-	-	-	-
ncbi_66065732	265	309	243	217	119	157	34.80	42.03	40.68	29.08	18.71	24.61	39.17	24.1333333333333	-0.698721931701337	0.00195942683514738	0.0925641802723997	--	XP_042998386.1 uncharacterized protein UV8b_04954 [Ustilaginoidea virens]	-	-	-	-	-	GO:0008251//tRNA-specific adenosine deaminase activity	GO:0002100//tRNA wobble adenosine to inosine editing
ncbi_66060947	884	1227	909	815	580	512	43.16	61.15	56.21	40.01	33.51	30.21	53.5066666666667	34.5766666666667	-0.629919861467601	0.00200793131932115	0.0938186536176597	ish1	XP_042993601.1 uncharacterized protein UV8b_00169 [Ustilaginoidea virens]	-	-	-	-	GO:0005575//cellular_component;GO:0005622//intracellular anatomical structure;GO:0005634//nucleus;GO:0005635//nuclear envelope;GO:0005737//cytoplasm;GO:0005739//mitochondrion;GO:0005783//endoplasmic reticulum;GO:0005886//plasma membrane;GO:0012505//endomembrane system;GO:0016020//membrane;GO:0031090//organelle membrane;GO:0031965//nuclear membrane;GO:0031967//organelle envelope;GO:0031975//envelo…	GO:0003674//molecular_function;GO:0003677//DNA binding;GO:0003688//DNA replication origin binding;GO:0004616//phosphogluconate dehydrogenase (decarboxylating) activity;GO:0005515//protein binding;GO:0005524//ATP binding;GO:0016874//ligase activity	GO:0000003//reproduction;GO:0000280//nuclear division;GO:0006098//pentose-phosphate shunt;GO:0006139//nucleobase-containing compound metabolic process;GO:0006259//DNA metabolic process;GO:0006260//DNA replication;GO:0006281//DNA repair;GO:0006310//DNA recombination;GO:0006725//cellular aromatic compound metabolic process;GO:0006807//nitrogen compound metabolic process;GO:0006996//organelle organi…
ncbi_66061146	96	86	153	58	42	16	10.15	9.37	20.58	6.23	5.30	2.03	13.3666666666667	4.52	-1.56424505820594	0.00202609266875981	0.0938186536176597	--	XP_042993800.1 uncharacterized protein UV8b_00368 [Ustilaginoidea virens]	-	-	-	-	-	-	-
ncbi_66064171	222	171	159	258	350	249	5.27	4.12	4.77	6.13	9.79	7.16	4.72	7.69333333333333	0.704821958562484	0.0020293913506654	0.0938186536176597	--	XP_042996825.1 uncharacterized protein UV8b_03393 [Ustilaginoidea virens]	-	-	-	-	GO:0009288//bacterial-type flagellum	-	GO:0001539//cilium or flagellum-dependent cell motility;GO:0044780//bacterial-type flagellum assembly
ncbi_66068119	150	139	84	78	73	50	10.80	10.26	7.68	5.67	6.24	4.34	9.58	5.41666666666667	-0.822620343654156	0.00210378877739453	0.0967407126626369	gutQ	XP_043000774.1 uncharacterized protein UV8b_07342 [Ustilaginoidea virens]	-	-	-	-	-	GO:0016853//isomerase activity;GO:0097367//carbohydrate derivative binding	GO:0005975//carbohydrate metabolic process;GO:1901135//carbohydrate derivative metabolic process
ncbi_66068573	24	13	34	7	2	6	9.74	5.73	17.95	3.04	1.01	2.80	11.14	2.28333333333333	-2.2865358402133	0.0021344394955526	0.0971169970476432	--	XP_043001228.1 uncharacterized protein UV8b_07796 [Ustilaginoidea virens]	-	-	-	-	-	-	-
ncbi_66065283	75	55	78	151	150	92	6.35	4.78	8.39	12.94	15.10	9.36	6.50666666666667	12.4666666666667	0.938085217212116	0.00224888958087957	0.100877013885041	vlmA	XP_042997937.1 uncharacterized protein UV8b_04505 [Ustilaginoidea virens]	-	-	-	-	-	GO:0005506//iron ion binding;GO:0016491//oxidoreductase activity	GO:0008610//lipid biosynthetic process
MSTRG.9416	317	195	164	310	365	446	12.36	7.76	8.09	12.13	16.84	21.05	9.40333333333333	16.6733333333333	0.826298391595396	0.00225870668874592	0.100877013885041	--	Retrovirus-related Pol polyprotein from transposon TNT [Fusarium oxysporum f. sp. conglutinans]	-	-	-	-	-	-	-
MSTRG.9632	234	223	232	145	151	138	36.65	36.34	46.41	23.28	28.41	25.70	39.8	25.7966666666667	-0.625583771870557	0.00235427949714601	0.103313432755468	--	-	-	-	-	-	-	-	-
ncbi_66068731	866	498	896	496	364	290	61.34	36.15	80.53	35.46	30.61	24.74	59.34	30.27	-0.971116251652754	0.00241891964377209	0.10561394101217	--	XP_043001386.1 uncharacterized protein UV8b_07954 [Ustilaginoidea virens]	-	-	-	-	-	GO:0003674//molecular_function;GO:0003824//catalytic activity;GO:0004721//phosphoprotein phosphatase activity;GO:0016787//hydrolase activity;GO:0016788//hydrolase activity, acting on ester bonds;GO:0016791//phosphatase activity;GO:0042578//phosphoric ester hydrolase activity;GO:0140096//catalytic activity, acting on a protein	GO:0006464//cellular protein modification process;GO:0006470//protein dephosphorylation;GO:0006793//phosphorus metabolic process;GO:0006796//phosphate-containing compound metabolic process;GO:0006807//nitrogen compound metabolic process;GO:0008150//biological_process;GO:0008152//metabolic process;GO:0009987//cellular process;GO:0016311//dephosphorylation;GO:0019538//protein metabolic process;GO:0…
ncbi_66068835	145	134	148	224	184	275	315.64	347.32	424.20	556.28	532.25	621.16	362.386666666667	569.896666666667	0.653170479241379	0.00258127416946716	0.110470867302196	--	XP_043001490.1 uncharacterized protein UV8b_08058 [Ustilaginoidea virens]	-	-	-	-	-	-	-
ncbi_66063534	359	422	158	496	517	508	15.02	18.00	8.37	20.84	25.58	25.72	13.7966666666667	24.0466666666667	0.801517174557278	0.00273797331567881	0.11459914271076	TRF2	XP_042996188.1 uncharacterized protein UV8b_02756 [Ustilaginoidea virens]	-	-	-	-	GO:0000323//lytic vacuole;GO:0005575//cellular_component;GO:0005576//extracellular region;GO:0005615//extracellular space;GO:0005622//intracellular anatomical structure;GO:0005634//nucleus;GO:0005635//nuclear envelope;GO:0005654//nucleoplasm;GO:0005737//cytoplasm;GO:0005764//lysosome;GO:0005766//primary lysosome;GO:0005773//vacuole;GO:0005775//vacuolar lumen;GO:0005783//endoplasmic reticulum;GO:0…	GO:0001664//G protein-coupled receptor binding;GO:0003674//molecular_function;GO:0003677//DNA binding;GO:0005102//signaling receptor binding;GO:0005109//frizzled binding;GO:0005126//cytokine receptor binding;GO:0005137//interleukin-5 receptor binding;GO:0005488//binding;GO:0005515//protein binding;GO:0005543//phospholipid binding;GO:0005546//phosphatidylinositol-4,5-bisphosphate binding;GO:000802…	GO:0001558//regulation of cell growth;GO:0001775//cell activation;GO:0001932//regulation of protein phosphorylation;GO:0001934//positive regulation of protein phosphorylation;GO:0002090//regulation of receptor internalization;GO:0002091//negative regulation of receptor internalization;GO:0002252//immune effector process;GO:0002263//cell activation involved in immune response;GO:0002274//myeloid l…
ncbi_66068412	85	74	58	27	33	44	36.51	34.61	32.44	12.44	17.66	21.65	34.52	17.25	-1.00083610262606	0.00274401648827384	0.11459914271076	--	XP_043001067.1 uncharacterized protein UV8b_07635 [Ustilaginoidea virens]	-	-	-	-	-	-	-
ncbi_66063509	128	141	53	173	178	202	139.48	177.02	76.55	211.93	252.82	238.73	131.016666666667	234.493333333333	0.839796558298273	0.00284441253119894	0.116450017844477	urm1	XP_042996163.1 uncharacterized protein UV8b_02731 [Ustilaginoidea virens]	Genetic Information Processing	Folding, sorting and degradation	ko04122//Sulfur relay system	K12161	GO:0005575//cellular_component;GO:0005622//intracellular anatomical structure;GO:0005634//nucleus;GO:0005737//cytoplasm;GO:0005829//cytosol;GO:0043226//organelle;GO:0043227//membrane-bounded organelle;GO:0043229//intracellular organelle;GO:0043231//intracellular membrane-bounded organelle	GO:0003674//molecular_function;GO:0003824//catalytic activity;GO:0005488//binding;GO:0005515//protein binding;GO:0016740//transferase activity;GO:0016782//transferase activity, transferring sulphur-containing groups;GO:0016783//sulfurtransferase activity;GO:0031386//protein tag;GO:0042802//identical protein binding;GO:0042803//protein homodimerization activity;GO:0046983//protein dimerization act…	GO:0000003//reproduction;GO:0001403//invasive growth in response to glucose limitation;GO:0001932//regulation of protein phosphorylation;GO:0001933//negative regulation of protein phosphorylation;GO:0002097//tRNA wobble base modification;GO:0002098//tRNA wobble uridine modification;GO:0002143//tRNA wobble position uridine thiolation;GO:0006139//nucleobase-containing compound metabolic process;GO:…
ncbi_66064854	269	220	224	193	110	127	18.39	15.41	19.43	13.31	8.93	10.46	17.7433333333333	10.9	-0.702948930540038	0.00285099886341675	0.116450017844477	--	XP_042997508.1 uncharacterized protein UV8b_04076 [Ustilaginoidea virens]	-	-	-	-	-	-	-
ncbi_66064058	203	282	121	137	64	92	33.07	47.85	25.19	22.90	12.54	17.80	35.37	17.7466666666667	-0.99497814851018	0.00299618307398398	0.119038239636887	--	XP_042996712.1 uncharacterized protein UV8b_03280 [Ustilaginoidea virens]	-	-	-	-	-	-	-
ncbi_66063617	564	472	638	391	331	275	25.85	22.07	37.03	18.01	17.95	15.24	28.3166666666667	17.0666666666667	-0.73047013718422	0.00302095900647549	0.119038239636887	--	XP_042996271.1 uncharacterized protein UV8b_02839 [Ustilaginoidea virens]	-	-	-	-	-	GO:0000981//DNA-binding transcription factor activity, RNA polymerase II-specific;GO:0003677//DNA binding;GO:0008270//zinc ion binding	GO:0006351//transcription, DNA-templated;GO:0006355//regulation of transcription, DNA-templated
ncbi_66066891	5385	3939	6024	3739	2717	2493	112.58	83.65	159.18	78.21	66.97	63.25	118.47	69.4766666666667	-0.769921330055882	0.00314754413297255	0.120935640131323	VNX1	XP_042999546.1 uncharacterized protein UV8b_06114 [Ustilaginoidea virens]	-	-	-	-	GO:0000322//storage vacuole;GO:0000323//lytic vacuole;GO:0000324//fungal-type vacuole;GO:0000329//fungal-type vacuole membrane;GO:0005575//cellular_component;GO:0005622//intracellular anatomical structure;GO:0005737//cytoplasm;GO:0005773//vacuole;GO:0005774//vacuolar membrane;GO:0005783//endoplasmic reticulum;GO:0005789//endoplasmic reticulum membrane;GO:0012505//endomembrane system;GO:0016020//m…	GO:0003674//molecular_function;GO:0005215//transporter activity;GO:0005451//monovalent cation:proton antiporter activity;GO:0008324//cation transmembrane transporter activity;GO:0015075//ion transmembrane transporter activity;GO:0015078//proton transmembrane transporter activity;GO:0015079//potassium ion transmembrane transporter activity;GO:0015081//sodium ion transmembrane transporter activity;…	GO:0006810//transport;GO:0006811//ion transport;GO:0006812//cation transport;GO:0006813//potassium ion transport;GO:0006814//sodium ion transport;GO:0006816//calcium ion transport;GO:0008150//biological_process;GO:0009987//cellular process;GO:0030001//metal ion transport;GO:0034220//ion transmembrane transport;GO:0035725//sodium ion transmembrane transport;GO:0051179//localization;GO:0051234//est…
ncbi_66067751	48	72	39	82	86	104	2.89	4.43	2.98	4.97	6.14	7.55	3.43333333333333	6.22	0.857304648781179	0.00317443121160476	0.121429016921784	--	XP_043000406.1 uncharacterized protein UV8b_06974 [Ustilaginoidea virens]	-	-	-	-	GO:0000228//nuclear chromosome;GO:0000428//DNA-directed RNA polymerase complex;GO:0000785//chromatin;GO:0005575//cellular_component;GO:0005622//intracellular anatomical structure;GO:0005634//nucleus;GO:0005654//nucleoplasm;GO:0005667//transcription regulator complex;GO:0005669//transcription factor TFIID complex;GO:0005694//chromosome;GO:0005737//cytoplasm;GO:0005794//Golgi apparatus;GO:0012505//…	GO:0003674//molecular_function;GO:0003676//nucleic acid binding;GO:0003677//DNA binding;GO:0003682//chromatin binding;GO:0003700//DNA-binding transcription factor activity;GO:0003712//transcription coregulator activity;GO:0003713//transcription coactivator activity;GO:0005102//signaling receptor binding;GO:0005488//binding;GO:0005515//protein binding;GO:0008134//transcription factor binding;GO:00…	GO:0006139//nucleobase-containing compound metabolic process;GO:0006351//transcription, DNA-templated;GO:0006352//DNA-templated transcription, initiation;GO:0006355//regulation of transcription, DNA-templated;GO:0006357//regulation of transcription by RNA polymerase II;GO:0006366//transcription by RNA polymerase II;GO:0006367//transcription initiation from RNA polymerase II promoter;GO:0006725//c…
ncbi_66061279	2635	2066	5375	1752	1365	1404	543.59	447.36	1421.42	373.71	340.67	341.85	804.123333333333	352.076666666667	-1.19152717537249	0.00354878344796082	0.130838073149213	PHOT	XP_042993933.1 uncharacterized protein UV8b_00501 [Ustilaginoidea virens]	-	-	-	-	GO:0005575//cellular_component;GO:0005622//intracellular anatomical structure;GO:0005634//nucleus;GO:0005737//cytoplasm;GO:0043226//organelle;GO:0043227//membrane-bounded organelle;GO:0043229//intracellular organelle;GO:0043231//intracellular membrane-bounded organelle	GO:0003674//molecular_function;GO:0005515//protein binding;GO:0009881//photoreceptor activity;GO:0038023//signaling receptor activity;GO:0060089//molecular transducer activity	GO:0000003//reproduction;GO:0003006//developmental process involved in reproduction;GO:0006355//regulation of transcription, DNA-templated;GO:0006464//cellular protein modification process;GO:0006807//nitrogen compound metabolic process;GO:0007154//cell communication;GO:0007165//signal transduction;GO:0007275//multicellular organism development;GO:0008150//biological_process;GO:0008152//metabolic…
ncbi_66066535	981	1532	1855	1095	504	486	27.91	44.33	66.74	31.21	16.92	16.76	46.3266666666667	21.63	-1.09880921485944	0.00374141150758675	0.135235762681666	SPAC32A11.02c	XP_042999188.1 uncharacterized protein UV8b_05758 [Ustilaginoidea virens]	-	-	-	-	GO:0005783//endoplasmic reticulum	GO:0004656//procollagen-proline 4-dioxygenase activity;GO:0016702//oxidoreductase activity, acting on single donors with incorporation of molecular oxygen, incorporation of two atoms of oxygen	-
ncbi_66061762	6682	6051	3762	6679	7495	10151	1365.49	1297.45	985.34	1410.77	1852.44	2449.00	1216.09333333333	1904.07	0.64683256022565	0.00375204036365726	0.135235762681666	--	XP_042994416.1 uncharacterized protein UV8b_00984 [Ustilaginoidea virens]	-	-	-	-	-	-	-
ncbi_66064053	83	91	79	54	45	49	6.54	7.36	7.90	4.30	4.22	4.65	7.26666666666667	4.39	-0.727072789407775	0.00415199407850824	0.146060135004561	BrlA	XP_042996707.1 uncharacterized protein UV8b_03275 [Ustilaginoidea virens]	-	-	-	-	-	-	-
ncbi_66066011	557	503	652	441	314	280	193.97	188.40	294.10	162.73	134.89	112.83	225.49	136.816666666667	-0.720819467997594	0.00434497123874536	0.149535254219116	--	XP_042998665.1 uncharacterized protein UV8b_05233 [Ustilaginoidea virens]	-	-	-	-	-	-	-
ncbi_66062452	554	803	334	908	797	796	38.36	56.96	29.34	63.45	65.51	66.41	41.5533333333333	65.1233333333333	0.648210333712788	0.00435338806842961	0.149535254219116	SMYD3	XP_042995106.1 uncharacterized protein UV8b_01674 [Ustilaginoidea virens]	-	-	-	-	-	GO:0005515//protein binding	-
ncbi_66065322	83	144	83	57	57	26	20.42	37.45	26.26	14.60	17.06	7.51	28.0433333333333	13.0566666666667	-1.10287121599114	0.00455454156028073	0.153804733549324	--	XP_042997976.1 uncharacterized protein UV8b_04544 [Ustilaginoidea virens]	-	-	-	-	-	-	-
MSTRG.2477	38	33	15	70	58	40	9.49	8.72	4.82	18.22	17.64	11.72	7.67666666666667	15.86	1.04684086063229	0.0047962002029706	0.158662940418334	--	uncharacterized protein UV8b_01284 [Ustilaginoidea virens]	-	-	-	-	-	-	-
ncbi_66066169	771	919	436	909	1153	1012	78.08	95.88	56.15	93.42	139.20	122.87	76.7033333333333	118.496666666667	0.627485296324226	0.00530929424306894	0.169368445503066	MSMEG_2408	XP_042998822.1 uncharacterized protein UV8b_05392 [Ustilaginoidea virens]	-	-	-	-	GO:0005575//cellular_component;GO:0005622//intracellular anatomical structure;GO:0005634//nucleus;GO:0005737//cytoplasm;GO:0043226//organelle;GO:0043227//membrane-bounded organelle;GO:0043229//intracellular organelle;GO:0043231//intracellular membrane-bounded organelle	GO:0003674//molecular_function;GO:0003824//catalytic activity;GO:0004032//alditol:NADP+ 1-oxidoreductase activity;GO:0004033//aldo-keto reductase (NADP) activity;GO:0005515//protein binding;GO:0008106//alcohol dehydrogenase (NADP+) activity;GO:0016491//oxidoreductase activity;GO:0016614//oxidoreductase activity, acting on CH-OH group of donors;GO:0016616//oxidoreductase activity, acting on the CH…	GO:0005975//carbohydrate metabolic process;GO:0005996//monosaccharide metabolic process;GO:0006950//response to stress;GO:0006979//response to oxidative stress;GO:0007165//signal transduction;GO:0008150//biological_process;GO:0008152//metabolic process;GO:0009056//catabolic process;GO:0009987//cellular process;GO:0016052//carbohydrate catabolic process;GO:0019321//pentose metabolic process;GO:001…
ncbi_66061357	4132	3599	5277	3615	1613	1662	207.33	184.38	335.43	182.43	95.81	100.76	242.38	126.333333333333	-0.940035311980435	0.00542464302403471	0.171590003335455	aclL	XP_042994011.1 uncharacterized protein UV8b_00579 [Ustilaginoidea virens]	-	-	-	-	-	GO:0005506//iron ion binding;GO:0016705//oxidoreductase activity, acting on paired donors, with incorporation or reduction of molecular oxygen;GO:0020037//heme binding	-
ncbi_66065485	208	147	230	131	104	63	23.00	16.77	32.36	14.72	13.73	8.34	24.0433333333333	12.2633333333333	-0.971285747501754	0.00567674085436554	0.175717242378701	DHG2	XP_042998139.1 uncharacterized protein UV8b_04707 [Ustilaginoidea virens]	Metabolism;Metabolism	Global and overview maps;Carbohydrate metabolism	ko01100//Metabolic pathways;ko00051//Fructose and mannose metabolism	K18337;K18337	-	GO:0003674//molecular_function;GO:0003824//catalytic activity;GO:0003954//NADH dehydrogenase activity;GO:0004316//3-oxoacyl-[acyl-carrier-protein] reductase (NADPH) activity;GO:0008667//2,3-dihydro-2,3-dihydroxybenzoate dehydrogenase activity;GO:0008678//2-deoxy-D-gluconate 3-dehydrogenase activity;GO:0016491//oxidoreductase activity;GO:0016614//oxidoreductase activity, acting on CH-OH group of d…	GO:0000272//polysaccharide catabolic process;GO:0005975//carbohydrate metabolic process;GO:0005996//monosaccharide metabolic process;GO:0006633//fatty acid biosynthetic process;GO:0008150//biological_process;GO:0008152//metabolic process;GO:0009056//catabolic process;GO:0016052//carbohydrate catabolic process;GO:0019299//rhamnose metabolic process;GO:0019301//rhamnose catabolic process;GO:0019318…
ncbi_66068708	180	125	190	121	70	75	14.72	10.50	19.73	10.01	6.81	7.38	14.9833333333333	8.06666666666667	-0.893314068239849	0.00612611666629109	0.18229781641311	--	XP_043001363.1 uncharacterized protein UV8b_07931 [Ustilaginoidea virens]	-	-	-	-	GO:0016021//integral component of membrane	GO:0004930//G protein-coupled receptor activity	GO:0007186//G protein-coupled receptor signaling pathway
ncbi_66063792	1915	1273	1929	1255	953	914	68.05	46.07	86.75	44.74	40.01	39.33	66.9566666666667	41.36	-0.694991521698201	0.00618728311468248	0.18229781641311	--	XP_042996446.1 uncharacterized protein UV8b_03014 [Ustilaginoidea virens]	-	-	-	-	-	-	-
ncbi_66062806	542	395	538	373	284	263	87.64	66.51	111.14	61.87	55.21	50.52	88.43	55.8666666666667	-0.66254814574414	0.00657201971378814	0.189257387258299	--	XP_042995460.1 uncharacterized protein UV8b_02028 [Ustilaginoidea virens]	-	-	-	-	-	-	-
ncbi_66064187	20	15	21	6	0	6	5.28	4.20	7.14	1.65	0.00	1.85	5.54	1.16666666666667	-2.24749355493801	0.00670869587236309	0.190861657807469	--	XP_042996841.1 uncharacterized protein UV8b_03409 [Ustilaginoidea virens]	-	-	-	-	-	-	-
ncbi_66067851	76	28	110	21	32	14	4.51	1.70	8.28	1.26	2.25	1.00	4.83	1.50333333333333	-1.68385825630155	0.00676288231943746	0.191688910332908	mtr	XP_043000506.1 uncharacterized protein UV8b_07074 [Ustilaginoidea virens]	-	-	-	-	-	-	-
ncbi_66063116	1580	1272	1870	1305	709	545	36.91	30.20	55.23	30.52	19.53	15.45	40.78	21.8333333333333	-0.90132936942558	0.00699347512702251	0.195658875317507	lacA	XP_042995770.1 uncharacterized protein UV8b_02338 [Ustilaginoidea virens]	-	-	-	-	GO:0005575//cellular_component;GO:0005576//extracellular region;GO:0005622//intracellular anatomical structure;GO:0005737//cytoplasm;GO:0005773//vacuole;GO:0043226//organelle;GO:0043227//membrane-bounded organelle;GO:0043229//intracellular organelle;GO:0043231//intracellular membrane-bounded organelle	GO:0003674//molecular_function;GO:0003824//catalytic activity;GO:0004553//hydrolase activity, hydrolyzing O-glycosyl compounds;GO:0004565//beta-galactosidase activity;GO:0015925//galactosidase activity;GO:0016787//hydrolase activity;GO:0016798//hydrolase activity, acting on glycosyl bonds	GO:0000272//polysaccharide catabolic process;GO:0005975//carbohydrate metabolic process;GO:0005976//polysaccharide metabolic process;GO:0008150//biological_process;GO:0008152//metabolic process;GO:0009056//catabolic process;GO:0009057//macromolecule catabolic process;GO:0016052//carbohydrate catabolic process;GO:0043170//macromolecule metabolic process;GO:0044238//primary metabolic process;GO:007…
ncbi_66065576	1259	721	1151	847	369	434	63.61	37.20	73.68	43.04	22.07	26.49	58.1633333333333	30.5333333333333	-0.929724854697468	0.00720701901249264	0.198134303715333	CLM2	XP_042998230.1 uncharacterized protein UV8b_04798 [Ustilaginoidea virens]	-	-	-	-	-	GO:0005506//iron ion binding;GO:0016705//oxidoreductase activity, acting on paired donors, with incorporation or reduction of molecular oxygen;GO:0020037//heme binding	-
ncbi_66065683	771	659	287	875	878	838	40.47	35.33	19.09	46.21	54.57	53.12	31.63	51.3	0.697665269977023	0.00725075170287106	0.198134303715333	SPAC1F12.05	XP_042998337.1 uncharacterized protein UV8b_04905 [Ustilaginoidea virens]	-	-	-	-	GO:0005575//cellular_component;GO:0005622//intracellular anatomical structure;GO:0005737//cytoplasm;GO:0005794//Golgi apparatus;GO:0005829//cytosol;GO:0005886//plasma membrane;GO:0012505//endomembrane system;GO:0016020//membrane;GO:0043226//organelle;GO:0043227//membrane-bounded organelle;GO:0043229//intracellular organelle;GO:0043231//intracellular membrane-bounded organelle;GO:0071944//cell per…	GO:0003674//molecular_function;GO:0005488//binding;GO:0005515//protein binding;GO:0019899//enzyme binding;GO:0031625//ubiquitin protein ligase binding;GO:0044389//ubiquitin-like protein ligase binding	GO:0002090//regulation of receptor internalization;GO:0002092//positive regulation of receptor internalization;GO:0006810//transport;GO:0006897//endocytosis;GO:0007049//cell cycle;GO:0008104//protein localization;GO:0008150//biological_process;GO:0009893//positive regulation of metabolic process;GO:0009987//cellular process;GO:0010604//positive regulation of macromolecule metabolic process;GO:001…
ncbi_66067459	427	295	377	285	194	212	39.72	28.23	44.57	26.86	21.49	23.67	37.5066666666667	24.0066666666667	-0.643711953124419	0.00726838704076172	0.198134303715333	LIP	XP_043000114.1 uncharacterized protein UV8b_06682 [Ustilaginoidea virens]	-	-	-	-	-	-	GO:0006629//lipid metabolic process;GO:0009058//biosynthetic process;GO:0016042//lipid catabolic process
ncbi_66066832	2232	1684	2204	1616	1142	1252	1303.86	1091.82	1689.11	1030.29	844.34	823.92	1361.59666666667	899.516666666667	-0.598077492502697	0.00728362117136343	0.198134303715333	--	XP_042999487.1 uncharacterized protein UV8b_06055 [Ustilaginoidea virens]	-	-	-	-	-	-	GO:0030638//polyketide metabolic process
ncbi_66064469	304	338	129	359	393	470	91.32	108.34	50.03	113.37	144.71	164.42	83.23	140.833333333333	0.758813298419852	0.00745661725349399	0.200193963218806	--	XP_042997123.1 uncharacterized protein UV8b_03691 [Ustilaginoidea virens]	-	-	-	-	-	-	-
MSTRG.8199	92	100	81	56	46	62	2.84	3.14	3.16	1.73	1.68	2.32	3.04666666666667	1.91	-0.673659026301166	0.00767190060408837	0.2020292781102	--	-	-	-	-	-	-	-	-
ncbi_66065557	147	160	102	86	77	95	46.73	54.44	41.91	28.83	30.07	35.09	47.6933333333333	31.33	-0.606242847903015	0.00767522593198671	0.2020292781102	--	XP_042998211.1 uncharacterized protein UV8b_04779 [Ustilaginoidea virens]	-	-	-	-	-	-	-
ncbi_66061839	14	3	5	0	0	1	3.70	0.84	1.70	0.00	0.00	0.31	2.08	0.103333333333333	-4.33120590847538	0.00770398681334134	0.2020292781102	--	XP_042994493.1 uncharacterized protein UV8b_01061 [Ustilaginoidea virens]	-	-	-	-	-	-	-
ncbi_66064837	135	97	99	75	58	69	34.79	26.48	32.83	20.17	18.21	20.83	31.3666666666667	19.7366666666667	-0.668353869193274	0.008430589372543	0.212746316290938	--	XP_042997491.1 uncharacterized protein UV8b_04059 [Ustilaginoidea virens]	-	-	-	-	-	-	-
ncbi_66066447	61	74	54	107	74	100	10.49	13.27	11.87	18.91	15.32	20.40	11.8766666666667	18.21	0.616600939564691	0.00845710880995055	0.212746316290938	--	XP_042999100.1 uncharacterized protein UV8b_05670 [Ustilaginoidea virens]	-	-	-	-	-	GO:0000981//DNA-binding transcription factor activity, RNA polymerase II-specific;GO:0008080//N-acetyltransferase activity;GO:0008270//zinc ion binding	GO:0006355//regulation of transcription, DNA-templated
ncbi_66067873	210	159	78	237	266	201	5.52	4.25	2.59	6.24	8.26	6.41	4.12	6.97	0.758514318685205	0.00866173154078963	0.216418118988804	--	XP_043000528.1 uncharacterized protein UV8b_07096 [Ustilaginoidea virens]	-	-	-	-	GO:0016021//integral component of membrane	GO:0000155//phosphorelay sensor kinase activity;GO:0046983//protein dimerization activity	GO:0000160//phosphorelay signal transduction system
ncbi_66067891	31	46	19	10	13	14	2.14	3.25	1.66	0.70	1.07	1.16	2.35	0.976666666666667	-1.26672259286391	0.00894309146074661	0.221527294206746	--	XP_043000546.1 uncharacterized protein UV8b_07114 [Ustilaginoidea virens]	-	-	-	-	-	-	-
ncbi_66062329	39	56	35	18	23	21	2.67	3.92	3.04	1.24	1.87	1.73	3.21	1.61333333333333	-0.992528750568868	0.00900659127110314	0.221829007232726	norB	XP_042994983.1 uncharacterized protein UV8b_01551 [Ustilaginoidea virens]	-	-	-	-	-	GO:0047834//D-threo-aldose 1-dehydrogenase activity	-
ncbi_66068656	479	733	225	1105	688	646	10.69	16.63	6.35	24.69	18.11	17.50	11.2233333333333	20.1	0.840694280959805	0.00910075815921515	0.222878340754717	gdh-1	XP_043001311.1 uncharacterized protein UV8b_07879 [Ustilaginoidea virens]	Metabolism;Metabolism;Metabolism;Metabolism;Metabolism	Global and overview maps;Amino acid metabolism;Amino acid metabolism;Metabolism of other amino acids;Energy metabolism	ko01100//Metabolic pathways;ko00250//Alanine, aspartate and glutamate metabolism;ko00220//Arginine biosynthesis;ko00430//Taurine and hypotaurine metabolism;ko00910//Nitrogen metabolism	K15371;K15371;K15371;K15371;K15371	GO:0005575//cellular_component;GO:0005622//intracellular anatomical structure;GO:0005737//cytoplasm;GO:0005739//mitochondrion;GO:0043226//organelle;GO:0043227//membrane-bounded organelle;GO:0043229//intracellular organelle;GO:0043231//intracellular membrane-bounded organelle	GO:0003674//molecular_function;GO:0003824//catalytic activity;GO:0004352//glutamate dehydrogenase (NAD+) activity;GO:0004353//glutamate dehydrogenase [NAD(P)+] activity;GO:0016491//oxidoreductase activity;GO:0016638//oxidoreductase activity, acting on the CH-NH2 group of donors;GO:0016639//oxidoreductase activity, acting on the CH-NH2 group of donors, NAD or NADP as acceptor	GO:0006082//organic acid metabolic process;GO:0006103//2-oxoglutarate metabolic process;GO:0006106//fumarate metabolic process;GO:0006520//cellular amino acid metabolic process;GO:0006536//glutamate metabolic process;GO:0006538//glutamate catabolic process;GO:0006807//nitrogen compound metabolic process;GO:0008150//biological_process;GO:0008152//metabolic process;GO:0009056//catabolic process;GO:…
ncbi_66065310	586	663	837	518	387	393	158.54	190.42	291.69	146.57	127.81	124.33	213.55	132.903333333333	-0.684196608842552	0.00938320574250429	0.227872872015873	--	XP_042997964.1 uncharacterized protein UV8b_04532 [Ustilaginoidea virens]	-	-	-	-	-	-	-
ncbi_66067726	78	68	71	46	29	46	9.94	8.97	11.53	5.98	4.42	7.00	10.1466666666667	5.8	-0.80688105276746	0.00952030351966422	0.229546264348747	YIH1	XP_043000381.1 uncharacterized protein UV8b_06949 [Ustilaginoidea virens]	-	-	-	-	GO:0005575//cellular_component;GO:0005622//intracellular anatomical structure;GO:0005634//nucleus;GO:0005737//cytoplasm;GO:0005844//polysome;GO:0032991//protein-containing complex;GO:0043226//organelle;GO:0043227//membrane-bounded organelle;GO:0043229//intracellular organelle;GO:0043231//intracellular membrane-bounded organelle;GO:1990904//ribonucleoprotein complex	GO:0003674//molecular_function;GO:0003779//actin binding;GO:0003785//actin monomer binding;GO:0004857//enzyme inhibitor activity;GO:0004860//protein kinase inhibitor activity;GO:0005488//binding;GO:0005515//protein binding;GO:0008092//cytoskeletal protein binding;GO:0019207//kinase regulator activity;GO:0019210//kinase inhibitor activity;GO:0019887//protein kinase regulator activity;GO:0030234//e…	GO:0000122//negative regulation of transcription by RNA polymerase II;GO:0000302//response to reactive oxygen species;GO:0000902//cell morphogenesis;GO:0001932//regulation of protein phosphorylation;GO:0001933//negative regulation of protein phosphorylation;GO:0006355//regulation of transcription, DNA-templated;GO:0006357//regulation of transcription by RNA polymerase II;GO:0006417//regulation of…
ncbi_66064228	68	55	143	50	27	31	4.25	3.52	11.33	3.15	2.00	2.34	6.36666666666667	2.49666666666667	-1.35053501446436	0.00968715108145373	0.23262616971991	pgaX	XP_042996882.1 uncharacterized protein UV8b_03450 [Ustilaginoidea virens]	Metabolism;Metabolism	Global and overview maps;Carbohydrate metabolism	ko01100//Metabolic pathways;ko00040//Pentose and glucuronate interconversions	K01213;K01213	-	GO:0004650//polygalacturonase activity	GO:0005975//carbohydrate metabolic process
ncbi_66067385	2797	2928	1252	2922	3619	3661	244.44	262.97	139.00	258.51	376.32	384.40	215.47	339.743333333333	0.656958225644736	0.00982170195070014	0.233011095889911	--	XP_043000040.1 uncharacterized protein UV8b_06608 [Ustilaginoidea virens]	-	-	-	-	-	-	-
ncbi_66061305	10	4	4	11	35	16	2.58	1.09	1.33	2.96	10.99	4.83	1.66666666666667	6.26	1.90919706299168	0.0100016100104586	0.23523844641254	--	XP_042993959.1 uncharacterized protein UV8b_00527 [Ustilaginoidea virens]	-	-	-	-	-	-	-
MSTRG.85	1676	1957	774	2161	2010	2129	25.13	29.68	14.65	32.13	35.22	38.45	23.1533333333333	35.2666666666667	0.6070853116193	0.0100366448582047	0.23523844641254	--	-	-	-	-	-	-	-	-
ncbi_66067955	592	469	609	445	331	315	28.90	23.37	37.66	21.84	19.13	18.59	29.9766666666667	19.8533333333333	-0.594458714782269	0.0100580978873808	0.23523844641254	qa-y	XP_043000610.1 uncharacterized protein UV8b_07178 [Ustilaginoidea virens]	-	-	-	-	GO:0005575//cellular_component;GO:0005886//plasma membrane;GO:0005887//integral component of plasma membrane;GO:0016020//membrane;GO:0016021//integral component of membrane;GO:0031224//intrinsic component of membrane;GO:0071944//cell periphery	GO:0003674//molecular_function;GO:0005215//transporter activity;GO:0005351//carbohydrate:proton symporter activity;GO:0005355//glucose transmembrane transporter activity;GO:0005402//carbohydrate:cation symporter activity;GO:0008324//cation transmembrane transporter activity;GO:0015075//ion transmembrane transporter activity;GO:0015078//proton transmembrane transporter activity;GO:0015144//carbohy…	GO:0006082//organic acid metabolic process;GO:0006810//transport;GO:0006811//ion transport;GO:0006812//cation transport;GO:0008150//biological_process;GO:0008152//metabolic process;GO:0008643//carbohydrate transport;GO:0008645//hexose transmembrane transport;GO:0009987//cellular process;GO:0015749//monosaccharide transmembrane transport;GO:0019630//quinate metabolic process;GO:0019752//carboxylic…
ncbi_66061312	1135	1177	517	1317	1214	1482	143.83	154.35	83.48	170.13	184.06	224.30	127.22	192.83	0.600004028213584	0.0101224640908577	0.23523844641254	--	XP_042993966.1 uncharacterized protein UV8b_00534 [Ustilaginoidea virens]	-	-	-	-	-	-	-
ncbi_66062209	584	862	404	443	353	370	232.83	372.54	209.32	188.57	174.72	169.60	271.563333333333	177.63	-0.612413439468347	0.0101543486731913	0.235346767506001	--	XP_042994863.1 uncharacterized protein UV8b_01431 [Ustilaginoidea virens]	-	-	-	-	-	GO:0015066//alpha-amylase inhibitor activity	-
ncbi_66062092	9601	3769	2733	3148	2302	2330	613.88	246.64	221.60	202.92	174.56	179.63	360.706666666667	185.703333333333	-0.957826376046496	0.0107536326509206	0.245290644504508	cysD	XP_042994746.1 uncharacterized protein UV8b_01314 [Ustilaginoidea virens]	Metabolism;Metabolism;Metabolism;Metabolism;Metabolism;Metabolism	Global and overview maps;Global and overview maps;Global and overview maps;Global and overview maps;Amino acid metabolism;Energy metabolism	ko01100//Metabolic pathways;ko01110//Biosynthesis of secondary metabolites;ko01230//Biosynthesis of amino acids;ko01200//Carbon metabolism;ko00270//Cysteine and methionine metabolism;ko00920//Sulfur metabolism	K17069;K17069;K17069;K17069;K17069;K17069	GO:0005575//cellular_component;GO:0005622//intracellular anatomical structure;GO:0005737//cytoplasm;GO:0005886//plasma membrane;GO:0016020//membrane;GO:0071944//cell periphery	GO:0003674//molecular_function;GO:0003824//catalytic activity;GO:0003961//O-acetylhomoserine aminocarboxypropyltransferase activity;GO:0004121//cystathionine beta-lyase activity;GO:0004124//cysteine synthase activity;GO:0004838//L-tyrosine:2-oxoglutarate aminotransferase activity;GO:0005488//binding;GO:0008710//8-amino-7-oxononanoate synthase activity;GO:0016740//transferase activity;GO:0016765//…	GO:0000096//sulfur amino acid metabolic process;GO:0000097//sulfur amino acid biosynthetic process;GO:0006082//organic acid metabolic process;GO:0006520//cellular amino acid metabolic process;GO:0006534//cysteine metabolic process;GO:0006535//cysteine biosynthetic process from serine;GO:0006555//methionine metabolic process;GO:0006559//L-phenylalanine catabolic process;GO:0006563//L-serine metabo…
ncbi_66065486	1953	1344	1906	1134	1195	987	130.25	91.78	161.23	76.28	94.56	79.33	127.753333333333	83.39	-0.61541464098396	0.0111022715001915	0.250248960857438	rhmD	XP_042998140.1 uncharacterized protein UV8b_04708 [Ustilaginoidea virens]	Metabolism;Metabolism	Global and overview maps;Carbohydrate metabolism	ko01100//Metabolic pathways;ko00051//Fructose and mannose metabolism	K12661;K12661	GO:0009341//beta-galactosidase complex	GO:0004565//beta-galactosidase activity;GO:0016836//hydro-lyase activity	GO:0005975//carbohydrate metabolic process;GO:0009234//menaquinone biosynthetic process
ncbi_66062183	63	78	75	48	42	24	5.96	7.60	9.02	4.60	4.73	2.73	7.52666666666667	4.02	-0.904815578872917	0.0111132259020579	0.250248960857438	aes1	XP_042994837.1 uncharacterized protein UV8b_01405 [Ustilaginoidea virens]	-	-	-	-	-	GO:0016788//hydrolase activity, acting on ester bonds	-
MSTRG.9292	66	54	30	85	67	80	7.61	6.43	4.40	9.97	9.23	11.03	6.14666666666667	10.0766666666667	0.713142323198373	0.011612671958033	0.253653105058914	--	-	-	-	-	-	-	-	-
MSTRG.6464	112	86	93	66	60	54	8.22	6.47	8.66	4.89	5.23	4.77	7.78333333333333	4.96333333333333	-0.649078796014925	0.0117015002016002	0.253653105058914	--	uncharacterized protein UV8b_01284 [Ustilaginoidea virens]	-	-	-	-	-	-	-
ncbi_66067668	196	176	107	125	91	88	21.34	19.77	14.83	13.83	11.83	11.48	18.6466666666667	12.38	-0.590906438540773	0.0117070663873345	0.253653105058914	SPAC29A4.13	XP_043000323.1 uncharacterized protein UV8b_06891 [Ustilaginoidea virens]	-	-	-	-	-	GO:0003674//molecular_function;GO:0005488//binding;GO:0016151//nickel cation binding;GO:0043167//ion binding;GO:0043169//cation binding;GO:0046872//metal ion binding;GO:0046914//transition metal ion binding	GO:0006807//nitrogen compound metabolic process;GO:0008150//biological_process;GO:0008152//metabolic process;GO:0009987//cellular process;GO:0019627//urea metabolic process;GO:0034641//cellular nitrogen compound metabolic process;GO:0043085//positive regulation of catalytic activity;GO:0043603//cellular amide metabolic process;GO:0044093//positive regulation of molecular function;GO:0044237//cell…
ncbi_66066883	10	16	10	26	23	26	0.68	1.11	0.86	1.77	1.84	2.12	0.883333333333333	1.91	1.11254277930634	0.0118753921695753	0.25608404706398	--	XP_042999538.1 uncharacterized protein UV8b_06106 [Ustilaginoidea virens]	-	-	-	-	-	-	-
ncbi_66061049	542	366	512	377	273	239	16.16	11.10	19.31	11.27	9.61	8.64	15.5233333333333	9.84	-0.657708160759929	0.0121605887150533	0.26021853822187	HET-E1	XP_042993703.1 uncharacterized protein UV8b_00271 [Ustilaginoidea virens]	-	-	-	-	-	GO:0004068//aspartate 1-decarboxylase activity;GO:0005515//protein binding	GO:0015940//pantothenate biosynthetic process
ncbi_66061293	185	89	153	103	58	59	82.64	43.40	89.08	49.45	32.35	30.13	71.7066666666667	37.31	-0.942544894334937	0.0123653403997081	0.261362559963175	--	XP_042993947.1 uncharacterized protein UV8b_00515 [Ustilaginoidea virens]	-	-	-	-	GO:0005886//plasma membrane	GO:0022857//transmembrane transporter activity	GO:0055085//transmembrane transport
ncbi_66066531	5335	5021	2015	6014	5661	6373	415.94	401.63	199.43	473.87	524.47	597.82	339	532.053333333333	0.650285596197444	0.0123954481879585	0.261362559963175	ZRT2	XP_042999184.1 uncharacterized protein UV8b_05754 [Ustilaginoidea virens]	-	-	-	-	GO:0005575//cellular_component;GO:0005622//intracellular anatomical structure;GO:0005737//cytoplasm;GO:0005783//endoplasmic reticulum;GO:0005886//plasma membrane;GO:0012505//endomembrane system;GO:0016020//membrane;GO:0016021//integral component of membrane;GO:0031224//intrinsic component of membrane;GO:0043226//organelle;GO:0043227//membrane-bounded organelle;GO:0043229//intracellular organelle;…	GO:0000007//low-affinity zinc ion transmembrane transporter activity;GO:0003674//molecular_function;GO:0005215//transporter activity;GO:0005385//zinc ion transmembrane transporter activity;GO:0008324//cation transmembrane transporter activity;GO:0015075//ion transmembrane transporter activity;GO:0015318//inorganic molecular entity transmembrane transporter activity;GO:0022857//transmembrane trans…	GO:0000041//transition metal ion transport;GO:0006810//transport;GO:0006811//ion transport;GO:0006812//cation transport;GO:0006829//zinc ion transport;GO:0008150//biological_process;GO:0030001//metal ion transport;GO:0034220//ion transmembrane transport;GO:0051179//localization;GO:0051234//establishment of localization;GO:0055085//transmembrane transport;GO:0071577//zinc ion transmembrane transpo…
ncbi_66060934	479	554	615	295	410	293	69.66	83.65	114.12	43.88	71.52	50.75	89.1433333333333	55.3833333333333	-0.686675021404826	0.0127246164917164	0.264433436468482	--	XP_042993588.1 uncharacterized protein UV8b_00156 [Ustilaginoidea virens]	-	-	-	-	GO:0005575//cellular_component;GO:0005622//intracellular anatomical structure;GO:0005737//cytoplasm	GO:0003674//molecular_function;GO:0003824//catalytic activity;GO:0008233//peptidase activity;GO:0008234//cysteine-type peptidase activity;GO:0016787//hydrolase activity;GO:0019783//ubiquitin-like protein-specific protease activity;GO:0061578//Lys63-specific deubiquitinase activity;GO:0101005//deubiquitinase activity;GO:0140096//catalytic activity, acting on a protein;GO:1990380//Lys48-specific de…	GO:0000003//reproduction;GO:0002009//morphogenesis of an epithelium;GO:0006464//cellular protein modification process;GO:0006508//proteolysis;GO:0006807//nitrogen compound metabolic process;GO:0007049//cell cycle;GO:0007275//multicellular organism development;GO:0007369//gastrulation;GO:0008150//biological_process;GO:0008152//metabolic process;GO:0009653//anatomical structure morphogenesis;GO:000…
ncbi_66066625	622	403	553	406	328	255	32.33	21.40	36.42	21.23	20.19	16.01	30.05	19.1433333333333	-0.650522929933677	0.0128647022821139	0.266633240025546	mns1B	XP_042999278.1 uncharacterized protein UV8b_05848 [Ustilaginoidea virens]	Metabolism;Genetic Information Processing;Metabolism;Metabolism	Global and overview maps;Folding, sorting and degradation;Glycan biosynthesis and metabolism;Glycan biosynthesis and metabolism	ko01100//Metabolic pathways;ko04141//Protein processing in endoplasmic reticulum;ko00510//N-Glycan biosynthesis;ko00513//Various types of N-glycan biosynthesis	K01230;K01230;K01230;K01230	GO:0005575//cellular_component;GO:0005576//extracellular region;GO:0005622//intracellular anatomical structure;GO:0005737//cytoplasm;GO:0005783//endoplasmic reticulum;GO:0012505//endomembrane system;GO:0016020//membrane;GO:0031410//cytoplasmic vesicle;GO:0031974//membrane-enclosed lumen;GO:0031982//vesicle;GO:0031983//vesicle lumen;GO:0043226//organelle;GO:0043227//membrane-bounded organelle;GO:0…	GO:0003674//molecular_function;GO:0003824//catalytic activity;GO:0004553//hydrolase activity, hydrolyzing O-glycosyl compounds;GO:0004559//alpha-mannosidase activity;GO:0004571//mannosyl-oligosaccharide 1,2-alpha-mannosidase activity;GO:0005488//binding;GO:0005509//calcium ion binding;GO:0015923//mannosidase activity;GO:0015924//mannosyl-oligosaccharide mannosidase activity;GO:0016787//hydrolase …	GO:0005975//carbohydrate metabolic process;GO:0006464//cellular protein modification process;GO:0006486//protein glycosylation;GO:0006491//N-glycan processing;GO:0006508//proteolysis;GO:0006511//ubiquitin-dependent protein catabolic process;GO:0006516//glycoprotein catabolic process;GO:0006807//nitrogen compound metabolic process;GO:0006950//response to stress;GO:0006986//response to unfolded pro…
ncbi_66068771	1877	1302	2233	1536	741	509	52.44	36.99	78.89	42.99	24.43	17.24	56.1066666666667	28.22	-0.991454215973883	0.0128921566605759	0.266633240025546	isp4	XP_043001426.1 uncharacterized protein UV8b_07994 [Ustilaginoidea virens]	-	-	-	-	-	-	GO:0055085//transmembrane transport
ncbi_66068626	2338	2394	3069	2034	1677	1310	75.76	78.96	125.81	66.08	64.17	51.43	93.51	60.56	-0.626755450360792	0.0132104069713031	0.270625517220179	SPBC2D10.04	XP_043001281.1 uncharacterized protein UV8b_07849 [Ustilaginoidea virens]	-	-	-	-	-	-	-
ncbi_66063893	17	9	6	24	24	23	4.28	2.40	1.94	6.30	7.36	6.79	2.87333333333333	6.81666666666667	1.24634106874002	0.0133778764854191	0.271291905207442	--	XP_042996547.1 uncharacterized protein UV8b_03115 [Ustilaginoidea virens]	-	-	-	-	-	-	-
ncbi_66066196	379	384	514	330	247	215	18.84	19.49	32.37	16.50	14.54	12.92	23.5666666666667	14.6533333333333	-0.685518828747535	0.0133810386554392	0.271291905207442	SPCPB1C11.02	XP_042998849.1 uncharacterized protein UV8b_05419 [Ustilaginoidea virens]	-	-	-	-	GO:0005575//cellular_component;GO:0016020//membrane;GO:0016021//integral component of membrane;GO:0031224//intrinsic component of membrane	GO:0003674//molecular_function;GO:0005215//transporter activity;GO:0005342//organic acid transmembrane transporter activity;GO:0008509//anion transmembrane transporter activity;GO:0008514//organic anion transmembrane transporter activity;GO:0015075//ion transmembrane transporter activity;GO:0015171//amino acid transmembrane transporter activity;GO:0015318//inorganic molecular entity transmembrane…	GO:0003333//amino acid transmembrane transport;GO:0006810//transport;GO:0006811//ion transport;GO:0006820//anion transport;GO:0006865//amino acid transport;GO:0008150//biological_process;GO:0009450//gamma-aminobutyric acid catabolic process;GO:0015711//organic anion transport;GO:0015849//organic acid transport;GO:0034220//ion transmembrane transport;GO:0046942//carboxylic acid transport;GO:005117…
ncbi_66068751	79	96	86	51	61	38	46.15	62.24	65.91	32.52	45.10	25.01	58.1	34.21	-0.764120059523991	0.0137437072645311	0.272136621974014	--	XP_043001406.1 uncharacterized protein UV8b_07974 [Ustilaginoidea virens]	-	-	-	-	-	-	-
ncbi_66061446	877	642	1088	602	467	516	384.10	306.53	620.72	283.04	255.09	258.61	437.116666666667	265.58	-0.718871881261244	0.0138902052708631	0.272136621974014	--	-	-	-	-	-	-	-	-
ncbi_66063550	89	95	55	58	46	36	6.54	7.16	5.13	4.30	4.01	3.18	6.27666666666667	3.83	-0.712654201968116	0.0141870469507576	0.27521234151266	--	XP_042996204.1 uncharacterized protein UV8b_02772 [Ustilaginoidea virens]	-	-	-	-	-	GO:0016307//phosphatidylinositol phosphate kinase activity	GO:0046488//phosphatidylinositol metabolic process
ncbi_66064223	597	433	562	420	269	347	229.73	180.24	280.79	172.21	128.28	153.78	230.253333333333	151.423333333333	-0.604634509877478	0.0141983463637532	0.27521234151266	--	XP_042996877.1 uncharacterized protein UV8b_03445 [Ustilaginoidea virens]	-	-	-	-	-	-	-
MSTRG.5617	1	6	8	94	7	7	0.19	1.16	1.90	17.93	1.56	1.53	1.08333333333333	7.00666666666667	2.69325104604637	0.014297382053863	0.276211097219353	--	Stress response NST1 [Fusarium phyllophilum]	-	-	-	-	-	-	-
ncbi_66061423	3587	3197	3952	3340	1583	1437	184.25	167.70	257.18	172.58	96.27	89.17	203.043333333333	119.34	-0.766709976998552	0.0144027267791965	0.277308625848894	mns1B	XP_042994077.1 uncharacterized protein UV8b_00645 [Ustilaginoidea virens]	Metabolism;Genetic Information Processing;Metabolism;Metabolism	Global and overview maps;Folding, sorting and degradation;Glycan biosynthesis and metabolism;Glycan biosynthesis and metabolism	ko01100//Metabolic pathways;ko04141//Protein processing in endoplasmic reticulum;ko00510//N-Glycan biosynthesis;ko00513//Various types of N-glycan biosynthesis	K01230;K01230;K01230;K01230	GO:0016020//membrane	GO:0004571//mannosyl-oligosaccharide 1,2-alpha-mannosidase activity;GO:0005509//calcium ion binding	-
MSTRG.5	497	253	228	422	491	609	7.89	3.99	4.53	6.65	9.20	11.54	5.47	9.13	0.739074027191666	0.0144831694533427	0.277671374347719	--	Retrovirus-related Pol polyprotein from transposon TNT [Fusarium oxysporum f. sp. conglutinans]	-	-	-	-	-	-	-
ncbi_66069009	1506	1109	1646	1124	745	859	81.20	61.09	112.47	60.99	47.58	55.93	84.92	54.8333333333333	-0.631051193116569	0.0146185262467437	0.277671374347719	--	XP_043001664.1 uncharacterized protein UV8b_08232 [Ustilaginoidea virens]	-	-	-	-	-	GO:0005515//protein binding;GO:0008270//zinc ion binding	-
ncbi_66064175	130	106	185	273	200	237	5.73	4.76	10.32	12.08	10.42	12.63	6.93666666666667	11.71	0.755426611487036	0.0146785214663861	0.277671374347719	SUB1	XP_042996829.1 uncharacterized protein UV8b_03397 [Ustilaginoidea virens]	Cellular Processes	Transport and catabolism	ko04138//Autophagy - yeast	K01336	-	GO:0008236//serine-type peptidase activity	GO:0006508//proteolysis;GO:0009306//protein secretion
ncbi_66066835	3274	2084	5510	2732	1436	1320	295.66	193.50	632.26	249.88	154.36	143.15	373.806666666667	182.463333333333	-1.03468572076941	0.0158912832333207	0.291172797133011	tal	XP_042999490.1 uncharacterized protein UV8b_06058 [Ustilaginoidea virens]	Metabolism;Metabolism;Metabolism;Metabolism;Metabolism	Global and overview maps;Global and overview maps;Global and overview maps;Global and overview maps;Carbohydrate metabolism	ko01100//Metabolic pathways;ko01110//Biosynthesis of secondary metabolites;ko01230//Biosynthesis of amino acids;ko01200//Carbon metabolism;ko00030//Pentose phosphate pathway	K00616;K00616;K00616;K00616;K00616	-	GO:0004801//transaldolase activity;GO:0016832//aldehyde-lyase activity	GO:0005975//carbohydrate metabolic process;GO:0006098//pentose-phosphate shunt
MSTRG.9415	319	213	228	291	385	431	12.99	8.87	11.75	11.93	18.58	21.24	11.2033333333333	17.25	0.622668319966053	0.0161133278864186	0.291422007485542	--	Retrovirus-related Pol polyprotein from transposon TNT [Fusarium oxysporum f. sp. conglutinans]	-	-	-	-	-	-	-
MSTRG.8837	74	37	43	103	56	125	5.48	2.81	4.02	7.73	4.97	11.17	4.10333333333333	7.95666666666667	0.955367804597321	0.0165215200201653	0.295100290442828	--	Ribonuclease H-like protein, partial [Metarhizium majus ARSEF 297]	-	-	-	-	-	GO:0003676//nucleic acid binding;GO:0003824//catalytic activity;GO:0043167//ion binding	GO:0006139//nucleobase-containing compound metabolic process
ncbi_66061369	1206	1199	344	1940	1316	1282	54.35	55.12	19.63	87.85	70.16	69.86	43.0333333333333	75.9566666666667	0.819721999867935	0.0166842808006042	0.295564769510703	MFS2	XP_042994023.1 uncharacterized protein UV8b_00591 [Ustilaginoidea virens]	-	-	-	-	GO:0005887//integral component of plasma membrane;GO:0019031//viral envelope;GO:0030176//integral component of endoplasmic reticulum membrane	GO:0022857//transmembrane transporter activity;GO:0042910//xenobiotic transmembrane transporter activity	GO:0015031//protein transport;GO:0042908//xenobiotic transport;GO:0055085//transmembrane transport
ncbi_66067907	241	203	389	209	125	113	33.69	29.44	69.36	29.85	20.94	18.83	44.1633333333333	23.2066666666667	-0.928309753748019	0.0168717685941272	0.297568499754482	tropI	XP_043000562.1 uncharacterized protein UV8b_07130 [Ustilaginoidea virens]	-	-	-	-	-	GO:0016787//hydrolase activity	-
ncbi_66061361	3402	2262	3780	2165	1944	1848	452.27	311.54	640.60	293.73	309.46	293.15	468.136666666667	298.78	-0.647846189177866	0.0170997870121595	0.299861882630101	--	XP_042994015.1 uncharacterized protein UV8b_00583 [Ustilaginoidea virens]	-	-	-	-	-	-	-
ncbi_66066871	105	49	156	58	47	26	5.17	2.46	9.74	2.87	2.74	1.55	5.79	2.38666666666667	-1.27856626144613	0.0172812542922459	0.301423947143613	P450-2	XP_042999526.1 uncharacterized protein UV8b_06094 [Ustilaginoidea virens]	-	-	-	-	GO:0005575//cellular_component;GO:0016020//membrane;GO:0016021//integral component of membrane;GO:0031224//intrinsic component of membrane	GO:0003674//molecular_function;GO:0003824//catalytic activity;GO:0004497//monooxygenase activity;GO:0005488//binding;GO:0005506//iron ion binding;GO:0016491//oxidoreductase activity;GO:0016705//oxidoreductase activity, acting on paired donors, with incorporation or reduction of molecular oxygen;GO:0020037//heme binding;GO:0043167//ion binding;GO:0043169//cation binding;GO:0046872//metal ion bindi…	GO:0006082//organic acid metabolic process;GO:0006629//lipid metabolic process;GO:0006720//isoprenoid metabolic process;GO:0006721//terpenoid metabolic process;GO:0008150//biological_process;GO:0008152//metabolic process;GO:0008299//isoprenoid biosynthetic process;GO:0008610//lipid biosynthetic process;GO:0009058//biosynthetic process;GO:0009685//gibberellin metabolic process;GO:0009686//gibberel…
ncbi_66063378	778	703	1065	724	430	331	18.66	17.13	32.29	17.38	12.16	9.63	22.6933333333333	13.0566666666667	-0.79748190873521	0.0178396733412858	0.305999952451222	TERT	XP_042996032.1 uncharacterized protein UV8b_02600 [Ustilaginoidea virens]	-	-	-	-	GO:0000228//nuclear chromosome;GO:0000333//telomerase catalytic core complex;GO:0000781//chromosome, telomeric region;GO:0000782//telomere cap complex;GO:0000783//nuclear telomere cap complex;GO:0005575//cellular_component;GO:0005622//intracellular anatomical structure;GO:0005634//nucleus;GO:0005654//nucleoplasm;GO:0005694//chromosome;GO:0005697//telomerase holoenzyme complex;GO:0005730//nucleolu…	GO:0000049//tRNA binding;GO:0001221//transcription coregulator binding;GO:0001223//transcription coactivator binding;GO:0003674//molecular_function;GO:0003676//nucleic acid binding;GO:0003677//DNA binding;GO:0003720//telomerase activity;GO:0003721//telomerase RNA reverse transcriptase activity;GO:0003723//RNA binding;GO:0003824//catalytic activity;GO:0003964//RNA-directed DNA polymerase activity;…	GO:0000373//Group II intron splicing;GO:0000723//telomere maintenance;GO:0001172//transcription, RNA-templated;GO:0001666//response to hypoxia;GO:0006139//nucleobase-containing compound metabolic process;GO:0006259//DNA metabolic process;GO:0006278//RNA-dependent DNA biosynthetic process;GO:0006355//regulation of transcription, DNA-templated;GO:0006357//regulation of transcription by RNA polymera…
ncbi_66065140	163	118	85	96	61	66	9.84	7.29	6.51	5.84	4.37	4.81	7.88	5.00666666666667	-0.65434522266326	0.017989796147506	0.307963936030078	--	XP_042997794.1 uncharacterized protein UV8b_04362 [Ustilaginoidea virens]	-	-	-	-	-	-	-
ncbi_66061292	190	126	206	102	84	115	5.58	3.77	7.65	3.00	2.91	4.09	5.66666666666667	3.33333333333333	-0.765534746362979	0.0182017265300761	0.310976138048435	--	XP_042993946.1 uncharacterized protein UV8b_00514 [Ustilaginoidea virens]	-	-	-	-	-	GO:0005524//ATP binding	GO:0007059//chromosome segregation;GO:0030261//chromosome condensation
ncbi_66064617	191	182	65	307	191	201	9.79	9.52	4.22	15.82	11.59	12.44	7.84333333333333	13.2833333333333	0.760078403653534	0.018309929311571	0.311593186808132	DTR1	XP_042997271.1 uncharacterized protein UV8b_03839 [Ustilaginoidea virens]	-	-	-	-	GO:0005575//cellular_component;GO:0005628//prospore membrane;GO:0005886//plasma membrane;GO:0005887//integral component of plasma membrane;GO:0016020//membrane;GO:0016021//integral component of membrane;GO:0031224//intrinsic component of membrane;GO:0042763//intracellular immature spore;GO:0042764//ascospore-type prospore;GO:0071944//cell periphery	GO:0003674//molecular_function;GO:0005215//transporter activity;GO:0005275//amine transmembrane transporter activity;GO:0008028//monocarboxylic acid transmembrane transporter activity;GO:0015486//glycoside-pentoside-hexuronide:cation symporter activity;GO:0022857//transmembrane transporter activity;GO:0042910//xenobiotic transmembrane transporter activity;GO:0051119//sugar transmembrane transport…	GO:0000003//reproduction;GO:0003006//developmental process involved in reproduction;GO:0006810//transport;GO:0006811//ion transport;GO:0006812//cation transport;GO:0006820//anion transport;GO:0006846//acetate transport;GO:0006847//plasma membrane acetate transport;GO:0006855//xenobiotic transmembrane transport;GO:0007049//cell cycle;GO:0008150//biological_process;GO:0008643//carbohydrate transpor…
ncbi_66067849	487	507	192	485	709	611	64.74	69.83	32.54	65.80	112.86	96.92	55.7033333333333	91.86	0.721673121351181	0.0184496067368614	0.312126908493478	--	XP_043000504.1 uncharacterized protein UV8b_07072 [Ustilaginoidea virens]	-	-	-	-	GO:0016020//membrane;GO:0016021//integral component of membrane	-	-
ncbi_66064255	583	317	595	429	147	184	70.58	39.68	91.74	52.89	21.27	26.63	67.3333333333333	33.5966666666667	-1.00300278574716	0.0186187433914016	0.313173435572635	--	XP_042996909.1 uncharacterized protein UV8b_03477 [Ustilaginoidea virens]	-	-	-	-	GO:0009316//3-isopropylmalate dehydratase complex	GO:0000981//DNA-binding transcription factor activity, RNA polymerase II-specific;GO:0003677//DNA binding;GO:0003861//3-isopropylmalate dehydratase activity;GO:0008270//zinc ion binding	GO:0006351//transcription, DNA-templated;GO:0006355//regulation of transcription, DNA-templated;GO:0009098//leucine biosynthetic process
ncbi_66061026	75	43	82	38	33	31	8.05	4.76	11.19	4.14	4.22	3.98	8	4.11333333333333	-0.959692011346464	0.0186391653291653	0.313173435572635	csn	XP_042993680.1 uncharacterized protein UV8b_00248 [Ustilaginoidea virens]	-	-	-	-	-	GO:0016977//chitosanase activity	-
ncbi_66063851	235	290	345	220	132	181	25.72	32.75	48.05	24.47	17.24	23.72	35.5066666666667	21.81	-0.703100157848709	0.0186925960388062	0.313173435572635	--	XP_042996505.1 uncharacterized protein UV8b_03073 [Ustilaginoidea virens]	-	-	-	-	GO:0016020//membrane	-	-
ncbi_66065328	111	122	125	96	72	51	9.22	10.40	13.18	8.06	7.11	5.09	10.9333333333333	6.75333333333333	-0.695061640704304	0.0190632965595054	0.316714994728667	--	XP_042997982.1 uncharacterized protein UV8b_04550 [Ustilaginoidea virens]	-	-	-	-	-	-	GO:0005975//carbohydrate metabolic process
ncbi_66066266	284	91	207	111	100	72	68.33	23.12	64.01	27.78	29.25	20.34	51.82	25.79	-1.00669724239088	0.0190893926822965	0.316714994728667	--	XP_042998919.1 uncharacterized protein UV8b_05489 [Ustilaginoidea virens]	-	-	-	-	-	GO:0003700//DNA-binding transcription factor activity;GO:0043565//sequence-specific DNA binding	GO:0006355//regulation of transcription, DNA-templated
ncbi_66064833	1534	983	2554	1142	900	589	162.17	107.14	343.48	122.61	113.50	74.60	204.263333333333	103.57	-0.979824079985188	0.019123797252558	0.316714994728667	--	XP_042997487.1 uncharacterized protein UV8b_04055 [Ustilaginoidea virens]	-	-	-	-	GO:0005575//cellular_component;GO:0005622//intracellular anatomical structure;GO:0005737//cytoplasm;GO:0005783//endoplasmic reticulum;GO:0005789//endoplasmic reticulum membrane;GO:0005840//ribosome;GO:0012505//endomembrane system;GO:0016020//membrane;GO:0016021//integral component of membrane;GO:0030176//integral component of endoplasmic reticulum membrane;GO:0031224//intrinsic component of membr…	GO:0003674//molecular_function;GO:0038023//signaling receptor activity;GO:0060089//molecular transducer activity	GO:0006412//translation;GO:0006518//peptide metabolic process;GO:0006807//nitrogen compound metabolic process;GO:0006810//transport;GO:0007154//cell communication;GO:0007165//signal transduction;GO:0008104//protein localization;GO:0008150//biological_process;GO:0008152//metabolic process;GO:0009058//biosynthetic process;GO:0009059//macromolecule biosynthetic process;GO:0009987//cellular process;G…
ncbi_66067962	27	29	29	12	14	14	14.32	16.97	20.14	6.91	9.35	8.41	17.1433333333333	8.22333333333333	-1.05985243805233	0.0192029701526538	0.317418120400941	--	XP_043000617.1 uncharacterized protein UV8b_07185 [Ustilaginoidea virens]	-	-	-	-	-	-	-
ncbi_66068578	219	268	442	238	137	69	13.45	16.83	34.41	14.73	9.97	5.11	21.5633333333333	9.93666666666667	-1.11774633742293	0.0195476273808181	0.321272316933787	mae1	XP_043001233.1 uncharacterized protein UV8b_07801 [Ustilaginoidea virens]	-	-	-	-	GO:0016021//integral component of membrane	-	GO:0055085//transmembrane transport
MSTRG.7384	173	127	181	305	206	207	3.88	2.90	5.13	6.84	5.45	5.63	3.97	5.97333333333333	0.589397224193489	0.019744872416611	0.322673765674106	--	Ribonuclease H-like protein, partial [Metarhizium majus ARSEF 297]	-	-	-	-	-	-	-
ncbi_66062419	1451	1981	641	693	847	695	58.68	81.66	32.82	28.14	40.49	34.01	57.72	34.2133333333333	-0.754512630122673	0.0198731497025293	0.324157319204464	phr	XP_042995073.1 uncharacterized protein UV8b_01641 [Ustilaginoidea virens]	-	-	-	-	GO:0005575//cellular_component;GO:0005622//intracellular anatomical structure;GO:0005634//nucleus;GO:0005737//cytoplasm;GO:0005739//mitochondrion;GO:0043226//organelle;GO:0043227//membrane-bounded organelle;GO:0043229//intracellular organelle;GO:0043231//intracellular membrane-bounded organelle	GO:0000166//nucleotide binding;GO:0003674//molecular_function;GO:0003676//nucleic acid binding;GO:0003677//DNA binding;GO:0003723//RNA binding;GO:0003729//mRNA binding;GO:0003824//catalytic activity;GO:0003904//deoxyribodipyrimidine photo-lyase activity;GO:0003913//DNA photolyase activity;GO:0005488//binding;GO:0016829//lyase activity;GO:0016830//carbon-carbon lyase activity;GO:0036094//small mol…	GO:0000719//photoreactive repair;GO:0006139//nucleobase-containing compound metabolic process;GO:0006259//DNA metabolic process;GO:0006281//DNA repair;GO:0006290//pyrimidine dimer repair;GO:0006464//cellular protein modification process;GO:0006725//cellular aromatic compound metabolic process;GO:0006807//nitrogen compound metabolic process;GO:0006950//response to stress;GO:0006974//cellular respo…
MSTRG.9380	8	14	27	30	50	44	0.45	0.81	2.22	1.70	3.41	3.18	1.16	2.76333333333333	1.25228479564702	0.0206977352909921	0.331355410353013	--	Retrovirus-related Pol polyprotein from transposon TNT [Fusarium oxysporum f. sp. conglutinans]	-	-	-	-	-	-	-
MSTRG.4023	231	134	153	504	238	174	6.20	3.64	5.18	13.53	7.53	5.66	5.00666666666667	8.90666666666667	0.83103519495978	0.02107345208418	0.333494070555552	--	(conserved with many other fungi) [Blumeria hordei DH14]	-	-	-	-	-	-	-
ncbi_66061135	27	22	40	16	9	13	142.81	141.23	265.70	94.21	62.63	67.72	183.246666666667	74.8533333333333	-1.29164848713104	0.0211353546018483	0.333494070555552	B11H24.095	XP_042993789.1 uncharacterized protein UV8b_00357 [Ustilaginoidea virens]	-	-	-	-	-	GO:0003674//molecular_function;GO:0005488//binding;GO:0020037//heme binding;GO:0043167//ion binding;GO:0043169//cation binding;GO:0046872//metal ion binding;GO:0046906//tetrapyrrole binding;GO:0097159//organic cyclic compound binding;GO:1901363//heterocyclic compound binding	GO:0008150//biological_process;GO:0008152//metabolic process
ncbi_66061131	30	30	40	16	12	19	19.99	22.37	35.08	11.72	10.19	14.16	25.8133333333333	12.0233333333333	-1.10227952948703	0.0212085792272229	0.333494070555552	--	XP_042993785.1 uncharacterized protein UV8b_00353 [Ustilaginoidea virens]	-	-	-	-	GO:1990879//CST complex	GO:0003697//single-stranded DNA binding;GO:0043047//single-stranded telomeric DNA binding	GO:0016233//telomere capping
ncbi_66062550	40	92	70	138	91	115	5.13	12.21	11.44	18.04	13.96	17.61	9.59333333333333	16.5366666666667	0.785564365152384	0.0215974750151856	0.337021970227941	--	XP_042995204.1 uncharacterized protein UV8b_01772 [Ustilaginoidea virens]	-	-	-	-	-	-	-
MSTRG.2553	474	335	534	332	219	287	19.63	14.15	28.00	13.81	10.73	14.38	20.5933333333333	12.9733333333333	-0.666628160846527	0.0220952485377294	0.341160275277898	--	-	-	-	-	-	-	-	-
ncbi_66061625	55	67	26	95	66	69	2.46	3.06	1.47	4.28	3.50	3.74	2.33	3.84	0.720776356066876	0.0229311630938462	0.34800366863718	amdS	XP_042994279.1 uncharacterized protein UV8b_00847 [Ustilaginoidea virens]	Metabolism;Metabolism;Metabolism;Metabolism	Global and overview maps;Amino acid metabolism;Amino acid metabolism;Amino acid metabolism	ko01100//Metabolic pathways;ko00380//Tryptophan metabolism;ko00330//Arginine and proline metabolism;ko00360//Phenylalanine metabolism	K01426;K01426;K01426;K01426	GO:0030956//glutamyl-tRNA(Gln) amidotransferase complex	GO:0004039//allophanate hydrolase activity;GO:0016811//hydrolase activity, acting on carbon-nitrogen (but not peptide) bonds, in linear amides;GO:0050567//glutaminyl-tRNA synthase (glutamine-hydrolyzing) activity	GO:0006424//glutamyl-tRNA aminoacylation;GO:0019627//urea metabolic process
ncbi_66062606	356	287	547	281	183	225	9.05	7.41	17.58	7.15	5.49	6.94	11.3466666666667	6.52666666666667	-0.797850272082271	0.0229452968332206	0.34800366863718	--	XP_042995260.1 uncharacterized protein UV8b_01828 [Ustilaginoidea virens]	-	-	-	-	-	-	-
ncbi_66063741	241	227	341	244	95	87	71.41	71.72	130.40	75.95	34.48	30.04	91.1766666666667	46.8233333333333	-0.961437023633766	0.0233757926241984	0.351189154886331	--	XP_042996395.1 uncharacterized protein UV8b_02963 [Ustilaginoidea virens]	-	-	-	-	-	-	-
ncbi_66060845	572	552	707	534	335	342	52.98	52.59	83.22	50.11	36.95	38.03	62.93	41.6966666666667	-0.593815887194112	0.0239896153593115	0.354831807111237	--	XP_042993499.1 uncharacterized protein UV8b_00067 [Ustilaginoidea virens]	-	-	-	-	-	-	-
ncbi_66067800	23	19	14	10	6	7	10.07	9.07	7.99	4.70	3.28	3.51	9.04333333333333	3.83	-1.23951024963575	0.0254029536490195	0.369711337198272	--	XP_043000455.1 uncharacterized protein UV8b_07023 [Ustilaginoidea virens]	-	-	-	-	-	-	-
ncbi_66061889	2	4	0	6	9	11	11.38	27.64	0.00	37.84	67.21	61.41	13.0066666666667	55.4866666666667	2.09288985919423	0.0258066789709431	0.373699731497158	--	XP_042994543.1 uncharacterized protein UV8b_01111 [Ustilaginoidea virens]	-	-	-	-	-	-	-
ncbi_66066710	195	112	116	88	67	99	474.54	325.82	370.41	244.28	216.90	248.27	390.256666666667	236.483333333333	-0.722684767506612	0.0260334980336501	0.375076294293653	--	XP_042999363.1 uncharacterized protein UV8b_05933 [Ustilaginoidea virens]	-	-	-	-	GO:0005737//cytoplasm	GO:0003924//GTPase activity;GO:0005525//GTP binding	GO:0042254//ribosome biogenesis
MSTRG.7185	27	10	15	2	5	8	2.45	0.93	1.73	0.18	0.54	0.87	1.70333333333333	0.53	-1.68429652565326	0.0260455591395715	0.375076294293653	--	-	-	-	-	-	-	-	-
MSTRG.6654	116	0	4	0	1	1	895.81	0.00	37.56	0.00	10.01	10.08	311.123333333333	6.69666666666667	-5.53789962834451	0.0262954578730251	0.376988778295691	--	-	-	-	-	-	-	-	-
ncbi_66066462	600	360	569	398	322	220	46.61	28.69	56.11	31.25	29.72	20.56	43.8033333333333	27.1766666666667	-0.688672145496006	0.0266447047640293	0.380638528812185	EFM2	XP_042999115.1 uncharacterized protein UV8b_05685 [Ustilaginoidea virens]	-	-	-	-	GO:0005575//cellular_component;GO:0005622//intracellular anatomical structure;GO:0005634//nucleus;GO:0005737//cytoplasm;GO:0043226//organelle;GO:0043227//membrane-bounded organelle;GO:0043229//intracellular organelle;GO:0043231//intracellular membrane-bounded organelle	GO:0003674//molecular_function;GO:0003824//catalytic activity;GO:0008168//methyltransferase activity;GO:0008170//N-methyltransferase activity;GO:0008276//protein methyltransferase activity;GO:0008757//S-adenosylmethionine-dependent methyltransferase activity;GO:0016278//lysine N-methyltransferase activity;GO:0016279//protein-lysine N-methyltransferase activity;GO:0016740//transferase activity;GO:…	GO:0006412//translation;GO:0006417//regulation of translation;GO:0006449//regulation of translational termination;GO:0006464//cellular protein modification process;GO:0006479//protein methylation;GO:0006807//nitrogen compound metabolic process;GO:0008150//biological_process;GO:0008152//metabolic process;GO:0008213//protein alkylation;GO:0009889//regulation of biosynthetic process;GO:0009891//posi…
ncbi_66061815	179	122	152	198	181	320	195.06	153.17	219.55	242.56	257.08	378.19	189.26	292.61	0.628609544252807	0.0273103742926989	0.382174222954576	--	XP_042994469.1 uncharacterized protein UV8b_01037 [Ustilaginoidea virens]	-	-	-	-	-	-	-
ncbi_66061967	329	300	402	288	202	192	24.93	23.32	38.67	22.05	18.19	17.51	28.9733333333333	19.25	-0.589867227990499	0.0278859157237688	0.384586925583426	--	XP_042994621.1 uncharacterized protein UV8b_01189 [Ustilaginoidea virens]	-	-	-	-	-	-	-
ncbi_66068706	955	685	1143	798	488	448	48.59	35.59	73.68	40.84	29.40	27.54	52.62	32.5933333333333	-0.69103434387891	0.0280656985000075	0.385438794460541	SPCC417.10	XP_043001361.1 uncharacterized protein UV8b_07929 [Ustilaginoidea virens]	-	-	-	-	GO:0005887//integral component of plasma membrane	GO:0022857//transmembrane transporter activity;GO:0042910//xenobiotic transmembrane transporter activity	GO:0042908//xenobiotic transport;GO:0055085//transmembrane transport
MSTRG.6846	212	119	187	126	105	82	3.89	2.21	4.33	2.32	2.27	1.83	3.47666666666667	2.14	-0.700093955397464	0.0281778274261494	0.385438794460541	ARA1	Fungal Zn binuclear cluster domain containing protein [Metarhizium rileyi RCEF 4871]	-	-	-	-	-	-	-
ncbi_66066314	0	1	1	3	3	12	0.00	0.42	0.50	1.23	1.43	5.32	0.306666666666667	2.66	3.11668298016533	0.0286456053527823	0.387761645415448	--	XP_042998967.1 uncharacterized protein UV8b_05537 [Ustilaginoidea virens]	-	-	-	-	-	-	-
ncbi_66063126	1221	806	2128	1025	675	575	11.62	7.78	25.58	9.74	7.56	6.65	14.9933333333333	7.98333333333333	-0.909258005154272	0.0296181450126477	0.39190639980042	FUB1	XP_042995780.1 uncharacterized protein UV8b_02348 [Ustilaginoidea virens]	-	-	-	-	-	GO:0003824//catalytic activity;GO:0003985//acetyl-CoA C-acetyltransferase activity;GO:0004024//alcohol dehydrogenase activity, zinc-dependent;GO:0004314//[acyl-carrier-protein] S-malonyltransferase activity;GO:0004316//3-oxoacyl-[acyl-carrier-protein] reductase (NADPH) activity;GO:0008270//zinc ion binding;GO:0008667//2,3-dihydro-2,3-dihydroxybenzoate dehydrogenase activity;GO:0016491//oxidoreduc…	GO:0006113//fermentation;GO:0006520//cellular amino acid metabolic process;GO:0006631//fatty acid metabolic process;GO:0006633//fatty acid biosynthetic process;GO:0008152//metabolic process;GO:0009404//toxin metabolic process;GO:0010127//mycothiol-dependent detoxification
ncbi_66069008	292	151	325	192	102	136	158.58	90.60	231.15	113.34	69.85	83.55	160.11	88.9133333333333	-0.848591732007999	0.0301228013768302	0.394185386372323	--	XP_043001663.1 uncharacterized protein UV8b_08231 [Ustilaginoidea virens]	-	-	-	-	-	-	-
ncbi_66060940	2277	1376	2180	1749	1028	843	95.10	58.59	115.27	73.36	50.77	42.60	89.6533333333333	55.5766666666667	-0.689877915541174	0.0305584169340634	0.39606823747373	--	XP_042993594.1 uncharacterized protein UV8b_00162 [Ustilaginoidea virens]	-	-	-	-	-	-	-
ncbi_66065580	134	78	52	134	127	125	28.18	17.23	14.02	29.16	32.33	31.01	19.81	30.8333333333333	0.638261984680393	0.0306411674792173	0.396546246793164	--	XP_042998234.1 uncharacterized protein UV8b_04802 [Ustilaginoidea virens]	-	-	-	-	GO:0019028//viral capsid;GO:0019031//viral envelope	GO:0005198//structural molecule activity	-
MSTRG.4606	76	56	65	52	33	34	4.01	3.02	4.35	2.76	2.06	2.17	3.79333333333333	2.33	-0.703136196931144	0.0307863779859075	0.396644169430954	--	uncharacterized protein UV8b_00017 [Ustilaginoidea virens]	-	-	-	-	-	-	-
ncbi_66061078	162	253	338	205	105	111	26.39	42.93	70.35	34.26	20.57	21.48	46.5566666666667	25.4366666666667	-0.872078142953451	0.0310422187015906	0.398952799526388	--	XP_042993732.1 uncharacterized protein UV8b_00300 [Ustilaginoidea virens]	-	-	-	-	GO:0001772//immunological synapse;GO:0005886//plasma membrane;GO:0016021//integral component of membrane;GO:0097197//tetraspanin-enriched microdomain	-	-
ncbi_66062778	551	416	699	420	357	271	261.77	216.53	433.46	215.22	212.40	146.70	303.92	191.44	-0.666799315126524	0.0310937410856454	0.398952799526388	--	XP_042995432.1 uncharacterized protein UV8b_02000 [Ustilaginoidea virens]	-	-	-	-	-	-	-
ncbi_66064955	14	9	9	29	28	12	7.79	5.54	6.56	17.56	19.66	7.54	6.63	14.92	1.17016676014265	0.0315530651957209	0.402193321180289	--	XP_042997609.1 uncharacterized protein UV8b_04177 [Ustilaginoidea virens]	-	-	-	-	-	-	-
ncbi_66066768	161	152	58	171	175	196	27.04	26.61	12.45	29.49	35.37	39.07	22.0333333333333	34.6433333333333	0.652889979841089	0.0320380380918564	0.403156971330566	--	XP_042999421.1 uncharacterized protein UV8b_05991 [Ustilaginoidea virens]	-	-	-	-	-	GO:0000257//nitrilase activity;GO:0008080//N-acetyltransferase activity	GO:0009058//biosynthetic process
ncbi_66066146	24	13	12	27	32	29	19.10	11.70	12.61	23.83	32.73	25.53	14.47	27.3633333333333	0.91917906458767	0.0321518361856836	0.404000906722725	--	XP_042998799.1 uncharacterized protein UV8b_05369 [Ustilaginoidea virens]	-	-	-	-	-	-	-
MSTRG.136	141	74	39	230	91	135	12.77	6.85	4.49	21.10	9.81	14.72	8.03666666666667	15.21	0.920351002843126	0.0333606103768602	0.41206021026412	--	-	-	-	-	-	-	-	-
ncbi_66060869	28	29	14	35	33	52	185.14	232.85	114.14	254.00	284.67	334.60	177.376666666667	291.09	0.714649038290286	0.0334925181087142	0.41206021026412	--	XP_042993523.1 uncharacterized protein UV8b_00091 [Ustilaginoidea virens]	-	-	-	-	-	-	-
ncbi_66068396	125	190	91	118	59	58	20.83	33.00	19.38	20.19	11.83	11.48	24.4033333333333	14.5	-0.751025323573239	0.0335252646851389	0.41206021026412	--	XP_043001051.1 uncharacterized protein UV8b_07619 [Ustilaginoidea virens]	-	-	-	-	-	-	-
ncbi_66066774	202	90	72	409	155	130	18.95	8.69	8.59	38.89	17.32	14.64	12.0766666666667	23.6166666666667	0.967583047352091	0.0337812290070254	0.413652584654014	pme1	XP_042999427.1 uncharacterized protein UV8b_05997 [Ustilaginoidea virens]	Metabolism;Metabolism	Global and overview maps;Carbohydrate metabolism	ko01100//Metabolic pathways;ko00040//Pentose and glucuronate interconversions	K01051;K01051	-	GO:0030599//pectinesterase activity	GO:0042545//cell wall modification
ncbi_66065605	148	89	167	92	76	70	27.17	17.08	39.24	17.39	16.83	15.22	27.83	16.48	-0.755924666148389	0.0340714451308328	0.415594290236934	--	XP_042998259.1 uncharacterized protein UV8b_04827 [Ustilaginoidea virens]	-	-	-	-	GO:0016021//integral component of membrane	-	GO:0055085//transmembrane transport
ncbi_66065823	495	474	665	468	303	309	18.69	18.24	31.79	17.74	13.52	14.13	22.9066666666667	15.13	-0.598355548200572	0.0349065219064195	0.419394471213786	terD	XP_042998477.1 uncharacterized protein UV8b_05045 [Ustilaginoidea virens]	-	-	-	-	-	GO:0004355//glutamate synthase (NADPH) activity;GO:0016166//phytoene dehydrogenase activity;GO:0016491//oxidoreductase activity;GO:0016701//oxidoreductase activity, acting on single donors with incorporation of molecular oxygen;GO:0018659//4-hydroxybenzoate 3-monooxygenase activity;GO:0045550//geranylgeranyl reductase activity;GO:0071949//FAD binding	GO:0006537//glutamate biosynthetic process;GO:0006744//ubiquinone biosynthetic process;GO:0015995//chlorophyll biosynthetic process;GO:0016117//carotenoid biosynthetic process;GO:0018874//benzoate metabolic process;GO:0030494//bacteriochlorophyll biosynthetic process
ncbi_66068393	635	486	960	539	406	305	27.31	21.31	52.28	23.29	20.65	15.87	33.6333333333333	19.9366666666667	-0.754467551726366	0.0365475342884384	0.430684681578186	sed2	XP_043001048.1 uncharacterized protein UV8b_07616 [Ustilaginoidea virens]	-	-	-	-	-	GO:0008236//serine-type peptidase activity	GO:0006508//proteolysis;GO:0009306//protein secretion
ncbi_66062584	256	222	555	254	147	154	14.92	13.23	40.99	14.91	10.15	10.83	23.0466666666667	11.9633333333333	-0.945938680446327	0.0367313303992211	0.432030409933695	ugtA1	XP_042995238.1 uncharacterized protein UV8b_01806 [Ustilaginoidea virens]	-	-	-	-	-	GO:0008194//UDP-glycosyltransferase activity;GO:0016758//hexosyltransferase activity	GO:0005975//carbohydrate metabolic process;GO:0030259//lipid glycosylation
ncbi_66060800	9017	5997	12666	7480	4808	4646	1023.09	702.49	1829.28	863.12	651.45	630.85	1184.95333333333	715.14	-0.728532637916604	0.0368419660502289	0.432317667889112	--	XP_042993454.1 uncharacterized protein UV8b_00022 [Ustilaginoidea virens]	-	-	-	-	-	GO:0005515//protein binding	-
ncbi_66066776	249	255	360	254	137	149	34.59	36.73	63.77	36.04	22.81	24.67	45.03	27.84	-0.693727266493116	0.0369109098366877	0.432317667889112	dbaE	XP_042999429.1 uncharacterized protein UV8b_05999 [Ustilaginoidea virens]	-	-	-	-	-	GO:0003824//catalytic activity	GO:0009102//biotin biosynthetic process
ncbi_66067954	113	71	129	90	41	38	10.60	6.85	15.38	8.56	4.58	4.28	10.9433333333333	5.80666666666667	-0.914270125974111	0.0380892524387175	0.437213729941382	qa-3	XP_043000609.1 uncharacterized protein UV8b_07177 [Ustilaginoidea virens]	Metabolism;Metabolism	Global and overview maps;Amino acid metabolism	ko01100//Metabolic pathways;ko00400//Phenylalanine, tyrosine and tryptophan biosynthesis	K09484;K09484	-	GO:0003674//molecular_function;GO:0003824//catalytic activity;GO:0004764//shikimate 3-dehydrogenase (NADP+) activity;GO:0016491//oxidoreductase activity;GO:0016614//oxidoreductase activity, acting on CH-OH group of donors;GO:0016616//oxidoreductase activity, acting on the CH-OH group of donors, NAD or NADP as acceptor;GO:0030266//quinate 3-dehydrogenase (NAD+) activity	GO:0006082//organic acid metabolic process;GO:0006725//cellular aromatic compound metabolic process;GO:0008150//biological_process;GO:0008152//metabolic process;GO:0009056//catabolic process;GO:0009058//biosynthetic process;GO:0009423//chorismate biosynthetic process;GO:0009712//catechol-containing compound metabolic process;GO:0009713//catechol-containing compound biosynthetic process;GO:0009987…
ncbi_66066218	146	74	163	81	57	76	32.60	17.39	46.71	18.76	15.43	19.98	32.2333333333333	18.0566666666667	-0.836021798893147	0.0389448596788842	0.442415652988113	--	XP_042998871.1 uncharacterized protein UV8b_05441 [Ustilaginoidea virens]	-	-	-	-	GO:0005575//cellular_component;GO:0005622//intracellular anatomical structure;GO:0005737//cytoplasm;GO:0005739//mitochondrion;GO:0005773//vacuole;GO:0005774//vacuolar membrane;GO:0005783//endoplasmic reticulum;GO:0005794//Golgi apparatus;GO:0005886//plasma membrane;GO:0005911//cell-cell junction;GO:0009279//cell outer membrane;GO:0009506//plasmodesma;GO:0009507//chloroplast;GO:0009526//plastid en…	GO:0003674//molecular_function;GO:0003677//DNA binding;GO:0004803//transposase activity;GO:0005215//transporter activity;GO:0005488//binding;GO:0008289//lipid binding;GO:0045735//nutrient reservoir activity	GO:0000003//reproduction;GO:0001101//response to acid chemical;GO:0003006//developmental process involved in reproduction;GO:0006313//transposition, DNA-mediated;GO:0006629//lipid metabolic process;GO:0006873//cellular ion homeostasis;GO:0006875//cellular metal ion homeostasis;GO:0006883//cellular sodium ion homeostasis;GO:0006950//response to stress;GO:0006970//response to osmotic stress;GO:0006…
ncbi_66065942	33	34	25	13	10	22	2.03	2.14	1.95	0.80	0.73	1.63	2.04	1.05333333333333	-0.953607094515554	0.0395699596375652	0.445896560031061	--	XP_042998596.1 uncharacterized protein UV8b_05164 [Ustilaginoidea virens]	-	-	-	-	-	-	-
ncbi_66066265	1211	1013	1450	1174	644	537	58.08	49.58	88.08	56.60	36.55	31.13	65.2466666666667	41.4266666666667	-0.655344458165248	0.0408272524894739	0.451344754183507	SPCC794.03	XP_042998918.1 uncharacterized protein UV8b_05488 [Ustilaginoidea virens]	-	-	-	-	GO:0016020//membrane	GO:0022857//transmembrane transporter activity	GO:0055085//transmembrane transport
ncbi_66065500	1443	2466	665	890	866	812	12.34	21.38	7.18	7.60	8.72	8.44	13.6333333333333	8.25333333333333	-0.724089528614844	0.0415965319125006	0.457556299931252	atnA	XP_042998154.1 uncharacterized protein UV8b_04722 [Ustilaginoidea virens]	-	-	-	-	GO:0005575//cellular_component;GO:0005618//cell wall;GO:0009277//fungal-type cell wall;GO:0030312//external encapsulating structure;GO:0071944//cell periphery	GO:0003674//molecular_function;GO:0003824//catalytic activity;GO:0003987//acetate-CoA ligase activity;GO:0004043//L-aminoadipate-semialdehyde dehydrogenase activity;GO:0008668//(2,3-dihydroxybenzoyl)adenylate synthase activity;GO:0008756//o-succinylbenzoate-CoA ligase activity;GO:0016747//acyltransferase activity, transferring groups other than amino-acyl groups;GO:0016874//ligase activity;GO:003…	GO:0000003//reproduction;GO:0008150//biological_process;GO:0008152//metabolic process;GO:0009234//menaquinone biosynthetic process;GO:0009987//cellular process;GO:0010720//positive regulation of cell development;GO:0019287//isopentenyl diphosphate biosynthetic process, mevalonate pathway;GO:0019290//siderophore biosynthetic process;GO:0019350//teichoic acid biosynthetic process;GO:0019427//acetyl…
ncbi_66062777	5874	4595	7669	5644	3145	2674	217.67	173.45	359.65	209.86	137.70	119.96	250.256666666667	155.84	-0.683342919450776	0.0423246030173079	0.460826439653182	adv-1	XP_042995431.1 uncharacterized protein UV8b_01999 [Ustilaginoidea virens]	-	-	-	-	GO:0000118//histone deacetylase complex;GO:0000228//nuclear chromosome;GO:0000785//chromatin;GO:0005575//cellular_component;GO:0005622//intracellular anatomical structure;GO:0005634//nucleus;GO:0005654//nucleoplasm;GO:0005694//chromosome;GO:0031974//membrane-enclosed lumen;GO:0031981//nuclear lumen;GO:0032991//protein-containing complex;GO:0033698//Rpd3L complex;GO:0043226//organelle;GO:0043227//…	GO:0000976//transcription cis-regulatory region binding;GO:0000977//RNA polymerase II transcription regulatory region sequence-specific DNA binding;GO:0000978//RNA polymerase II cis-regulatory region sequence-specific DNA binding;GO:0000981//DNA-binding transcription factor activity, RNA polymerase II-specific;GO:0000987//cis-regulatory region sequence-specific DNA binding;GO:0001067//transcripti…	GO:0000003//reproduction;GO:0000122//negative regulation of transcription by RNA polymerase II;GO:0001079//nitrogen catabolite regulation of transcription from RNA polymerase II promoter;GO:0001081//nitrogen catabolite repression of transcription from RNA polymerase II promoter;GO:0006109//regulation of carbohydrate metabolic process;GO:0006139//nucleobase-containing compound metabolic process;GO…
ncbi_66067785	1094	1005	1637	1038	694	708	43.12	40.37	81.67	41.07	32.33	33.77	55.0533333333333	35.7233333333333	-0.623963213618785	0.0428762541897431	0.462846697936025	gatA	XP_043000440.1 uncharacterized protein UV8b_07008 [Ustilaginoidea virens]	-	-	-	-	GO:0030956//glutamyl-tRNA(Gln) amidotransferase complex	GO:0004039//allophanate hydrolase activity;GO:0016811//hydrolase activity, acting on carbon-nitrogen (but not peptide) bonds, in linear amides;GO:0050567//glutaminyl-tRNA synthase (glutamine-hydrolyzing) activity	GO:0006424//glutamyl-tRNA aminoacylation;GO:0019627//urea metabolic process
ncbi_66065937	10	8	5	15	13	20	3.27	2.81	2.12	5.19	5.24	7.60	2.73333333333333	6.01	1.1367035819269	0.0433953930861971	0.465450587134211	--	XP_042998591.1 uncharacterized protein UV8b_05159 [Ustilaginoidea virens]	-	-	-	-	-	-	-
MSTRG.3133	26	14	34	12	12	8	1.90	1.01	3.11	0.88	1.07	0.71	2.00666666666667	0.886666666666667	-1.17833724125851	0.0435064031341726	0.465486206800646	--	-	-	-	-	-	-	-	-
ncbi_66064234	19	14	22	7	11	4	18.51	15.62	28.38	7.63	13.90	4.26	20.8366666666667	8.59666666666667	-1.27727522938961	0.0435736232861456	0.465579730876329	--	XP_042996888.1 uncharacterized protein UV8b_03456 [Ustilaginoidea virens]	-	-	-	-	-	-	-
MSTRG.8729	85	79	121	116	144	204	4.08	4.18	7.95	5.29	8.75	12.24	5.40333333333333	8.76	0.697081184804789	0.0436228550618654	0.465579730876329	--	Retrovirus-related Pol polyprotein from transposon TNT [Fusarium oxysporum f. sp. conglutinans]	-	-	-	-	-	-	-
ncbi_66068391	114	181	143	139	60	44	6.00	9.73	9.53	7.36	3.74	2.80	8.42	4.63333333333333	-0.861769756176683	0.0439286356723104	0.465795249283163	amyS	XP_043001046.1 uncharacterized protein UV8b_07614 [Ustilaginoidea virens]	Metabolism;Metabolism;Metabolism	Global and overview maps;Global and overview maps;Carbohydrate metabolism	ko01100//Metabolic pathways;ko01110//Biosynthesis of secondary metabolites;ko00500//Starch and sucrose metabolism	K01176;K01176;K01176	-	GO:0003674//molecular_function;GO:0003824//catalytic activity;GO:0004553//hydrolase activity, hydrolyzing O-glycosyl compounds;GO:0004556//alpha-amylase activity;GO:0005488//binding;GO:0005509//calcium ion binding;GO:0008788//alpha,alpha-phosphotrehalase activity;GO:0016160//amylase activity;GO:0016787//hydrolase activity;GO:0016798//hydrolase activity, acting on glycosyl bonds;GO:0043167//ion bi…	GO:0005975//carbohydrate metabolic process;GO:0005991//trehalose metabolic process;GO:0005992//trehalose biosynthetic process;GO:0008150//biological_process;GO:0008152//metabolic process;GO:0009250//glucan biosynthetic process;GO:0044238//primary metabolic process;GO:0071704//organic substance metabolic process
ncbi_66065535	248	167	298	189	109	144	14.04	9.66	21.38	10.77	7.31	9.84	15.0266666666667	9.30666666666667	-0.691188573962572	0.0446368808357646	0.468421994382215	--	XP_042998189.1 uncharacterized protein UV8b_04757 [Ustilaginoidea virens]	-	-	-	-	-	-	-
ncbi_66062926	2886	1907	3957	2524	1517	1336	473.71	326.09	829.94	425.15	299.47	260.44	543.246666666667	328.353333333333	-0.726358316059485	0.0447147420221475	0.468421994382215	--	XP_042995580.1 uncharacterized protein UV8b_02148 [Ustilaginoidea virens]	-	-	-	-	GO:0005575//cellular_component;GO:0009986//cell surface	-	-
ncbi_66062708	5070	3455	6123	4218	2701	2703	980.64	699.82	1516.68	841.63	630.89	618.23	1065.71333333333	696.916666666667	-0.612761356903166	0.0456374449473032	0.473344516943795	--	XP_042995362.1 uncharacterized protein UV8b_01930 [Ustilaginoidea virens]	-	-	-	-	-	GO:0046422//violaxanthin de-epoxidase activity	-
ncbi_66061222	608	535	897	592	391	307	27.12	24.34	50.66	26.53	20.63	16.56	34.04	21.24	-0.680447270881809	0.0468333345204038	0.482567552954578	MAL61	XP_042993876.1 uncharacterized protein UV8b_00444 [Ustilaginoidea virens]	-	-	-	-	GO:0005887//integral component of plasma membrane;GO:0016021//integral component of membrane	GO:0008028//monocarboxylic acid transmembrane transporter activity;GO:0022857//transmembrane transporter activity;GO:0042910//xenobiotic transmembrane transporter activity;GO:0051119//sugar transmembrane transporter activity	GO:0008643//carbohydrate transport;GO:0015718//monocarboxylic acid transport;GO:0042908//xenobiotic transport;GO:0055085//transmembrane transport
ncbi_66067671	16	19	19	33	26	30	36.80	52.14	57.45	86.60	79.52	71.36	48.7966666666667	79.16	0.697989012706245	0.0471747128668719	0.482647249483734	--	XP_043000326.1 uncharacterized protein UV8b_06894 [Ustilaginoidea virens]	-	-	-	-	-	-	GO:0007049//cell cycle;GO:0007088//regulation of mitotic nuclear division;GO:0007096//regulation of exit from mitosis;GO:0007346//regulation of mitotic cell cycle;GO:0008150//biological_process;GO:0009987//cellular process;GO:0010564//regulation of cell cycle process;GO:0010638//positive regulation of organelle organization;GO:0031536//positive regulation of exit from mitosis;GO:0033043//regulati…
ncbi_66060836	16	13	23	3	10	6	2.75	2.33	5.06	0.53	2.07	1.22	3.38	1.27333333333333	-1.4084131089676	0.0471772214109319	0.482647249483734	--	XP_042993490.1 uncharacterized protein UV8b_00058 [Ustilaginoidea virens]	-	-	-	-	-	-	-
MSTRG.2445	98	79	123	77	62	42	41.83	36.70	68.34	35.23	32.96	20.54	48.9566666666667	29.5766666666667	-0.727045864215185	0.0475072968159869	0.482647249483734	--	-	-	-	-	-	-	-	-
ncbi_66062427	543	554	869	499	417	371	20.12	20.91	40.75	18.55	18.26	16.64	27.26	17.8166666666667	-0.61355811491851	0.047697420074218	0.482647249483734	SPAC869.05c	XP_042995081.1 uncharacterized protein UV8b_01649 [Ustilaginoidea virens]	-	-	-	-	GO:0016020//membrane;GO:0016021//integral component of membrane	GO:0005215//transporter activity;GO:0015116//sulfate transmembrane transporter activity;GO:0045152//antisigma factor binding	GO:0006355//regulation of transcription, DNA-templated;GO:0008272//sulfate transport;GO:0009290//DNA import into cell involved in transformation
ncbi_66064078	263	96	253	171	83	59	23.17	8.69	28.32	15.25	8.70	6.24	20.06	10.0633333333333	-0.995213349819716	0.0479676464584375	0.482647249483734	--	XP_042996732.1 uncharacterized protein UV8b_03300 [Ustilaginoidea virens]	-	-	-	-	-	-	-
ncbi_66067713	623	494	907	528	383	393	35.82	29.04	66.10	30.57	26.09	27.27	43.6533333333333	27.9766666666667	-0.641867741002323	0.0485878660419764	0.486698353788096	--	XP_043000368.1 uncharacterized protein UV8b_06936 [Ustilaginoidea virens]	-	-	-	-	-	-	-
ncbi_66063884	4442	1161	3482	1756	1234	621	241.32	64.44	239.71	96.01	79.40	40.74	181.823333333333	72.05	-1.33546701651782	0.0494340251151962	0.490609573184075	--	XP_042996538.1 uncharacterized protein UV8b_03106 [Ustilaginoidea virens]	-	-	-	-	-	-	-
ncbi_66062601	25	31	33	36	55	53	4.59	5.95	7.75	6.81	12.18	11.52	6.09666666666667	10.17	0.738227104829939	0.0498503885201853	0.492521838579431	--	XP_042995255.1 uncharacterized protein UV8b_01823 [Ustilaginoidea virens]	-	-	-	-	-	-	-
