# Supplementary material for: The TOR Signaling Pathway Governs Fungal Development, Virulence and Ustiloxin Biosynthesis in Ustilaginoidea virens
Source: J Fungi (Basel). 2025 Mar 21;11(4):239. doi: 10.3390/jof11040239 (PMC12028740; doi:10.3390/jof11040239)
Supplement: Supplementary file 1 [file jof-11-00239-s001.zip › Table S3.xls]

id	num	qvalue	per	ratio	class	ID	Descrption	Pvalue	Qvalue	Up	Down	fg_num	bg_num
GO:0004553 hydrolase activity, hydrolyzing O-glycosyl compounds	11	0.0138139831559189	8.730	0.101	Molecular Function	GO:0004553	hydrolase activity, hydrolyzing O-glycosyl compounds	2.83073425326208e-05	0.0138139831559189	0	11	11	109
GO:0016798 hydrolase activity, acting on glycosyl bonds	11	0.0284251672150285	8.730	0.087	Molecular Function	GO:0016798	hydrolase activity, acting on glycosyl bonds	0.000116496586946838	0.0284251672150285	0	11	11	127
GO:0020037 heme binding	8	0.0334920199758555	6.349	0.110	Molecular Function	GO:0020037	heme binding	0.000205893565425341	0.0334920199758555	1	7	8	73
GO:0046906 tetrapyrrole binding	8	0.0435584744938233	6.349	0.101	Molecular Function	GO:0046906	tetrapyrrole binding	0.00035703667617888	0.0435584744938233	1	7	8	79
GO:0004039 allophanate hydrolase activity	3	0.103285825514972	2.381	0.300	Molecular Function	GO:0004039	allophanate hydrolase activity	0.0011853243255012	0.103285825514972	1	2	3	10
GO:0003904 deoxyribodipyrimidine photo-lyase activity	2	0.103285825514972	1.587	0.667	Molecular Function	GO:0003904	deoxyribodipyrimidine photo-lyase activity	0.00148155897255083	0.103285825514972	0	2	2	3
GO:0003913 DNA photolyase activity	2	0.103285825514972	1.587	0.667	Molecular Function	GO:0003913	DNA photolyase activity	0.00148155897255083	0.103285825514972	0	2	2	3
GO:0018298 protein-chromophore linkage	3	0.164036636837362	2.542	0.600	Biological Process	GO:0018298	protein-chromophore linkage	9.43281407920428e-05	0.164036636837362	0	3	3	5
GO:0050567 glutaminyl-tRNA synthase (glutamine-hydrolyzing) activity	3	0.205349131502117	2.381	0.214	Molecular Function	GO:0050567	glutaminyl-tRNA synthase (glutamine-hydrolyzing) activity	0.00336637920495273	0.205349131502117	1	2	3	14
GO:0030956 glutamyl-tRNA(Gln) amidotransferase complex	3	0.212176306069493	3.896	0.231	Cellular Component	GO:0030956	glutamyl-tRNA(Gln) amidotransferase complex	0.00108253217382394	0.212176306069493	1	2	3	13
GO:0047471 maltose alpha-D-glucosyltransferase activity	2	0.259956475940239	1.587	0.400	Molecular Function	GO:0047471	maltose alpha-D-glucosyltransferase activity	0.00479427926938965	0.259956475940239	0	2	2	5
GO:0008788 alpha,alpha-phosphotrehalase activity	2	0.261148769175882	1.587	0.333	Molecular Function	GO:0008788	alpha,alpha-phosphotrehalase activity	0.00708589108931394	0.261148769175882	0	2	2	6
GO:0047470 (1,4)-alpha-D-glucan 1-alpha-D-glucosylmutase activity	2	0.261148769175882	1.587	0.333	Molecular Function	GO:0047470	(1,4)-alpha-D-glucan 1-alpha-D-glucosylmutase activity	0.00708589108931394	0.261148769175882	0	2	2	6
GO:0016810 hydrolase activity, acting on carbon-nitrogen (but not peptide) bonds	7	0.261148769175882	5.556	0.069	Molecular Function	GO:0016810	hydrolase activity, acting on carbon-nitrogen (but not peptide) bonds	0.00773755984217151	0.261148769175882	3	4	7	102
GO:0042910 xenobiotic transmembrane transporter activity	8	0.261148769175882	6.349	0.062	Molecular Function	GO:0042910	xenobiotic transmembrane transporter activity	0.00783247426985816	0.261148769175882	3	5	8	128
GO:0016705 oxidoreductase activity, acting on paired donors, with incorporation or reduction of molecular oxygen	8	0.261148769175882	6.349	0.061	Molecular Function	GO:0016705	oxidoreductase activity, acting on paired donors, with incorporation or reduction of molecular oxygen	0.00936520716597697	0.261148769175882	0	8	8	132
GO:0016811 hydrolase activity, acting on carbon-nitrogen (but not peptide) bonds, in linear amides	5	0.261148769175882	3.968	0.086	Molecular Function	GO:0016811	hydrolase activity, acting on carbon-nitrogen (but not peptide) bonds, in linear amides	0.00937362905162734	0.261148769175882	2	3	5	58
GO:0004565 beta-galactosidase activity	2	0.261148769175882	1.587	0.286	Molecular Function	GO:0004565	beta-galactosidase activity	0.00977493387343652	0.261148769175882	0	2	2	7
GO:0004838 L-tyrosine:2-oxoglutarate aminotransferase activity	2	0.261148769175882	1.587	0.250	Molecular Function	GO:0004838	L-tyrosine:2-oxoglutarate aminotransferase activity	0.012842671109297	0.261148769175882	1	1	2	8
GO:0070547 L-tyrosine aminotransferase activity	2	0.261148769175882	1.587	0.250	Molecular Function	GO:0070547	L-tyrosine aminotransferase activity	0.012842671109297	0.261148769175882	1	1	2	8
GO:0015925 galactosidase activity	2	0.261148769175882	1.587	0.222	Molecular Function	GO:0015925	galactosidase activity	0.0162709962517664	0.261148769175882	0	2	2	9
GO:0015927 trehalase activity	2	0.261148769175882	1.587	0.222	Molecular Function	GO:0015927	trehalase activity	0.0162709962517664	0.261148769175882	0	2	2	9
GO:0015293 symporter activity	5	0.261148769175882	3.968	0.075	Molecular Function	GO:0015293	symporter activity	0.0168462192377369	0.261148769175882	1	4	5	67
GO:0015294 solute:cation symporter activity	5	0.261148769175882	3.968	0.075	Molecular Function	GO:0015294	solute:cation symporter activity	0.0168462192377369	0.261148769175882	1	4	5	67
GO:0000007 low-affinity zinc ion transmembrane transporter activity	1	0.261148769175882	0.794	1.000	Molecular Function	GO:0000007	low-affinity zinc ion transmembrane transporter activity	0.02247591865858	0.261148769175882	1	0	1	1
GO:0003721 telomerase RNA reverse transcriptase activity	1	0.261148769175882	0.794	1.000	Molecular Function	GO:0003721	telomerase RNA reverse transcriptase activity	0.02247591865858	0.261148769175882	0	1	1	1
GO:0004068 aspartate 1-decarboxylase activity	1	0.261148769175882	0.794	1.000	Molecular Function	GO:0004068	aspartate 1-decarboxylase activity	0.02247591865858	0.261148769175882	0	1	1	1
GO:0004352 glutamate dehydrogenase (NAD+) activity	1	0.261148769175882	0.794	1.000	Molecular Function	GO:0004352	glutamate dehydrogenase (NAD+) activity	0.02247591865858	0.261148769175882	1	0	1	1
GO:0004353 glutamate dehydrogenase [NAD(P)+] activity	1	0.261148769175882	0.794	1.000	Molecular Function	GO:0004353	glutamate dehydrogenase [NAD(P)+] activity	0.02247591865858	0.261148769175882	1	0	1	1
GO:0004768 stearoyl-CoA 9-desaturase activity	1	0.261148769175882	0.794	1.000	Molecular Function	GO:0004768	stearoyl-CoA 9-desaturase activity	0.02247591865858	0.261148769175882	0	1	1	1
GO:0005109 frizzled binding	1	0.261148769175882	0.794	1.000	Molecular Function	GO:0005109	frizzled binding	0.02247591865858	0.261148769175882	1	0	1	1
GO:0009881 photoreceptor activity	1	0.261148769175882	0.794	1.000	Molecular Function	GO:0009881	photoreceptor activity	0.02247591865858	0.261148769175882	0	1	1	1
GO:0015489 putrescine transmembrane transporter activity	1	0.261148769175882	0.794	1.000	Molecular Function	GO:0015489	putrescine transmembrane transporter activity	0.02247591865858	0.261148769175882	0	1	1	1
GO:0016215 acyl-CoA desaturase activity	1	0.261148769175882	0.794	1.000	Molecular Function	GO:0016215	acyl-CoA desaturase activity	0.02247591865858	0.261148769175882	0	1	1	1
GO:0030266 quinate 3-dehydrogenase (NAD+) activity	1	0.261148769175882	0.794	1.000	Molecular Function	GO:0030266	quinate 3-dehydrogenase (NAD+) activity	0.02247591865858	0.261148769175882	0	1	1	1
GO:0035033 histone deacetylase regulator activity	1	0.261148769175882	0.794	1.000	Molecular Function	GO:0035033	histone deacetylase regulator activity	0.02247591865858	0.261148769175882	0	1	1	1
GO:0042043 neurexin family protein binding	1	0.261148769175882	0.794	1.000	Molecular Function	GO:0042043	neurexin family protein binding	0.02247591865858	0.261148769175882	1	0	1	1
GO:0046422 violaxanthin de-epoxidase activity	1	0.261148769175882	0.794	1.000	Molecular Function	GO:0046422	violaxanthin de-epoxidase activity	0.02247591865858	0.261148769175882	0	1	1	1
GO:0046811 histone deacetylase inhibitor activity	1	0.261148769175882	0.794	1.000	Molecular Function	GO:0046811	histone deacetylase inhibitor activity	0.02247591865858	0.261148769175882	0	1	1	1
GO:0046875 ephrin receptor binding	1	0.261148769175882	0.794	1.000	Molecular Function	GO:0046875	ephrin receptor binding	0.02247591865858	0.261148769175882	1	0	1	1
GO:0050034 L-rhamnose 1-dehydrogenase activity	1	0.261148769175882	0.794	1.000	Molecular Function	GO:0050034	L-rhamnose 1-dehydrogenase activity	0.02247591865858	0.261148769175882	0	1	1	1
GO:0051669 fructan beta-fructosidase activity	1	0.261148769175882	0.794	1.000	Molecular Function	GO:0051669	fructan beta-fructosidase activity	0.02247591865858	0.261148769175882	0	1	1	1
GO:0051670 inulinase activity	1	0.261148769175882	0.794	1.000	Molecular Function	GO:0051670	inulinase activity	0.02247591865858	0.261148769175882	0	1	1	1
GO:0098680 template-free RNA nucleotidyltransferase	1	0.261148769175882	0.794	1.000	Molecular Function	GO:0098680	template-free RNA nucleotidyltransferase	0.02247591865858	0.261148769175882	0	1	1	1
GO:0004571 mannosyl-oligosaccharide 1,2-alpha-mannosidase activity	2	0.26178514348461	1.587	0.182	Molecular Function	GO:0004571	mannosyl-oligosaccharide 1,2-alpha-mannosidase activity	0.0241400234770644	0.26178514348461	0	2	2	11
GO:0015924 mannosyl-oligosaccharide mannosidase activity	2	0.26178514348461	1.587	0.182	Molecular Function	GO:0015924	mannosyl-oligosaccharide mannosidase activity	0.0241400234770644	0.26178514348461	0	2	2	11
GO:0047834 D-threo-aldose 1-dehydrogenase activity	2	0.26178514348461	1.587	0.182	Molecular Function	GO:0047834	D-threo-aldose 1-dehydrogenase activity	0.0241400234770644	0.26178514348461	1	1	2	11
GO:0000782 telomere cap complex	2	0.283069925509924	2.597	0.250	Cellular Component	GO:0000782	telomere cap complex	0.00699375704762069	0.283069925509924	0	2	2	8
GO:0000783 nuclear telomere cap complex	2	0.283069925509924	2.597	0.250	Cellular Component	GO:0000783	nuclear telomere cap complex	0.00699375704762069	0.283069925509924	0	2	2	8
GO:0140445 chromosome, telomeric repeat region	2	0.283069925509924	2.597	0.250	Cellular Component	GO:0140445	chromosome, telomeric repeat region	0.00699375704762069	0.283069925509924	0	2	2	8
GO:0005887 integral component of plasma membrane	10	0.283069925509924	12.987	0.040	Cellular Component	GO:0005887	integral component of plasma membrane	0.00722117156913072	0.283069925509924	4	6	10	250
GO:0060089 molecular transducer activity	4	0.309884114859731	3.175	0.073	Molecular Function	GO:0060089	molecular transducer activity	0.0343829898734956	0.309884114859731	0	4	4	55
GO:0004559 alpha-mannosidase activity	2	0.309884114859731	1.587	0.143	Molecular Function	GO:0004559	alpha-mannosidase activity	0.0382295212531722	0.309884114859731	0	2	2	14
GO:0047485 protein N-terminus binding	3	0.309884114859731	2.381	0.088	Molecular Function	GO:0047485	protein N-terminus binding	0.0399863786350069	0.309884114859731	2	1	3	34
GO:0016782 transferase activity, transferring sulphur-containing groups	3	0.309884114859731	2.381	0.086	Molecular Function	GO:0016782	transferase activity, transferring sulphur-containing groups	0.0430384171988817	0.309884114859731	2	1	3	35
GO:0005416 amino acid:cation symporter activity	2	0.309884114859731	1.587	0.133	Molecular Function	GO:0005416	amino acid:cation symporter activity	0.0434741471120823	0.309884114859731	0	2	2	15
GO:0015923 mannosidase activity	2	0.309884114859731	1.587	0.133	Molecular Function	GO:0015923	mannosidase activity	0.0434741471120823	0.309884114859731	0	2	2	15
GO:0004392 heme oxygenase (decyclizing) activity	1	0.309884114859731	0.794	0.500	Molecular Function	GO:0004392	heme oxygenase (decyclizing) activity	0.0444505902462728	0.309884114859731	0	1	1	2
GO:0004630 phospholipase D activity	1	0.309884114859731	0.794	0.500	Molecular Function	GO:0004630	phospholipase D activity	0.0444505902462728	0.309884114859731	0	1	1	2
GO:0005137 interleukin-5 receptor binding	1	0.309884114859731	0.794	0.500	Molecular Function	GO:0005137	interleukin-5 receptor binding	0.0444505902462728	0.309884114859731	1	0	1	2
GO:0005283 amino acid:sodium symporter activity	1	0.309884114859731	0.794	0.500	Molecular Function	GO:0005283	amino acid:sodium symporter activity	0.0444505902462728	0.309884114859731	0	1	1	2
GO:0005298 proline:sodium symporter activity	1	0.309884114859731	0.794	0.500	Molecular Function	GO:0005298	proline:sodium symporter activity	0.0444505902462728	0.309884114859731	0	1	1	2
GO:0005343 organic acid:sodium symporter activity	1	0.309884114859731	0.794	0.500	Molecular Function	GO:0005343	organic acid:sodium symporter activity	0.0444505902462728	0.309884114859731	0	1	1	2
GO:0008793 aromatic-amino-acid:2-oxoglutarate aminotransferase activity	1	0.309884114859731	0.794	0.500	Molecular Function	GO:0008793	aromatic-amino-acid:2-oxoglutarate aminotransferase activity	0.0444505902462728	0.309884114859731	1	0	1	2
GO:0008889 glycerophosphodiester phosphodiesterase activity	1	0.309884114859731	0.794	0.500	Molecular Function	GO:0008889	glycerophosphodiester phosphodiesterase activity	0.0444505902462728	0.309884114859731	1	0	1	2
GO:0015066 alpha-amylase inhibitor activity	1	0.309884114859731	0.794	0.500	Molecular Function	GO:0015066	alpha-amylase inhibitor activity	0.0444505902462728	0.309884114859731	0	1	1	2
GO:0015370 solute:sodium symporter activity	1	0.309884114859731	0.794	0.500	Molecular Function	GO:0015370	solute:sodium symporter activity	0.0444505902462728	0.309884114859731	0	1	1	2
GO:0015498 pantothenate:sodium symporter activity	1	0.309884114859731	0.794	0.500	Molecular Function	GO:0015498	pantothenate:sodium symporter activity	0.0444505902462728	0.309884114859731	0	1	1	2
GO:0016977 chitosanase activity	1	0.309884114859731	0.794	0.500	Molecular Function	GO:0016977	chitosanase activity	0.0444505902462728	0.309884114859731	0	1	1	2
GO:0045545 syndecan binding	1	0.309884114859731	0.794	0.500	Molecular Function	GO:0045545	syndecan binding	0.0444505902462728	0.309884114859731	1	0	1	2
GO:0047389 glycerophosphocholine phosphodiesterase activity	1	0.309884114859731	0.794	0.500	Molecular Function	GO:0047389	glycerophosphocholine phosphodiesterase activity	0.0444505902462728	0.309884114859731	1	0	1	2
GO:0047536 2-aminoadipate transaminase activity	1	0.309884114859731	0.794	0.500	Molecular Function	GO:0047536	2-aminoadipate transaminase activity	0.0444505902462728	0.309884114859731	1	0	1	2
GO:0047982 homocysteine desulfhydrase activity	1	0.309884114859731	0.794	0.500	Molecular Function	GO:0047982	homocysteine desulfhydrase activity	0.0444505902462728	0.309884114859731	0	1	1	2
GO:0070546 L-phenylalanine aminotransferase activity	1	0.309884114859731	0.794	0.500	Molecular Function	GO:0070546	L-phenylalanine aminotransferase activity	0.0444505902462728	0.309884114859731	1	0	1	2
GO:0080130 L-phenylalanine:2-oxoglutarate aminotransferase activity	1	0.309884114859731	0.794	0.500	Molecular Function	GO:0080130	L-phenylalanine:2-oxoglutarate aminotransferase activity	0.0444505902462728	0.309884114859731	1	0	1	2
GO:0103025 alpha-amylase activity (releasing maltohexaose)	1	0.309884114859731	0.794	0.500	Molecular Function	GO:0103025	alpha-amylase activity (releasing maltohexaose)	0.0444505902462728	0.309884114859731	0	1	1	2
GO:0038023 signaling receptor activity	3	0.319678364294554	2.381	0.079	Molecular Function	GO:0038023	signaling receptor activity	0.0528701973565344	0.319678364294554	0	3	3	38
GO:0000155 phosphorelay sensor kinase activity	2	0.319678364294554	1.587	0.118	Molecular Function	GO:0000155	phosphorelay sensor kinase activity	0.0546996763254139	0.319678364294554	1	1	2	17
GO:0005402 carbohydrate:cation symporter activity	2	0.319678364294554	1.587	0.118	Molecular Function	GO:0005402	carbohydrate:cation symporter activity	0.0546996763254139	0.319678364294554	1	1	2	17
GO:0016638 oxidoreductase activity, acting on the CH-NH2 group of donors	4	0.319678364294554	3.175	0.062	Molecular Function	GO:0016638	oxidoreductase activity, acting on the CH-NH2 group of donors	0.0550125497180521	0.319678364294554	2	2	4	64
GO:0008483 transaminase activity	3	0.319678364294554	2.381	0.077	Molecular Function	GO:0008483	transaminase activity	0.0563679385977407	0.319678364294554	2	1	3	39
GO:0016769 transferase activity, transferring nitrogenous groups	3	0.319678364294554	2.381	0.077	Molecular Function	GO:0016769	transferase activity, transferring nitrogenous groups	0.0563679385977407	0.319678364294554	2	1	3	39
GO:0016884 carbon-nitrogen ligase activity, with glutamine as amido-N-donor	3	0.319678364294554	2.381	0.077	Molecular Function	GO:0016884	carbon-nitrogen ligase activity, with glutamine as amido-N-donor	0.0563679385977407	0.319678364294554	1	2	3	39
GO:0051119 sugar transmembrane transporter activity	5	0.319678364294554	3.968	0.054	Molecular Function	GO:0051119	sugar transmembrane transporter activity	0.0574670440828085	0.319678364294554	1	4	5	93
GO:0022857 transmembrane transporter activity	21	0.319678364294554	16.667	0.032	Molecular Function	GO:0022857	transmembrane transporter activity	0.0575707896948321	0.319678364294554	5	16	21	655
GO:0000257 nitrilase activity	1	0.319678364294554	0.794	0.333	Molecular Function	GO:0000257	nitrilase activity	0.0659351058831341	0.319678364294554	1	0	1	3
GO:0003720 telomerase activity	1	0.319678364294554	0.794	0.333	Molecular Function	GO:0003720	telomerase activity	0.0659351058831341	0.319678364294554	0	1	1	3
GO:0003844 1,4-alpha-glucan branching enzyme activity	1	0.319678364294554	0.794	0.333	Molecular Function	GO:0003844	1,4-alpha-glucan branching enzyme activity	0.0659351058831341	0.319678364294554	0	1	1	3
GO:0004556 alpha-amylase activity	1	0.319678364294554	0.794	0.333	Molecular Function	GO:0004556	alpha-amylase activity	0.0659351058831341	0.319678364294554	0	1	1	3
GO:0004564 beta-fructofuranosidase activity	1	0.319678364294554	0.794	0.333	Molecular Function	GO:0004564	beta-fructofuranosidase activity	0.0659351058831341	0.319678364294554	0	1	1	3
GO:0004575 sucrose alpha-glucosidase activity	1	0.319678364294554	0.794	0.333	Molecular Function	GO:0004575	sucrose alpha-glucosidase activity	0.0659351058831341	0.319678364294554	0	1	1	3
GO:0004733 pyridoxamine-phosphate oxidase activity	1	0.319678364294554	0.794	0.333	Molecular Function	GO:0004733	pyridoxamine-phosphate oxidase activity	0.0659351058831341	0.319678364294554	0	1	1	3
GO:0004801 transaldolase activity	1	0.319678364294554	0.794	0.333	Molecular Function	GO:0004801	transaldolase activity	0.0659351058831341	0.319678364294554	0	1	1	3
GO:0008093 cytoskeletal anchor activity	1	0.319678364294554	0.794	0.333	Molecular Function	GO:0008093	cytoskeletal anchor activity	0.0659351058831341	0.319678364294554	1	0	1	3
GO:0008131 primary amine oxidase activity	1	0.319678364294554	0.794	0.333	Molecular Function	GO:0008131	primary amine oxidase activity	0.0659351058831341	0.319678364294554	1	0	1	3
GO:0008410 CoA-transferase activity	1	0.319678364294554	0.794	0.333	Molecular Function	GO:0008410	CoA-transferase activity	0.0659351058831341	0.319678364294554	1	0	1	3
GO:0015333 peptide:proton symporter activity	1	0.319678364294554	0.794	0.333	Molecular Function	GO:0015333	peptide:proton symporter activity	0.0659351058831341	0.319678364294554	0	1	1	3
GO:0015369 calcium:proton antiporter activity	1	0.319678364294554	0.794	0.333	Molecular Function	GO:0015369	calcium:proton antiporter activity	0.0659351058831341	0.319678364294554	0	1	1	3
GO:0015606 spermidine transmembrane transporter activity	1	0.319678364294554	0.794	0.333	Molecular Function	GO:0015606	spermidine transmembrane transporter activity	0.0659351058831341	0.319678364294554	0	1	1	3
GO:0016160 amylase activity	1	0.319678364294554	0.794	0.333	Molecular Function	GO:0016160	amylase activity	0.0659351058831341	0.319678364294554	0	1	1	3
GO:0016712 oxidoreductase activity, acting on paired donors, with incorporation or reduction of molecular oxygen, reduced flavin or flavoprotein as one donor, and incorporation of one atom of oxygen	1	0.319678364294554	0.794	0.333	Molecular Function	GO:0016712	oxidoreductase activity, acting on paired donors, with incorporation or reduction of molecular oxygen, reduced flavin or flavoprotein as one donor, and incorporation of one atom of oxygen	0.0659351058831341	0.319678364294554	0	1	1	3
GO:0016815 hydrolase activity, acting on carbon-nitrogen (but not peptide) bonds, in nitriles	1	0.319678364294554	0.794	0.333	Molecular Function	GO:0016815	hydrolase activity, acting on carbon-nitrogen (but not peptide) bonds, in nitriles	0.0659351058831341	0.319678364294554	1	0	1	3
GO:0030599 pectinesterase activity	1	0.319678364294554	0.794	0.333	Molecular Function	GO:0030599	pectinesterase activity	0.0659351058831341	0.319678364294554	1	0	1	3
GO:0045152 antisigma factor binding	1	0.319678364294554	0.794	0.333	Molecular Function	GO:0045152	antisigma factor binding	0.0659351058831341	0.319678364294554	0	1	1	3
GO:0045735 nutrient reservoir activity	1	0.319678364294554	0.794	0.333	Molecular Function	GO:0045735	nutrient reservoir activity	0.0659351058831341	0.319678364294554	0	1	1	3
GO:0061711 N(6)-L-threonylcarbamoyladenine synthase activity	1	0.319678364294554	0.794	0.333	Molecular Function	GO:0061711	N(6)-L-threonylcarbamoyladenine synthase activity	0.0659351058831341	0.319678364294554	0	1	1	3
GO:0016641 oxidoreductase activity, acting on the CH-NH2 group of donors, oxygen as acceptor	2	0.319678364294554	1.587	0.105	Molecular Function	GO:0016641	oxidoreductase activity, acting on the CH-NH2 group of donors, oxygen as acceptor	0.0668180187664847	0.319678364294554	1	1	2	19
GO:0140299 small molecule sensor activity	2	0.319678364294554	1.587	0.105	Molecular Function	GO:0140299	small molecule sensor activity	0.0668180187664847	0.319678364294554	1	1	2	19
GO:0031226 intrinsic component of plasma membrane	10	0.321928327645051	12.987	0.036	Cellular Component	GO:0031226	intrinsic component of plasma membrane	0.0143369022938953	0.321928327645051	4	6	10	277
GO:0000333 telomerase catalytic core complex	1	0.321928327645051	1.299	1.000	Cellular Component	GO:0000333	telomerase catalytic core complex	0.0164249146757679	0.321928327645051	0	1	1	1
GO:0005895 interleukin-5 receptor complex	1	0.321928327645051	1.299	1.000	Cellular Component	GO:0005895	interleukin-5 receptor complex	0.0164249146757679	0.321928327645051	1	0	1	1
GO:1990572 TERT-RMRP complex	1	0.321928327645051	1.299	1.000	Cellular Component	GO:1990572	TERT-RMRP complex	0.0164249146757679	0.321928327645051	0	1	1	1
GO:1990879 CST complex	1	0.321928327645051	1.299	1.000	Cellular Component	GO:1990879	CST complex	0.0164249146757679	0.321928327645051	0	1	1	1
GO:0016491 oxidoreductase activity	24	0.323763089673295	19.048	0.031	Molecular Function	GO:0016491	oxidoreductase activity	0.0683352422876012	0.323763089673295	4	20	24	785
GO:0015291 secondary active transmembrane transporter activity	6	0.336262476540306	4.762	0.046	Molecular Function	GO:0015291	secondary active transmembrane transporter activity	0.0716624950003931	0.336262476540306	1	5	6	130
GO:0015144 carbohydrate transmembrane transporter activity	5	0.356528343252339	3.968	0.048	Molecular Function	GO:0015144	carbohydrate transmembrane transporter activity	0.0840346870698625	0.356528343252339	1	4	5	104
GO:0001223 transcription coactivator binding	1	0.356528343252339	0.794	0.250	Molecular Function	GO:0001223	transcription coactivator binding	0.0869403132111237	0.356528343252339	0	1	1	4
GO:0004032 alditol:NADP+ 1-oxidoreductase activity	1	0.356528343252339	0.794	0.250	Molecular Function	GO:0004032	alditol:NADP+ 1-oxidoreductase activity	0.0869403132111237	0.356528343252339	1	0	1	4
GO:0004084 branched-chain-amino-acid transaminase activity	1	0.356528343252339	0.794	0.250	Molecular Function	GO:0004084	branched-chain-amino-acid transaminase activity	0.0869403132111237	0.356528343252339	1	0	1	4
GO:0004650 polygalacturonase activity	1	0.356528343252339	0.794	0.250	Molecular Function	GO:0004650	polygalacturonase activity	0.0869403132111237	0.356528343252339	0	1	1	4
GO:0004656 procollagen-proline 4-dioxygenase activity	1	0.356528343252339	0.794	0.250	Molecular Function	GO:0004656	procollagen-proline 4-dioxygenase activity	0.0869403132111237	0.356528343252339	0	1	1	4
GO:0004803 transposase activity	1	0.356528343252339	0.794	0.250	Molecular Function	GO:0004803	transposase activity	0.0869403132111237	0.356528343252339	0	1	1	4
GO:0005355 glucose transmembrane transporter activity	1	0.356528343252339	0.794	0.250	Molecular Function	GO:0005355	glucose transmembrane transporter activity	0.0869403132111237	0.356528343252339	0	1	1	4
GO:0008106 alcohol dehydrogenase (NADP+) activity	1	0.356528343252339	0.794	0.250	Molecular Function	GO:0008106	alcohol dehydrogenase (NADP+) activity	0.0869403132111237	0.356528343252339	1	0	1	4
GO:0016307 phosphatidylinositol phosphate kinase activity	1	0.356528343252339	0.794	0.250	Molecular Function	GO:0016307	phosphatidylinositol phosphate kinase activity	0.0869403132111237	0.356528343252339	0	1	1	4
GO:0019798 procollagen-proline dioxygenase activity	1	0.356528343252339	0.794	0.250	Molecular Function	GO:0019798	procollagen-proline dioxygenase activity	0.0869403132111237	0.356528343252339	0	1	1	4
GO:0031545 peptidyl-proline 4-dioxygenase activity	1	0.356528343252339	0.794	0.250	Molecular Function	GO:0031545	peptidyl-proline 4-dioxygenase activity	0.0869403132111237	0.356528343252339	0	1	1	4
GO:0043394 proteoglycan binding	1	0.356528343252339	0.794	0.250	Molecular Function	GO:0043394	proteoglycan binding	0.0869403132111237	0.356528343252339	1	0	1	4
GO:0047810 D-alanine:2-oxoglutarate aminotransferase activity	1	0.356528343252339	0.794	0.250	Molecular Function	GO:0047810	D-alanine:2-oxoglutarate aminotransferase activity	0.0869403132111237	0.356528343252339	1	0	1	4
GO:0061578 Lys63-specific deubiquitinase activity	1	0.356528343252339	0.794	0.250	Molecular Function	GO:0061578	Lys63-specific deubiquitinase activity	0.0869403132111237	0.356528343252339	0	1	1	4
GO:0005506 iron ion binding	5	0.373357790772013	3.968	0.047	Molecular Function	GO:0005506	iron ion binding	0.092243730299293	0.373357790772013	1	4	5	107
GO:0010340 carboxyl-O-methyltransferase activity	2	0.373357790772013	1.587	0.087	Molecular Function	GO:0010340	carboxyl-O-methyltransferase activity	0.0933394476930032	0.373357790772013	0	2	2	23
GO:0051998 protein carboxyl O-methyltransferase activity	2	0.373357790772013	1.587	0.087	Molecular Function	GO:0051998	protein carboxyl O-methyltransferase activity	0.0933394476930032	0.373357790772013	0	2	2	23
GO:0004673 protein histidine kinase activity	2	0.380367067411815	1.587	0.083	Molecular Function	GO:0004673	protein histidine kinase activity	0.100379681064749	0.380367067411815	1	1	2	24
GO:0016775 phosphotransferase activity, nitrogenous group as acceptor	2	0.380367067411815	1.587	0.083	Molecular Function	GO:0016775	phosphotransferase activity, nitrogenous group as acceptor	0.100379681064749	0.380367067411815	1	1	2	24
GO:0005215 transporter activity	22	0.380367067411815	17.460	0.029	Molecular Function	GO:0005215	transporter activity	0.10723797794123	0.380367067411815	5	17	22	746
GO:0003964 RNA-directed DNA polymerase activity	1	0.380367067411815	0.794	0.200	Molecular Function	GO:0003964	RNA-directed DNA polymerase activity	0.107476821696557	0.380367067411815	0	1	1	5
GO:0004033 aldo-keto reductase (NADP) activity	1	0.380367067411815	0.794	0.200	Molecular Function	GO:0004033	aldo-keto reductase (NADP) activity	0.107476821696557	0.380367067411815	1	0	1	5
GO:0004401 histidinol-phosphatase activity	1	0.380367067411815	0.794	0.200	Molecular Function	GO:0004401	histidinol-phosphatase activity	0.107476821696557	0.380367067411815	1	0	1	5
GO:0004616 phosphogluconate dehydrogenase (decarboxylating) activity	1	0.380367067411815	0.794	0.200	Molecular Function	GO:0004616	phosphogluconate dehydrogenase (decarboxylating) activity	0.107476821696557	0.380367067411815	0	1	1	5
GO:0004671 protein C-terminal S-isoprenylcysteine carboxyl O-methyltransferase activity	1	0.380367067411815	0.794	0.200	Molecular Function	GO:0004671	protein C-terminal S-isoprenylcysteine carboxyl O-methyltransferase activity	0.107476821696557	0.380367067411815	0	1	1	5
GO:0031543 peptidyl-proline dioxygenase activity	1	0.380367067411815	0.794	0.200	Molecular Function	GO:0031543	peptidyl-proline dioxygenase activity	0.107476821696557	0.380367067411815	0	1	1	5
GO:0032041 NAD-dependent histone deacetylase activity (H3-K14 specific)	1	0.380367067411815	0.794	0.200	Molecular Function	GO:0032041	NAD-dependent histone deacetylase activity (H3-K14 specific)	0.107476821696557	0.380367067411815	1	0	1	5
GO:0042809 vitamin D receptor binding	1	0.380367067411815	0.794	0.200	Molecular Function	GO:0042809	vitamin D receptor binding	0.107476821696557	0.380367067411815	1	0	1	5
GO:0051060 pullulanase activity	1	0.380367067411815	0.794	0.200	Molecular Function	GO:0051060	pullulanase activity	0.107476821696557	0.380367067411815	0	1	1	5
GO:0070967 coenzyme F420 binding	1	0.380367067411815	0.794	0.200	Molecular Function	GO:0070967	coenzyme F420 binding	0.107476821696557	0.380367067411815	0	1	1	5
GO:2001070 starch binding	1	0.380367067411815	0.794	0.200	Molecular Function	GO:2001070	starch binding	0.107476821696557	0.380367067411815	1	0	1	5
GO:0004043 L-aminoadipate-semialdehyde dehydrogenase activity	2	0.380367067411815	1.587	0.080	Molecular Function	GO:0004043	L-aminoadipate-semialdehyde dehydrogenase activity	0.107562818243505	0.380367067411815	0	2	2	25
GO:0016783 sulfurtransferase activity	2	0.380367067411815	1.587	0.080	Molecular Function	GO:0016783	sulfurtransferase activity	0.107562818243505	0.380367067411815	1	1	2	25
GO:0008028 monocarboxylic acid transmembrane transporter activity	5	0.385666428419405	3.968	0.044	Molecular Function	GO:0008028	monocarboxylic acid transmembrane transporter activity	0.109851708094871	0.385666428419405	1	4	5	113
GO:0000719 photoreactive repair	2	0.399811789673378	1.695	1.000	Biological Process	GO:0000719	photoreactive repair	0.00045981804447772	0.399811789673378	0	2	2	2
GO:0004497 monooxygenase activity	4	0.40951870931044	3.175	0.047	Molecular Function	GO:0004497	monooxygenase activity	0.123476283843654	0.40951870931044	0	4	4	85
GO:0004857 enzyme inhibitor activity	3	0.40951870931044	2.381	0.055	Molecular Function	GO:0004857	enzyme inhibitor activity	0.125636974425299	0.40951870931044	0	3	3	55
GO:0003861 3-isopropylmalate dehydratase activity	1	0.40951870931044	0.794	0.167	Molecular Function	GO:0003861	3-isopropylmalate dehydratase activity	0.127555007818006	0.40951870931044	0	1	1	6
GO:0004133 glycogen debranching enzyme activity	1	0.40951870931044	0.794	0.167	Molecular Function	GO:0004133	glycogen debranching enzyme activity	0.127555007818006	0.40951870931044	0	1	1	6
GO:0008251 tRNA-specific adenosine deaminase activity	1	0.40951870931044	0.794	0.167	Molecular Function	GO:0008251	tRNA-specific adenosine deaminase activity	0.127555007818006	0.40951870931044	0	1	1	6
GO:0008448 N-acetylglucosamine-6-phosphate deacetylase activity	1	0.40951870931044	0.794	0.167	Molecular Function	GO:0008448	N-acetylglucosamine-6-phosphate deacetylase activity	0.127555007818006	0.40951870931044	0	1	1	6
GO:0015149 hexose transmembrane transporter activity	1	0.40951870931044	0.794	0.167	Molecular Function	GO:0015149	hexose transmembrane transporter activity	0.127555007818006	0.40951870931044	0	1	1	6
GO:0015386 potassium:proton antiporter activity	1	0.40951870931044	0.794	0.167	Molecular Function	GO:0015386	potassium:proton antiporter activity	0.127555007818006	0.40951870931044	0	1	1	6
GO:0022821 potassium ion antiporter activity	1	0.40951870931044	0.794	0.167	Molecular Function	GO:0022821	potassium ion antiporter activity	0.127555007818006	0.40951870931044	0	1	1	6
GO:0031078 histone deacetylase activity (H3-K14 specific)	1	0.40951870931044	0.794	0.167	Molecular Function	GO:0031078	histone deacetylase activity (H3-K14 specific)	0.127555007818006	0.40951870931044	1	0	1	6
GO:0046966 thyroid hormone receptor binding	1	0.40951870931044	0.794	0.167	Molecular Function	GO:0046966	thyroid hormone receptor binding	0.127555007818006	0.40951870931044	1	0	1	6
GO:0072349 modified amino acid transmembrane transporter activity	1	0.40951870931044	0.794	0.167	Molecular Function	GO:0072349	modified amino acid transmembrane transporter activity	0.127555007818006	0.40951870931044	0	1	1	6
GO:1990380 Lys48-specific deubiquitinase activity	1	0.40951870931044	0.794	0.167	Molecular Function	GO:1990380	Lys48-specific deubiquitinase activity	0.127555007818006	0.40951870931044	0	1	1	6
GO:0008668 (2,3-dihydroxybenzoyl)adenylate synthase activity	2	0.414235239938556	1.587	0.071	Molecular Function	GO:0008668	(2,3-dihydroxybenzoyl)adenylate synthase activity	0.129872933833195	0.414235239938556	0	2	2	28
GO:0016747 acyltransferase activity, transferring groups other than amino-acyl groups	8	0.420036782627749	6.349	0.036	Molecular Function	GO:0016747	acyltransferase activity, transferring groups other than amino-acyl groups	0.132704819996409	0.420036782627749	2	6	8	225
GO:0016830 carbon-carbon lyase activity	5	0.420036782627749	3.968	0.041	Molecular Function	GO:0016830	carbon-carbon lyase activity	0.135670988201095	0.420036782627749	1	4	5	121
GO:0015081 sodium ion transmembrane transporter activity	2	0.420036782627749	1.587	0.069	Molecular Function	GO:0015081	sodium ion transmembrane transporter activity	0.137532744961887	0.420036782627749	0	2	2	29
GO:0019213 deacetylase activity	2	0.420036782627749	1.587	0.069	Molecular Function	GO:0019213	deacetylase activity	0.137532744961887	0.420036782627749	1	1	2	29
GO:0042162 telomeric DNA binding	2	0.420036782627749	1.587	0.069	Molecular Function	GO:0042162	telomeric DNA binding	0.137532744961887	0.420036782627749	0	2	2	29
GO:0046943 carboxylic acid transmembrane transporter activity	6	0.420036782627749	4.762	0.038	Molecular Function	GO:0046943	carboxylic acid transmembrane transporter activity	0.138094368679037	0.420036782627749	1	5	6	156
GO:0005342 organic acid transmembrane transporter activity	6	0.420036782627749	4.762	0.038	Molecular Function	GO:0005342	organic acid transmembrane transporter activity	0.144126063978235	0.420036782627749	1	5	6	158
GO:0001221 transcription coregulator binding	1	0.420036782627749	0.794	0.143	Molecular Function	GO:0001221	transcription coregulator binding	0.147185020142101	0.420036782627749	0	1	1	7
GO:0003785 actin monomer binding	1	0.420036782627749	0.794	0.143	Molecular Function	GO:0003785	actin monomer binding	0.147185020142101	0.420036782627749	0	1	1	7
GO:0003880 protein C-terminal carboxyl O-methyltransferase activity	1	0.420036782627749	0.794	0.143	Molecular Function	GO:0003880	protein C-terminal carboxyl O-methyltransferase activity	0.147185020142101	0.420036782627749	0	1	1	7
GO:0003961 O-acetylhomoserine aminocarboxypropyltransferase activity	1	0.420036782627749	0.794	0.143	Molecular Function	GO:0003961	O-acetylhomoserine aminocarboxypropyltransferase activity	0.147185020142101	0.420036782627749	0	1	1	7
GO:0008301 DNA binding, bending	1	0.420036782627749	0.794	0.143	Molecular Function	GO:0008301	DNA binding, bending	0.147185020142101	0.420036782627749	1	0	1	7
GO:0008519 ammonium transmembrane transporter activity	1	0.420036782627749	0.794	0.143	Molecular Function	GO:0008519	ammonium transmembrane transporter activity	0.147185020142101	0.420036782627749	0	1	1	7
GO:0008798 beta-aspartyl-peptidase activity	1	0.420036782627749	0.794	0.143	Molecular Function	GO:0008798	beta-aspartyl-peptidase activity	0.147185020142101	0.420036782627749	0	1	1	7
GO:0009016 succinyldiaminopimelate transaminase activity	1	0.420036782627749	0.794	0.143	Molecular Function	GO:0009016	succinyldiaminopimelate transaminase activity	0.147185020142101	0.420036782627749	1	0	1	7
GO:0017136 NAD-dependent histone deacetylase activity	1	0.420036782627749	0.794	0.143	Molecular Function	GO:0017136	NAD-dependent histone deacetylase activity	0.147185020142101	0.420036782627749	1	0	1	7
GO:0050839 cell adhesion molecule binding	1	0.420036782627749	0.794	0.143	Molecular Function	GO:0050839	cell adhesion molecule binding	0.147185020142101	0.420036782627749	1	0	1	7
GO:0090599 alpha-glucosidase activity	1	0.420036782627749	0.794	0.143	Molecular Function	GO:0090599	alpha-glucosidase activity	0.147185020142101	0.420036782627749	0	1	1	7
GO:0140678 molecular function inhibitor activity	3	0.429484159086586	2.381	0.050	Molecular Function	GO:0140678	molecular function inhibitor activity	0.151577183615486	0.429484159086586	0	3	3	60
GO:0003987 acetate-CoA ligase activity	2	0.429484159086586	1.587	0.065	Molecular Function	GO:0003987	acetate-CoA ligase activity	0.153135745248086	0.429484159086586	0	2	2	31
GO:0019239 deaminase activity	2	0.429484159086586	1.587	0.065	Molecular Function	GO:0019239	deaminase activity	0.153135745248086	0.429484159086586	1	1	2	31
GO:0015295 solute:proton symporter activity	3	0.437691390358371	2.381	0.049	Molecular Function	GO:0015295	solute:proton symporter activity	0.15695900268999	0.437691390358371	0	3	3	61
GO:0008756 o-succinylbenzoate-CoA ligase activity	2	0.441260167029056	1.587	0.062	Molecular Function	GO:0008756	o-succinylbenzoate-CoA ligase activity	0.161062966309224	0.441260167029056	0	2	2	32
GO:0047473 D-alanine [D-alanyl carrier protein] ligase activity	2	0.441260167029056	1.587	0.062	Molecular Function	GO:0047473	D-alanine [D-alanyl carrier protein] ligase activity	0.161062966309224	0.441260167029056	0	2	2	32
GO:0005351 carbohydrate:proton symporter activity	1	0.441260167029056	0.794	0.125	Molecular Function	GO:0005351	carbohydrate:proton symporter activity	0.166376784289644	0.441260167029056	0	1	1	8
GO:0005385 zinc ion transmembrane transporter activity	1	0.441260167029056	0.794	0.125	Molecular Function	GO:0005385	zinc ion transmembrane transporter activity	0.166376784289644	0.441260167029056	1	0	1	8
GO:0008710 8-amino-7-oxononanoate synthase activity	1	0.441260167029056	0.794	0.125	Molecular Function	GO:0008710	8-amino-7-oxononanoate synthase activity	0.166376784289644	0.441260167029056	0	1	1	8
GO:0015385 sodium:proton antiporter activity	1	0.441260167029056	0.794	0.125	Molecular Function	GO:0015385	sodium:proton antiporter activity	0.166376784289644	0.441260167029056	0	1	1	8
GO:0016717 oxidoreductase activity, acting on paired donors, with oxidation of a pair of donors resulting in the reduction of molecular oxygen to two molecules of water	1	0.441260167029056	0.794	0.125	Molecular Function	GO:0016717	oxidoreductase activity, acting on paired donors, with oxidation of a pair of donors resulting in the reduction of molecular oxygen to two molecules of water	0.166376784289644	0.441260167029056	0	1	1	8
GO:0018826 methionine gamma-lyase activity	1	0.441260167029056	0.794	0.125	Molecular Function	GO:0018826	methionine gamma-lyase activity	0.166376784289644	0.441260167029056	0	1	1	8
GO:0019838 growth factor binding	1	0.441260167029056	0.794	0.125	Molecular Function	GO:0019838	growth factor binding	0.166376784289644	0.441260167029056	1	0	1	8
GO:0019031 viral envelope	3	0.444950833491582	3.896	0.075	Cellular Component	GO:0019031	viral envelope	0.0272418877647908	0.444950833491582	2	1	3	40
GO:0036338 viral membrane	3	0.444950833491582	3.896	0.075	Cellular Component	GO:0036338	viral membrane	0.0272418877647908	0.444950833491582	2	1	3	40
GO:0019627 urea metabolic process	5	0.445174824076426	4.237	0.135	Biological Process	GO:0019627	urea metabolic process	0.0010682524478641	0.445174824076426	1	4	5	37
GO:1904036 negative regulation of epithelial cell apoptotic process	2	0.445174824076426	1.695	0.667	Biological Process	GO:1904036	negative regulation of epithelial cell apoptotic process	0.00135998027685798	0.445174824076426	0	2	2	3
GO:0019630 quinate metabolic process	2	0.445174824076426	1.695	0.500	Biological Process	GO:0019630	quinate metabolic process	0.00268162617638069	0.445174824076426	0	2	2	4
GO:1904705 regulation of vascular associated smooth muscle cell proliferation	2	0.445174824076426	1.695	0.500	Biological Process	GO:1904705	regulation of vascular associated smooth muscle cell proliferation	0.00268162617638069	0.445174824076426	0	2	2	4
GO:1990874 vascular associated smooth muscle cell proliferation	2	0.445174824076426	1.695	0.500	Biological Process	GO:1990874	vascular associated smooth muscle cell proliferation	0.00268162617638069	0.445174824076426	0	2	2	4
GO:0030002 cellular anion homeostasis	2	0.445174824076426	1.695	0.400	Biological Process	GO:0030002	cellular anion homeostasis	0.00440649153343979	0.445174824076426	1	1	2	5
GO:0030320 cellular monovalent inorganic anion homeostasis	2	0.445174824076426	1.695	0.400	Biological Process	GO:0030320	cellular monovalent inorganic anion homeostasis	0.00440649153343979	0.445174824076426	1	1	2	5
GO:0055083 monovalent inorganic anion homeostasis	2	0.445174824076426	1.695	0.400	Biological Process	GO:0055083	monovalent inorganic anion homeostasis	0.00440649153343979	0.445174824076426	1	1	2	5
GO:1904035 regulation of epithelial cell apoptotic process	2	0.445174824076426	1.695	0.400	Biological Process	GO:1904035	regulation of epithelial cell apoptotic process	0.00440649153343979	0.445174824076426	0	2	2	5
GO:2001237 negative regulation of extrinsic apoptotic signaling pathway	2	0.445174824076426	1.695	0.400	Biological Process	GO:2001237	negative regulation of extrinsic apoptotic signaling pathway	0.00440649153343979	0.445174824076426	0	2	2	5
GO:0071941 nitrogen cycle metabolic process	5	0.445174824076426	4.237	0.098	Biological Process	GO:0071941	nitrogen cycle metabolic process	0.00453189841770987	0.445174824076426	1	4	5	51
GO:0006424 glutamyl-tRNA aminoacylation	3	0.445174824076426	2.542	0.176	Biological Process	GO:0006424	glutamyl-tRNA aminoacylation	0.00530902950301045	0.445174824076426	1	2	3	17
GO:0048661 positive regulation of smooth muscle cell proliferation	2	0.445174824076426	1.695	0.333	Biological Process	GO:0048661	positive regulation of smooth muscle cell proliferation	0.00651689186414292	0.445174824076426	0	2	2	6
GO:1900368 regulation of RNA interference	2	0.445174824076426	1.695	0.333	Biological Process	GO:1900368	regulation of RNA interference	0.00651689186414292	0.445174824076426	1	1	2	6
GO:2001236 regulation of extrinsic apoptotic signaling pathway	2	0.445174824076426	1.695	0.333	Biological Process	GO:2001236	regulation of extrinsic apoptotic signaling pathway	0.00651689186414292	0.445174824076426	0	2	2	6
GO:0055085 transmembrane transport	24	0.445174824076426	20.339	0.036	Biological Process	GO:0055085	transmembrane transport	0.00846741277476078	0.445174824076426	6	18	24	676
GO:0006290 pyrimidine dimer repair	2	0.445174824076426	1.695	0.250	Biological Process	GO:0006290	pyrimidine dimer repair	0.0118263616153669	0.445174824076426	0	2	2	8
GO:1904019 epithelial cell apoptotic process	2	0.445174824076426	1.695	0.250	Biological Process	GO:1904019	epithelial cell apoptotic process	0.0118263616153669	0.445174824076426	0	2	2	8
GO:0002090 regulation of receptor internalization	2	0.445174824076426	1.695	0.222	Biological Process	GO:0002090	regulation of receptor internalization	0.0149928173629	0.445174824076426	2	0	2	9
GO:0045766 positive regulation of angiogenesis	2	0.445174824076426	1.695	0.222	Biological Process	GO:0045766	positive regulation of angiogenesis	0.0149928173629	0.445174824076426	0	2	2	9
GO:0006559 L-phenylalanine catabolic process	3	0.445174824076426	2.542	0.120	Biological Process	GO:0006559	L-phenylalanine catabolic process	0.0158496172969023	0.445174824076426	1	2	3	25
GO:1902222 erythrose 4-phosphate/phosphoenolpyruvate family amino acid catabolic process	3	0.445174824076426	2.542	0.120	Biological Process	GO:1902222	erythrose 4-phosphate/phosphoenolpyruvate family amino acid catabolic process	0.0158496172969023	0.445174824076426	1	2	3	25
GO:0030335 positive regulation of cell migration	3	0.445174824076426	2.542	0.115	Biological Process	GO:0030335	positive regulation of cell migration	0.017640822531798	0.445174824076426	1	2	3	26
GO:2000147 positive regulation of cell motility	3	0.445174824076426	2.542	0.115	Biological Process	GO:2000147	positive regulation of cell motility	0.017640822531798	0.445174824076426	1	2	3	26
GO:0048660 regulation of smooth muscle cell proliferation	2	0.445174824076426	1.695	0.200	Biological Process	GO:0048660	regulation of smooth muscle cell proliferation	0.0184795504727601	0.445174824076426	0	2	2	10
GO:0001897 cytolysis by symbiont of host cells	1	0.445174824076426	0.847	1.000	Biological Process	GO:0001897	cytolysis by symbiont of host cells	0.0215328467153286	0.445174824076426	1	0	1	1
GO:0001907 killing by symbiont of host cells	1	0.445174824076426	0.847	1.000	Biological Process	GO:0001907	killing by symbiont of host cells	0.0215328467153286	0.445174824076426	1	0	1	1
GO:0002043 blood vessel endothelial cell proliferation involved in sprouting angiogenesis	1	0.445174824076426	0.847	1.000	Biological Process	GO:0002043	blood vessel endothelial cell proliferation involved in sprouting angiogenesis	0.0215328467153286	0.445174824076426	0	1	1	1
GO:0002091 negative regulation of receptor internalization	1	0.445174824076426	0.847	1.000	Biological Process	GO:0002091	negative regulation of receptor internalization	0.0215328467153286	0.445174824076426	1	0	1	1
GO:0002246 wound healing involved in inflammatory response	1	0.445174824076426	0.847	1.000	Biological Process	GO:0002246	wound healing involved in inflammatory response	0.0215328467153286	0.445174824076426	0	1	1	1
GO:0002719 negative regulation of cytokine production involved in immune response	1	0.445174824076426	0.847	1.000	Biological Process	GO:0002719	negative regulation of cytokine production involved in immune response	0.0215328467153286	0.445174824076426	0	1	1	1
GO:0006054 N-acetylneuraminate metabolic process	1	0.445174824076426	0.847	1.000	Biological Process	GO:0006054	N-acetylneuraminate metabolic process	0.0215328467153286	0.445174824076426	0	1	1	1
GO:0006788 heme oxidation	1	0.445174824076426	0.847	1.000	Biological Process	GO:0006788	heme oxidation	0.0215328467153286	0.445174824076426	0	1	1	1
GO:0006930 substrate-dependent cell migration, cell extension	1	0.445174824076426	0.847	1.000	Biological Process	GO:0006930	substrate-dependent cell migration, cell extension	0.0215328467153286	0.445174824076426	1	0	1	1
GO:0010145 fructan metabolic process	1	0.445174824076426	0.847	1.000	Biological Process	GO:0010145	fructan metabolic process	0.0215328467153286	0.445174824076426	0	1	1	1
GO:0010147 fructan catabolic process	1	0.445174824076426	0.847	1.000	Biological Process	GO:0010147	fructan catabolic process	0.0215328467153286	0.445174824076426	0	1	1	1
GO:0010678 negative regulation of cellular carbohydrate metabolic process by negative regulation of transcription, DNA-templated	1	0.445174824076426	0.847	1.000	Biological Process	GO:0010678	negative regulation of cellular carbohydrate metabolic process by negative regulation of transcription, DNA-templated	0.0215328467153286	0.445174824076426	0	1	1	1
GO:0010718 positive regulation of epithelial to mesenchymal transition	1	0.445174824076426	0.847	1.000	Biological Process	GO:0010718	positive regulation of epithelial to mesenchymal transition	0.0215328467153286	0.445174824076426	1	0	1	1
GO:0019262 N-acetylneuraminate catabolic process	1	0.445174824076426	0.847	1.000	Biological Process	GO:0019262	N-acetylneuraminate catabolic process	0.0215328467153286	0.445174824076426	0	1	1	1
GO:0019632 shikimate metabolic process	1	0.445174824076426	0.847	1.000	Biological Process	GO:0019632	shikimate metabolic process	0.0215328467153286	0.445174824076426	0	1	1	1
GO:0019836 hemolysis by symbiont of host erythrocytes	1	0.445174824076426	0.847	1.000	Biological Process	GO:0019836	hemolysis by symbiont of host erythrocytes	0.0215328467153286	0.445174824076426	1	0	1	1
GO:0030644 cellular chloride ion homeostasis	1	0.445174824076426	0.847	1.000	Biological Process	GO:0030644	cellular chloride ion homeostasis	0.0215328467153286	0.445174824076426	0	1	1	1
GO:0031953 negative regulation of protein autophosphorylation	1	0.445174824076426	0.847	1.000	Biological Process	GO:0031953	negative regulation of protein autophosphorylation	0.0215328467153286	0.445174824076426	0	1	1	1
GO:0032762 mast cell cytokine production	1	0.445174824076426	0.847	1.000	Biological Process	GO:0032762	mast cell cytokine production	0.0215328467153286	0.445174824076426	0	1	1	1
GO:0032763 regulation of mast cell cytokine production	1	0.445174824076426	0.847	1.000	Biological Process	GO:0032763	regulation of mast cell cytokine production	0.0215328467153286	0.445174824076426	0	1	1	1
GO:0032764 negative regulation of mast cell cytokine production	1	0.445174824076426	0.847	1.000	Biological Process	GO:0032764	negative regulation of mast cell cytokine production	0.0215328467153286	0.445174824076426	0	1	1	1
GO:0033530 raffinose metabolic process	1	0.445174824076426	0.847	1.000	Biological Process	GO:0033530	raffinose metabolic process	0.0215328467153286	0.445174824076426	0	1	1	1
GO:0034484 raffinose catabolic process	1	0.445174824076426	0.847	1.000	Biological Process	GO:0034484	raffinose catabolic process	0.0215328467153286	0.445174824076426	0	1	1	1
GO:0042635 positive regulation of hair cycle	1	0.445174824076426	0.847	1.000	Biological Process	GO:0042635	positive regulation of hair cycle	0.0215328467153286	0.445174824076426	0	1	1	1
GO:0044179 hemolysis in other organism	1	0.445174824076426	0.847	1.000	Biological Process	GO:0044179	hemolysis in other organism	0.0215328467153286	0.445174824076426	1	0	1	1
GO:0046279 3,4-dihydroxybenzoate biosynthetic process	1	0.445174824076426	0.847	1.000	Biological Process	GO:0046279	3,4-dihydroxybenzoate biosynthetic process	0.0215328467153286	0.445174824076426	0	1	1	1
GO:0051801 cytolysis in other organism involved in symbiotic interaction	1	0.445174824076426	0.847	1.000	Biological Process	GO:0051801	cytolysis in other organism involved in symbiotic interaction	0.0215328467153286	0.445174824076426	1	0	1	1
GO:0051883 killing of cells in other organism involved in symbiotic interaction	1	0.445174824076426	0.847	1.000	Biological Process	GO:0051883	killing of cells in other organism involved in symbiotic interaction	0.0215328467153286	0.445174824076426	1	0	1	1
GO:0052331 hemolysis in other organism involved in symbiotic interaction	1	0.445174824076426	0.847	1.000	Biological Process	GO:0052331	hemolysis in other organism involved in symbiotic interaction	0.0215328467153286	0.445174824076426	1	0	1	1
GO:0055064 chloride ion homeostasis	1	0.445174824076426	0.847	1.000	Biological Process	GO:0055064	chloride ion homeostasis	0.0215328467153286	0.445174824076426	0	1	1	1
GO:0061614 pri-miRNA transcription by RNA polymerase II	1	0.445174824076426	0.847	1.000	Biological Process	GO:0061614	pri-miRNA transcription by RNA polymerase II	0.0215328467153286	0.445174824076426	0	1	1	1
GO:0071269 L-homocysteine biosynthetic process	1	0.445174824076426	0.847	1.000	Biological Process	GO:0071269	L-homocysteine biosynthetic process	0.0215328467153286	0.445174824076426	0	1	1	1
GO:0071918 urea transmembrane transport	1	0.445174824076426	0.847	1.000	Biological Process	GO:0071918	urea transmembrane transport	0.0215328467153286	0.445174824076426	0	1	1	1
GO:0150178 regulation of phosphatidylserine metabolic process	1	0.445174824076426	0.847	1.000	Biological Process	GO:0150178	regulation of phosphatidylserine metabolic process	0.0215328467153286	0.445174824076426	0	1	1	1
GO:0150179 positive regulation of phosphatidylserine metabolic process	1	0.445174824076426	0.847	1.000	Biological Process	GO:0150179	positive regulation of phosphatidylserine metabolic process	0.0215328467153286	0.445174824076426	0	1	1	1
GO:1900089 negative regulation of inositol biosynthetic process	1	0.445174824076426	0.847	1.000	Biological Process	GO:1900089	negative regulation of inositol biosynthetic process	0.0215328467153286	0.445174824076426	0	1	1	1
GO:1900369 negative regulation of RNA interference	1	0.445174824076426	0.847	1.000	Biological Process	GO:1900369	negative regulation of RNA interference	0.0215328467153286	0.445174824076426	0	1	1	1
GO:1900468 regulation of phosphatidylserine biosynthetic process	1	0.445174824076426	0.847	1.000	Biological Process	GO:1900468	regulation of phosphatidylserine biosynthetic process	0.0215328467153286	0.445174824076426	0	1	1	1
GO:1900470 positive regulation of phosphatidylserine biosynthetic process	1	0.445174824076426	0.847	1.000	Biological Process	GO:1900470	positive regulation of phosphatidylserine biosynthetic process	0.0215328467153286	0.445174824076426	0	1	1	1
GO:1901000 regulation of response to salt stress	1	0.445174824076426	0.847	1.000	Biological Process	GO:1901000	regulation of response to salt stress	0.0215328467153286	0.445174824076426	0	1	1	1
GO:1901002 positive regulation of response to salt stress	1	0.445174824076426	0.847	1.000	Biological Process	GO:1901002	positive regulation of response to salt stress	0.0215328467153286	0.445174824076426	0	1	1	1
GO:1902042 negative regulation of extrinsic apoptotic signaling pathway via death domain receptors	1	0.445174824076426	0.847	1.000	Biological Process	GO:1902042	negative regulation of extrinsic apoptotic signaling pathway via death domain receptors	0.0215328467153286	0.445174824076426	0	1	1	1
GO:1902893 regulation of pri-miRNA transcription by RNA polymerase II	1	0.445174824076426	0.847	1.000	Biological Process	GO:1902893	regulation of pri-miRNA transcription by RNA polymerase II	0.0215328467153286	0.445174824076426	0	1	1	1
GO:1902895 positive regulation of pri-miRNA transcription by RNA polymerase II	1	0.445174824076426	0.847	1.000	Biological Process	GO:1902895	positive regulation of pri-miRNA transcription by RNA polymerase II	0.0215328467153286	0.445174824076426	0	1	1	1
GO:1902926 inulin metabolic process	1	0.445174824076426	0.847	1.000	Biological Process	GO:1902926	inulin metabolic process	0.0215328467153286	0.445174824076426	0	1	1	1
GO:1902927 inulin catabolic process	1	0.445174824076426	0.847	1.000	Biological Process	GO:1902927	inulin catabolic process	0.0215328467153286	0.445174824076426	0	1	1	1
GO:1903587 regulation of blood vessel endothelial cell proliferation involved in sprouting angiogenesis	1	0.445174824076426	0.847	1.000	Biological Process	GO:1903587	regulation of blood vessel endothelial cell proliferation involved in sprouting angiogenesis	0.0215328467153286	0.445174824076426	0	1	1	1
GO:1903589 positive regulation of blood vessel endothelial cell proliferation involved in sprouting angiogenesis	1	0.445174824076426	0.847	1.000	Biological Process	GO:1903589	positive regulation of blood vessel endothelial cell proliferation involved in sprouting angiogenesis	0.0215328467153286	0.445174824076426	0	1	1	1
GO:1903618 regulation of transdifferentiation	1	0.445174824076426	0.847	1.000	Biological Process	GO:1903618	regulation of transdifferentiation	0.0215328467153286	0.445174824076426	0	1	1	1
GO:1903620 positive regulation of transdifferentiation	1	0.445174824076426	0.847	1.000	Biological Process	GO:1903620	positive regulation of transdifferentiation	0.0215328467153286	0.445174824076426	0	1	1	1
GO:1903704 negative regulation of production of siRNA involved in RNA interference	1	0.445174824076426	0.847	1.000	Biological Process	GO:1903704	negative regulation of production of siRNA involved in RNA interference	0.0215328467153286	0.445174824076426	0	1	1	1
GO:1903964 monounsaturated fatty acid metabolic process	1	0.445174824076426	0.847	1.000	Biological Process	GO:1903964	monounsaturated fatty acid metabolic process	0.0215328467153286	0.445174824076426	0	1	1	1
GO:1903966 monounsaturated fatty acid biosynthetic process	1	0.445174824076426	0.847	1.000	Biological Process	GO:1903966	monounsaturated fatty acid biosynthetic process	0.0215328467153286	0.445174824076426	0	1	1	1
GO:1904173 regulation of histone demethylase activity (H3-K4 specific)	1	0.445174824076426	0.847	1.000	Biological Process	GO:1904173	regulation of histone demethylase activity (H3-K4 specific)	0.0215328467153286	0.445174824076426	0	1	1	1
GO:0006558 L-phenylalanine metabolic process	3	0.445174824076426	2.542	0.107	Biological Process	GO:0006558	L-phenylalanine metabolic process	0.0215486351409814	0.445174824076426	1	2	3	28
GO:0006572 tyrosine catabolic process	3	0.445174824076426	2.542	0.107	Biological Process	GO:0006572	tyrosine catabolic process	0.0215486351409814	0.445174824076426	1	2	3	28
GO:1902221 erythrose 4-phosphate/phosphoenolpyruvate family amino acid metabolic process	3	0.445174824076426	2.542	0.107	Biological Process	GO:1902221	erythrose 4-phosphate/phosphoenolpyruvate family amino acid metabolic process	0.0215486351409814	0.445174824076426	1	2	3	28
GO:0048659 smooth muscle cell proliferation	2	0.445174824076426	1.695	0.182	Biological Process	GO:0048659	smooth muscle cell proliferation	0.0222715409399937	0.445174824076426	0	2	2	11
GO:0097191 extrinsic apoptotic signaling pathway	2	0.445174824076426	1.695	0.182	Biological Process	GO:0097191	extrinsic apoptotic signaling pathway	0.0222715409399937	0.445174824076426	0	2	2	11
GO:1904018 positive regulation of vasculature development	2	0.445174824076426	1.695	0.182	Biological Process	GO:1904018	positive regulation of vasculature development	0.0222715409399937	0.445174824076426	0	2	2	11
GO:0016405 CoA-ligase activity	2	0.445963061095628	1.587	0.061	Molecular Function	GO:0016405	CoA-ligase activity	0.169063865374367	0.445963061095628	0	2	2	33
GO:0070578 RISC-loading complex	1	0.456168976567967	1.299	0.500	Cellular Component	GO:0070578	RISC-loading complex	0.0325834983262834	0.456168976567967	1	0	1	2
GO:0097197 tetraspanin-enriched microdomain	1	0.456168976567967	1.299	0.500	Cellular Component	GO:0097197	tetraspanin-enriched microdomain	0.0325834983262834	0.456168976567967	0	1	1	2
GO:0004121 cystathionine beta-lyase activity	1	0.470564186477379	0.794	0.111	Molecular Function	GO:0004121	cystathionine beta-lyase activity	0.185140007794379	0.470564186477379	0	1	1	9
GO:0005126 cytokine receptor binding	1	0.470564186477379	0.794	0.111	Molecular Function	GO:0005126	cytokine receptor binding	0.185140007794379	0.470564186477379	1	0	1	9
GO:0005275 amine transmembrane transporter activity	1	0.470564186477379	0.794	0.111	Molecular Function	GO:0005275	amine transmembrane transporter activity	0.185140007794379	0.470564186477379	1	0	1	9
GO:0015368 calcium:cation antiporter activity	1	0.470564186477379	0.794	0.111	Molecular Function	GO:0015368	calcium:cation antiporter activity	0.185140007794379	0.470564186477379	0	1	1	9
GO:0031386 protein tag	1	0.470564186477379	0.794	0.111	Molecular Function	GO:0031386	protein tag	0.185140007794379	0.470564186477379	1	0	1	9
GO:0034979 NAD-dependent protein deacetylase activity	1	0.470564186477379	0.794	0.111	Molecular Function	GO:0034979	NAD-dependent protein deacetylase activity	0.185140007794379	0.470564186477379	1	0	1	9
GO:0070851 growth factor receptor binding	1	0.470564186477379	0.794	0.111	Molecular Function	GO:0070851	growth factor receptor binding	0.185140007794379	0.470564186477379	1	0	1	9
GO:0042908 xenobiotic transport	8	0.49067296222891	6.780	0.048	Biological Process	GO:0042908	xenobiotic transport	0.0252773316092919	0.49067296222891	3	5	8	165
GO:0046323 glucose import	2	0.49067296222891	1.695	0.167	Biological Process	GO:0046323	glucose import	0.0263542576099903	0.49067296222891	0	2	2	12
GO:1904659 glucose transmembrane transport	2	0.49067296222891	1.695	0.167	Biological Process	GO:1904659	glucose transmembrane transport	0.0263542576099903	0.49067296222891	0	2	2	12
GO:0006570 tyrosine metabolic process	3	0.49067296222891	2.542	0.094	Biological Process	GO:0006570	tyrosine metabolic process	0.0306693434442522	0.49067296222891	1	2	3	32
GO:0051272 positive regulation of cellular component movement	3	0.49067296222891	2.542	0.094	Biological Process	GO:0051272	positive regulation of cellular component movement	0.0306693434442522	0.49067296222891	1	2	3	32
GO:0031623 receptor internalization	2	0.49067296222891	1.695	0.154	Biological Process	GO:0031623	receptor internalization	0.0307136443795232	0.49067296222891	2	0	2	13
GO:0033002 muscle cell proliferation	2	0.49067296222891	1.695	0.154	Biological Process	GO:0033002	muscle cell proliferation	0.0307136443795232	0.49067296222891	0	2	2	13
GO:0005992 trehalose biosynthetic process	2	0.49067296222891	1.695	0.143	Biological Process	GO:0005992	trehalose biosynthetic process	0.0353361067575644	0.49067296222891	0	2	2	14
GO:0045765 regulation of angiogenesis	2	0.49067296222891	1.695	0.133	Biological Process	GO:0045765	regulation of angiogenesis	0.0402084987769751	0.49067296222891	0	2	2	15
GO:0046351 disaccharide biosynthetic process	2	0.49067296222891	1.695	0.133	Biological Process	GO:0046351	disaccharide biosynthetic process	0.0402084987769751	0.49067296222891	0	2	2	15
GO:0019878 lysine biosynthetic process via aminoadipic acid	3	0.49067296222891	2.542	0.083	Biological Process	GO:0019878	lysine biosynthetic process via aminoadipic acid	0.0415130355223252	0.49067296222891	1	2	3	36
GO:0001081 nitrogen catabolite repression of transcription from RNA polymerase II promoter	1	0.49067296222891	0.847	0.500	Biological Process	GO:0001081	nitrogen catabolite repression of transcription from RNA polymerase II promoter	0.0426058753861791	0.49067296222891	0	1	1	2
GO:0002042 cell migration involved in sprouting angiogenesis	1	0.49067296222891	0.847	0.500	Biological Process	GO:0002042	cell migration involved in sprouting angiogenesis	0.0426058753861791	0.49067296222891	0	1	1	2
GO:0002701 negative regulation of production of molecular mediator of immune response	1	0.49067296222891	0.847	0.500	Biological Process	GO:0002701	negative regulation of production of molecular mediator of immune response	0.0426058753861791	0.49067296222891	0	1	1	2
GO:0002887 negative regulation of myeloid leukocyte mediated immunity	1	0.49067296222891	0.847	0.500	Biological Process	GO:0002887	negative regulation of myeloid leukocyte mediated immunity	0.0426058753861791	0.49067296222891	0	1	1	2
GO:0006846 acetate transport	1	0.49067296222891	0.847	0.500	Biological Process	GO:0006846	acetate transport	0.0426058753861791	0.49067296222891	1	0	1	2
GO:0006847 plasma membrane acetate transport	1	0.49067296222891	0.847	0.500	Biological Process	GO:0006847	plasma membrane acetate transport	0.0426058753861791	0.49067296222891	1	0	1	2
GO:0006929 substrate-dependent cell migration	1	0.49067296222891	0.847	0.500	Biological Process	GO:0006929	substrate-dependent cell migration	0.0426058753861791	0.49067296222891	1	0	1	2
GO:0010431 seed maturation	1	0.49067296222891	0.847	0.500	Biological Process	GO:0010431	seed maturation	0.0426058753861791	0.49067296222891	0	1	1	2
GO:0010673 positive regulation of transcription from RNA polymerase II promoter involved in meiotic cell cycle	1	0.49067296222891	0.847	0.500	Biological Process	GO:0010673	positive regulation of transcription from RNA polymerase II promoter involved in meiotic cell cycle	0.0426058753861791	0.49067296222891	0	1	1	2
GO:0015847 putrescine transport	1	0.49067296222891	0.847	0.500	Biological Process	GO:0015847	putrescine transport	0.0426058753861791	0.49067296222891	0	1	1	2
GO:0031064 negative regulation of histone deacetylation	1	0.49067296222891	0.847	0.500	Biological Process	GO:0031064	negative regulation of histone deacetylation	0.0426058753861791	0.49067296222891	0	1	1	2
GO:0033004 negative regulation of mast cell activation	1	0.49067296222891	0.847	0.500	Biological Process	GO:0033004	negative regulation of mast cell activation	0.0426058753861791	0.49067296222891	0	1	1	2
GO:0033007 negative regulation of mast cell activation involved in immune response	1	0.49067296222891	0.847	0.500	Biological Process	GO:0033007	negative regulation of mast cell activation involved in immune response	0.0426058753861791	0.49067296222891	0	1	1	2
GO:0033234 negative regulation of protein sumoylation	1	0.49067296222891	0.847	0.500	Biological Process	GO:0033234	negative regulation of protein sumoylation	0.0426058753861791	0.49067296222891	0	1	1	2
GO:0035433 acetate transmembrane transport	1	0.49067296222891	0.847	0.500	Biological Process	GO:0035433	acetate transmembrane transport	0.0426058753861791	0.49067296222891	1	0	1	2
GO:0042167 heme catabolic process	1	0.49067296222891	0.847	0.500	Biological Process	GO:0042167	heme catabolic process	0.0426058753861791	0.49067296222891	0	1	1	2
GO:0042634 regulation of hair cycle	1	0.49067296222891	0.847	0.500	Biological Process	GO:0042634	regulation of hair cycle	0.0426058753861791	0.49067296222891	0	1	1	2
GO:0043301 negative regulation of leukocyte degranulation	1	0.49067296222891	0.847	0.500	Biological Process	GO:0043301	negative regulation of leukocyte degranulation	0.0426058753861791	0.49067296222891	0	1	1	2
GO:0043305 negative regulation of mast cell degranulation	1	0.49067296222891	0.847	0.500	Biological Process	GO:0043305	negative regulation of mast cell degranulation	0.0426058753861791	0.49067296222891	0	1	1	2
GO:0045717 negative regulation of fatty acid biosynthetic process	1	0.49067296222891	0.847	0.500	Biological Process	GO:0045717	negative regulation of fatty acid biosynthetic process	0.0426058753861791	0.49067296222891	0	1	1	2
GO:0045895 positive regulation of mating-type specific transcription, DNA-templated	1	0.49067296222891	0.847	0.500	Biological Process	GO:0045895	positive regulation of mating-type specific transcription, DNA-templated	0.0426058753861791	0.49067296222891	1	0	1	2
GO:0050826 response to freezing	1	0.49067296222891	0.847	0.500	Biological Process	GO:0050826	response to freezing	0.0426058753861791	0.49067296222891	0	1	1	2
GO:0050907 detection of chemical stimulus involved in sensory perception	1	0.49067296222891	0.847	0.500	Biological Process	GO:0050907	detection of chemical stimulus involved in sensory perception	0.0426058753861791	0.49067296222891	0	1	1	2
GO:0060253 negative regulation of glial cell proliferation	1	0.49067296222891	0.847	0.500	Biological Process	GO:0060253	negative regulation of glial cell proliferation	0.0426058753861791	0.49067296222891	0	1	1	2
GO:0061082 myeloid leukocyte cytokine production	1	0.49067296222891	0.847	0.500	Biological Process	GO:0061082	myeloid leukocyte cytokine production	0.0426058753861791	0.49067296222891	0	1	1	2
GO:0070920 regulation of production of small RNA involved in gene silencing by RNA	1	0.49067296222891	0.847	0.500	Biological Process	GO:0070920	regulation of production of small RNA involved in gene silencing by RNA	0.0426058753861791	0.49067296222891	0	1	1	2
GO:0071268 homocysteine biosynthetic process	1	0.49067296222891	0.847	0.500	Biological Process	GO:0071268	homocysteine biosynthetic process	0.0426058753861791	0.49067296222891	0	1	1	2
GO:0072577 endothelial cell apoptotic process	1	0.49067296222891	0.847	0.500	Biological Process	GO:0072577	endothelial cell apoptotic process	0.0426058753861791	0.49067296222891	0	1	1	2
GO:0072670 mitochondrial tRNA threonylcarbamoyladenosine modification	1	0.49067296222891	0.847	0.500	Biological Process	GO:0072670	mitochondrial tRNA threonylcarbamoyladenosine modification	0.0426058753861791	0.49067296222891	0	1	1	2
GO:0090049 regulation of cell migration involved in sprouting angiogenesis	1	0.49067296222891	0.847	0.500	Biological Process	GO:0090049	regulation of cell migration involved in sprouting angiogenesis	0.0426058753861791	0.49067296222891	0	1	1	2
GO:0090050 positive regulation of cell migration involved in sprouting angiogenesis	1	0.49067296222891	0.847	0.500	Biological Process	GO:0090050	positive regulation of cell migration involved in sprouting angiogenesis	0.0426058753861791	0.49067296222891	0	1	1	2
GO:0090065 regulation of production of siRNA involved in RNA interference	1	0.49067296222891	0.847	0.500	Biological Process	GO:0090065	regulation of production of siRNA involved in RNA interference	0.0426058753861791	0.49067296222891	0	1	1	2
GO:0090594 inflammatory response to wounding	1	0.49067296222891	0.847	0.500	Biological Process	GO:0090594	inflammatory response to wounding	0.0426058753861791	0.49067296222891	0	1	1	2
GO:0150173 positive regulation of phosphatidylcholine metabolic process	1	0.49067296222891	0.847	0.500	Biological Process	GO:0150173	positive regulation of phosphatidylcholine metabolic process	0.0426058753861791	0.49067296222891	0	1	1	2
GO:1900088 regulation of inositol biosynthetic process	1	0.49067296222891	0.847	0.500	Biological Process	GO:1900088	regulation of inositol biosynthetic process	0.0426058753861791	0.49067296222891	0	1	1	2
GO:1901092 positive regulation of protein tetramerization	1	0.49067296222891	0.847	0.500	Biological Process	GO:1901092	positive regulation of protein tetramerization	0.0426058753861791	0.49067296222891	1	0	1	2
GO:1901099 negative regulation of signal transduction in absence of ligand	1	0.49067296222891	0.847	0.500	Biological Process	GO:1901099	negative regulation of signal transduction in absence of ligand	0.0426058753861791	0.49067296222891	0	1	1	2
GO:1901562 response to paraquat	1	0.49067296222891	0.847	0.500	Biological Process	GO:1901562	response to paraquat	0.0426058753861791	0.49067296222891	0	1	1	2
GO:1902041 regulation of extrinsic apoptotic signaling pathway via death domain receptors	1	0.49067296222891	0.847	0.500	Biological Process	GO:1902041	regulation of extrinsic apoptotic signaling pathway via death domain receptors	0.0426058753861791	0.49067296222891	0	1	1	2
GO:1903306 negative regulation of regulated secretory pathway	1	0.49067296222891	0.847	0.500	Biological Process	GO:1903306	negative regulation of regulated secretory pathway	0.0426058753861791	0.49067296222891	0	1	1	2
GO:1903553 positive regulation of extracellular exosome assembly	1	0.49067296222891	0.847	0.500	Biological Process	GO:1903553	positive regulation of extracellular exosome assembly	0.0426058753861791	0.49067296222891	1	0	1	2
GO:1904706 negative regulation of vascular associated smooth muscle cell proliferation	1	0.49067296222891	0.847	0.500	Biological Process	GO:1904706	negative regulation of vascular associated smooth muscle cell proliferation	0.0426058753861791	0.49067296222891	0	1	1	2
GO:1904707 positive regulation of vascular associated smooth muscle cell proliferation	1	0.49067296222891	0.847	0.500	Biological Process	GO:1904707	positive regulation of vascular associated smooth muscle cell proliferation	0.0426058753861791	0.49067296222891	0	1	1	2
GO:1904738 vascular associated smooth muscle cell migration	1	0.49067296222891	0.847	0.500	Biological Process	GO:1904738	vascular associated smooth muscle cell migration	0.0426058753861791	0.49067296222891	0	1	1	2
GO:1904752 regulation of vascular associated smooth muscle cell migration	1	0.49067296222891	0.847	0.500	Biological Process	GO:1904752	regulation of vascular associated smooth muscle cell migration	0.0426058753861791	0.49067296222891	0	1	1	2
GO:1904754 positive regulation of vascular associated smooth muscle cell migration	1	0.49067296222891	0.847	0.500	Biological Process	GO:1904754	positive regulation of vascular associated smooth muscle cell migration	0.0426058753861791	0.49067296222891	0	1	1	2
GO:1905181 regulation of urease activity	1	0.49067296222891	0.847	0.500	Biological Process	GO:1905181	regulation of urease activity	0.0426058753861791	0.49067296222891	0	1	1	2
GO:1905182 positive regulation of urease activity	1	0.49067296222891	0.847	0.500	Biological Process	GO:1905182	positive regulation of urease activity	0.0426058753861791	0.49067296222891	0	1	1	2
GO:2000351 regulation of endothelial cell apoptotic process	1	0.49067296222891	0.847	0.500	Biological Process	GO:2000351	regulation of endothelial cell apoptotic process	0.0426058753861791	0.49067296222891	0	1	1	2
GO:2000352 negative regulation of endothelial cell apoptotic process	1	0.49067296222891	0.847	0.500	Biological Process	GO:2000352	negative regulation of endothelial cell apoptotic process	0.0426058753861791	0.49067296222891	0	1	1	2
GO:2000773 negative regulation of cellular senescence	1	0.49067296222891	0.847	0.500	Biological Process	GO:2000773	negative regulation of cellular senescence	0.0426058753861791	0.49067296222891	0	1	1	2
GO:2001240 negative regulation of extrinsic apoptotic signaling pathway in absence of ligand	1	0.49067296222891	0.847	0.500	Biological Process	GO:2001240	negative regulation of extrinsic apoptotic signaling pathway in absence of ligand	0.0426058753861791	0.49067296222891	0	1	1	2
GO:2001247 positive regulation of phosphatidylcholine biosynthetic process	1	0.49067296222891	0.847	0.500	Biological Process	GO:2001247	positive regulation of phosphatidylcholine biosynthetic process	0.0426058753861791	0.49067296222891	0	1	1	2
GO:0003824 catalytic activity	80	0.495147230652614	63.492	0.024	Molecular Function	GO:0003824	catalytic activity	0.195826671139251	0.495147230652614	20	60	80	3329
GO:0005509 calcium ion binding	3	0.501516576818576	2.381	0.043	Molecular Function	GO:0005509	calcium ion binding	0.201939375838225	0.501516576818576	0	3	3	69
GO:0000179 rRNA (adenine-N6,N6-)-dimethyltransferase activity	1	0.501516576818576	0.794	0.100	Molecular Function	GO:0000179	rRNA (adenine-N6,N6-)-dimethyltransferase activity	0.203484184856717	0.501516576818576	0	1	1	10
GO:0016034 maleylacetoacetate isomerase activity	1	0.501516576818576	0.794	0.100	Molecular Function	GO:0016034	maleylacetoacetate isomerase activity	0.203484184856717	0.501516576818576	0	1	1	10
GO:0050480 imidazolonepropionase activity	1	0.501516576818576	0.794	0.100	Molecular Function	GO:0050480	imidazolonepropionase activity	0.203484184856717	0.501516576818576	0	1	1	10
GO:0051139 metal ion:proton antiporter activity	1	0.501516576818576	0.794	0.100	Molecular Function	GO:0051139	metal ion:proton antiporter activity	0.203484184856717	0.501516576818576	0	1	1	10
GO:0008645 hexose transmembrane transport	2	0.518474958696961	1.695	0.125	Biological Process	GO:0008645	hexose transmembrane transport	0.045318110248383	0.518474958696961	0	2	2	16
GO:0016746 acyltransferase activity	8	0.52199167770727	6.349	0.031	Molecular Function	GO:0016746	acyltransferase activity	0.220042653017869	0.52199167770727	2	6	8	257
GO:0003968 RNA-directed 5'-3' RNA polymerase activity	1	0.52199167770727	0.794	0.091	Molecular Function	GO:0003968	RNA-directed 5'-3' RNA polymerase activity	0.221418600994682	0.52199167770727	0	1	1	11
GO:0004000 adenosine deaminase activity	1	0.52199167770727	0.794	0.091	Molecular Function	GO:0004000	adenosine deaminase activity	0.221418600994682	0.52199167770727	0	1	1	11
GO:0004314 [acyl-carrier-protein] S-malonyltransferase activity	1	0.52199167770727	0.794	0.091	Molecular Function	GO:0004314	[acyl-carrier-protein] S-malonyltransferase activity	0.221418600994682	0.52199167770727	0	1	1	11
GO:0004407 histone deacetylase activity	1	0.52199167770727	0.794	0.091	Molecular Function	GO:0004407	histone deacetylase activity	0.221418600994682	0.52199167770727	1	0	1	11
GO:0004764 shikimate 3-dehydrogenase (NADP+) activity	1	0.52199167770727	0.794	0.091	Molecular Function	GO:0004764	shikimate 3-dehydrogenase (NADP+) activity	0.221418600994682	0.52199167770727	0	1	1	11
GO:0015486 glycoside-pentoside-hexuronide:cation symporter activity	1	0.52199167770727	0.794	0.091	Molecular Function	GO:0015486	glycoside-pentoside-hexuronide:cation symporter activity	0.221418600994682	0.52199167770727	1	0	1	11
GO:0016419 S-malonyltransferase activity	1	0.52199167770727	0.794	0.091	Molecular Function	GO:0016419	S-malonyltransferase activity	0.221418600994682	0.52199167770727	0	1	1	11
GO:0016420 malonyltransferase activity	1	0.52199167770727	0.794	0.091	Molecular Function	GO:0016420	malonyltransferase activity	0.221418600994682	0.52199167770727	0	1	1	11
GO:0016878 acid-thiol ligase activity	2	0.531544746296615	1.587	0.050	Molecular Function	GO:0016878	acid-thiol ligase activity	0.226560055798557	0.531544746296615	0	2	2	40
GO:0007179 transforming growth factor beta receptor signaling pathway	2	0.533761762592818	1.695	0.118	Biological Process	GO:0007179	transforming growth factor beta receptor signaling pathway	0.0506526543477661	0.533761762592818	1	1	2	17
GO:1901342 regulation of vasculature development	2	0.533761762592818	1.695	0.118	Biological Process	GO:1901342	regulation of vasculature development	0.0506526543477661	0.533761762592818	0	2	2	17
GO:0005984 disaccharide metabolic process	3	0.533761762592818	2.542	0.075	Biological Process	GO:0005984	disaccharide metabolic process	0.0540287944463102	0.533761762592818	0	3	3	40
GO:0009074 aromatic amino acid family catabolic process	3	0.533761762592818	2.542	0.075	Biological Process	GO:0009074	aromatic amino acid family catabolic process	0.0540287944463102	0.533761762592818	1	2	3	40
GO:0055081 anion homeostasis	2	0.533761762592818	1.695	0.111	Biological Process	GO:0055081	anion homeostasis	0.0562002555294635	0.533761762592818	1	1	2	18
GO:0006083 acetate metabolic process	3	0.533761762592818	2.542	0.071	Biological Process	GO:0006083	acetate metabolic process	0.0608900521673149	0.533761762592818	0	3	3	42
GO:0006046 N-acetylglucosamine catabolic process	1	0.533761762592818	0.847	0.333	Biological Process	GO:0006046	N-acetylglucosamine catabolic process	0.0632288229408399	0.533761762592818	0	1	1	3
GO:0006571 tyrosine biosynthetic process	1	0.533761762592818	0.847	0.333	Biological Process	GO:0006571	tyrosine biosynthetic process	0.0632288229408399	0.533761762592818	1	0	1	3
GO:0009290 DNA import into cell involved in transformation	1	0.533761762592818	0.847	0.333	Biological Process	GO:0009290	DNA import into cell involved in transformation	0.0632288229408399	0.533761762592818	0	1	1	3
GO:0009644 response to high light intensity	1	0.533761762592818	0.847	0.333	Biological Process	GO:0009644	response to high light intensity	0.0632288229408399	0.533761762592818	0	1	1	3
GO:0009685 gibberellin metabolic process	1	0.533761762592818	0.847	0.333	Biological Process	GO:0009685	gibberellin metabolic process	0.0632288229408399	0.533761762592818	0	1	1	3
GO:0009686 gibberellin biosynthetic process	1	0.533761762592818	0.847	0.333	Biological Process	GO:0009686	gibberellin biosynthetic process	0.0632288229408399	0.533761762592818	0	1	1	3
GO:0009713 catechol-containing compound biosynthetic process	1	0.533761762592818	0.847	0.333	Biological Process	GO:0009713	catechol-containing compound biosynthetic process	0.0632288229408399	0.533761762592818	0	1	1	3
GO:0010828 positive regulation of glucose transmembrane transport	1	0.533761762592818	0.847	0.333	Biological Process	GO:0010828	positive regulation of glucose transmembrane transport	0.0632288229408399	0.533761762592818	0	1	1	3
GO:0014910 regulation of smooth muscle cell migration	1	0.533761762592818	0.847	0.333	Biological Process	GO:0014910	regulation of smooth muscle cell migration	0.0632288229408399	0.533761762592818	0	1	1	3
GO:0014911 positive regulation of smooth muscle cell migration	1	0.533761762592818	0.847	0.333	Biological Process	GO:0014911	positive regulation of smooth muscle cell migration	0.0632288229408399	0.533761762592818	0	1	1	3
GO:0015848 spermidine transport	1	0.533761762592818	0.847	0.333	Biological Process	GO:0015848	spermidine transport	0.0632288229408399	0.533761762592818	0	1	1	3
GO:0015887 pantothenate transmembrane transport	1	0.533761762592818	0.847	0.333	Biological Process	GO:0015887	pantothenate transmembrane transport	0.0632288229408399	0.533761762592818	0	1	1	3
GO:0016102 diterpenoid biosynthetic process	1	0.533761762592818	0.847	0.333	Biological Process	GO:0016102	diterpenoid biosynthetic process	0.0632288229408399	0.533761762592818	0	1	1	3
GO:0019480 L-alanine oxidation to pyruvate via D-alanine	1	0.533761762592818	0.847	0.333	Biological Process	GO:0019480	L-alanine oxidation to pyruvate via D-alanine	0.0632288229408399	0.533761762592818	1	0	1	3
GO:0019551 glutamate catabolic process to 2-oxoglutarate	1	0.533761762592818	0.847	0.333	Biological Process	GO:0019551	glutamate catabolic process to 2-oxoglutarate	0.0632288229408399	0.533761762592818	1	0	1	3
GO:0019631 quinate catabolic process	1	0.533761762592818	0.847	0.333	Biological Process	GO:0019631	quinate catabolic process	0.0632288229408399	0.533761762592818	0	1	1	3
GO:0032461 positive regulation of protein oligomerization	1	0.533761762592818	0.847	0.333	Biological Process	GO:0032461	positive regulation of protein oligomerization	0.0632288229408399	0.533761762592818	1	0	1	3
GO:0032770 positive regulation of monooxygenase activity	1	0.533761762592818	0.847	0.333	Biological Process	GO:0032770	positive regulation of monooxygenase activity	0.0632288229408399	0.533761762592818	0	1	1	3
GO:0035094 response to nicotine	1	0.533761762592818	0.847	0.333	Biological Process	GO:0035094	response to nicotine	0.0632288229408399	0.533761762592818	0	1	1	3
GO:0038034 signal transduction in absence of ligand	1	0.533761762592818	0.847	0.333	Biological Process	GO:0038034	signal transduction in absence of ligand	0.0632288229408399	0.533761762592818	0	1	1	3
GO:0042545 cell wall modification	1	0.533761762592818	0.847	0.333	Biological Process	GO:0042545	cell wall modification	0.0632288229408399	0.533761762592818	1	0	1	3
GO:0043419 urea catabolic process	1	0.533761762592818	0.847	0.333	Biological Process	GO:0043419	urea catabolic process	0.0632288229408399	0.533761762592818	0	1	1	3
GO:0046278 3,4-dihydroxybenzoate metabolic process	1	0.533761762592818	0.847	0.333	Biological Process	GO:0046278	3,4-dihydroxybenzoate metabolic process	0.0632288229408399	0.533761762592818	0	1	1	3
GO:0046326 positive regulation of glucose import	1	0.533761762592818	0.847	0.333	Biological Process	GO:0046326	positive regulation of glucose import	0.0632288229408399	0.533761762592818	0	1	1	3
GO:0047484 regulation of response to osmotic stress	1	0.533761762592818	0.847	0.333	Biological Process	GO:0047484	regulation of response to osmotic stress	0.0632288229408399	0.533761762592818	0	1	1	3
GO:0048261 negative regulation of receptor-mediated endocytosis	1	0.533761762592818	0.847	0.333	Biological Process	GO:0048261	negative regulation of receptor-mediated endocytosis	0.0632288229408399	0.533761762592818	1	0	1	3
GO:0048662 negative regulation of smooth muscle cell proliferation	1	0.533761762592818	0.847	0.333	Biological Process	GO:0048662	negative regulation of smooth muscle cell proliferation	0.0632288229408399	0.533761762592818	0	1	1	3
GO:0050906 detection of stimulus involved in sensory perception	1	0.533761762592818	0.847	0.333	Biological Process	GO:0050906	detection of stimulus involved in sensory perception	0.0632288229408399	0.533761762592818	0	1	1	3
GO:0051000 positive regulation of nitric-oxide synthase activity	1	0.533761762592818	0.847	0.333	Biological Process	GO:0051000	positive regulation of nitric-oxide synthase activity	0.0632288229408399	0.533761762592818	0	1	1	3
GO:0051027 DNA transport	1	0.533761762592818	0.847	0.333	Biological Process	GO:0051027	DNA transport	0.0632288229408399	0.533761762592818	0	1	1	3
GO:0051039 positive regulation of transcription involved in meiotic cell cycle	1	0.533761762592818	0.847	0.333	Biological Process	GO:0051039	positive regulation of transcription involved in meiotic cell cycle	0.0632288229408399	0.533761762592818	0	1	1	3
GO:0051715 cytolysis in other organism	1	0.533761762592818	0.847	0.333	Biological Process	GO:0051715	cytolysis in other organism	0.0632288229408399	0.533761762592818	1	0	1	3
GO:0071971 extracellular exosome assembly	1	0.533761762592818	0.847	0.333	Biological Process	GO:0071971	extracellular exosome assembly	0.0632288229408399	0.533761762592818	1	0	1	3
GO:0090295 nitrogen catabolite repression of transcription	1	0.533761762592818	0.847	0.333	Biological Process	GO:0090295	nitrogen catabolite repression of transcription	0.0632288229408399	0.533761762592818	0	1	1	3
GO:0097192 extrinsic apoptotic signaling pathway in absence of ligand	1	0.533761762592818	0.847	0.333	Biological Process	GO:0097192	extrinsic apoptotic signaling pathway in absence of ligand	0.0632288229408399	0.533761762592818	0	1	1	3
GO:0150172 regulation of phosphatidylcholine metabolic process	1	0.533761762592818	0.847	0.333	Biological Process	GO:0150172	regulation of phosphatidylcholine metabolic process	0.0632288229408399	0.533761762592818	0	1	1	3
GO:1900370 positive regulation of RNA interference	1	0.533761762592818	0.847	0.333	Biological Process	GO:1900370	positive regulation of RNA interference	0.0632288229408399	0.533761762592818	1	0	1	3
GO:1901090 regulation of protein tetramerization	1	0.533761762592818	0.847	0.333	Biological Process	GO:1901090	regulation of protein tetramerization	0.0632288229408399	0.533761762592818	1	0	1	3
GO:1902931 negative regulation of alcohol biosynthetic process	1	0.533761762592818	0.847	0.333	Biological Process	GO:1902931	negative regulation of alcohol biosynthetic process	0.0632288229408399	0.533761762592818	0	1	1	3
GO:1903551 regulation of extracellular exosome assembly	1	0.533761762592818	0.847	0.333	Biological Process	GO:1903551	regulation of extracellular exosome assembly	0.0632288229408399	0.533761762592818	1	0	1	3
GO:1903672 positive regulation of sprouting angiogenesis	1	0.533761762592818	0.847	0.333	Biological Process	GO:1903672	positive regulation of sprouting angiogenesis	0.0632288229408399	0.533761762592818	0	1	1	3
GO:1903711 spermidine transmembrane transport	1	0.533761762592818	0.847	0.333	Biological Process	GO:1903711	spermidine transmembrane transport	0.0632288229408399	0.533761762592818	0	1	1	3
GO:1904751 positive regulation of protein localization to nucleolus	1	0.533761762592818	0.847	0.333	Biological Process	GO:1904751	positive regulation of protein localization to nucleolus	0.0632288229408399	0.533761762592818	0	1	1	3
GO:1904868 telomerase catalytic core complex assembly	1	0.533761762592818	0.847	0.333	Biological Process	GO:1904868	telomerase catalytic core complex assembly	0.0632288229408399	0.533761762592818	0	1	1	3
GO:2000648 positive regulation of stem cell proliferation	1	0.533761762592818	0.847	0.333	Biological Process	GO:2000648	positive regulation of stem cell proliferation	0.0632288229408399	0.533761762592818	0	1	1	3
GO:2000772 regulation of cellular senescence	1	0.533761762592818	0.847	0.333	Biological Process	GO:2000772	regulation of cellular senescence	0.0632288229408399	0.533761762592818	0	1	1	3
GO:2001239 regulation of extrinsic apoptotic signaling pathway in absence of ligand	1	0.533761762592818	0.847	0.333	Biological Process	GO:2001239	regulation of extrinsic apoptotic signaling pathway in absence of ligand	0.0632288229408399	0.533761762592818	0	1	1	3
GO:2001245 regulation of phosphatidylcholine biosynthetic process	1	0.533761762592818	0.847	0.333	Biological Process	GO:2001245	regulation of phosphatidylcholine biosynthetic process	0.0632288229408399	0.533761762592818	0	1	1	3
GO:0048259 regulation of receptor-mediated endocytosis	2	0.543266347635152	1.695	0.100	Biological Process	GO:0048259	regulation of receptor-mediated endocytosis	0.0678891130405694	0.543266347635152	2	0	2	20
GO:0071559 response to transforming growth factor beta	2	0.543266347635152	1.695	0.100	Biological Process	GO:0071559	response to transforming growth factor beta	0.0678891130405694	0.543266347635152	1	1	2	20
GO:0071560 cellular response to transforming growth factor beta stimulus	2	0.543266347635152	1.695	0.100	Biological Process	GO:0071560	cellular response to transforming growth factor beta stimulus	0.0678891130405694	0.543266347635152	1	1	2	20
GO:0040017 positive regulation of locomotion	3	0.543266347635152	2.542	0.068	Biological Process	GO:0040017	positive regulation of locomotion	0.068138121836307	0.543266347635152	1	2	3	44
GO:0046328 regulation of JNK cascade	2	0.543266347635152	1.695	0.095	Biological Process	GO:0046328	regulation of JNK cascade	0.0740085702832697	0.543266347635152	2	0	2	21
GO:1902930 regulation of alcohol biosynthetic process	2	0.543266347635152	1.695	0.095	Biological Process	GO:1902930	regulation of alcohol biosynthetic process	0.0740085702832697	0.543266347635152	0	2	2	21
GO:0005975 carbohydrate metabolic process	17	0.543266347635152	14.407	0.031	Biological Process	GO:0005975	carbohydrate metabolic process	0.0743612005416795	0.543266347635152	1	16	17	545
GO:0008643 carbohydrate transport	6	0.543266347635152	5.085	0.043	Biological Process	GO:0008643	carbohydrate transport	0.0763280236976285	0.543266347635152	1	5	6	138
GO:0005991 trehalose metabolic process	2	0.543266347635152	1.695	0.091	Biological Process	GO:0005991	trehalose metabolic process	0.0802974644122557	0.543266347635152	0	2	2	22
GO:0006098 pentose-phosphate shunt	2	0.543266347635152	1.695	0.091	Biological Process	GO:0006098	pentose-phosphate shunt	0.0802974644122557	0.543266347635152	0	2	2	22
GO:0060147 regulation of posttranscriptional gene silencing	2	0.543266347635152	1.695	0.091	Biological Process	GO:0060147	regulation of posttranscriptional gene silencing	0.0802974644122557	0.543266347635152	1	1	2	22
GO:0071265 L-methionine biosynthetic process	2	0.543266347635152	1.695	0.091	Biological Process	GO:0071265	L-methionine biosynthetic process	0.0802974644122557	0.543266347635152	1	1	2	22
GO:0000373 Group II intron splicing	1	0.543266347635152	0.847	0.250	Biological Process	GO:0000373	Group II intron splicing	0.0834112218623264	0.543266347635152	0	1	1	4
GO:0002704 negative regulation of leukocyte mediated immunity	1	0.543266347635152	0.847	0.250	Biological Process	GO:0002704	negative regulation of leukocyte mediated immunity	0.0834112218623264	0.543266347635152	0	1	1	4
GO:0002718 regulation of cytokine production involved in immune response	1	0.543266347635152	0.847	0.250	Biological Process	GO:0002718	regulation of cytokine production involved in immune response	0.0834112218623264	0.543266347635152	0	1	1	4
GO:0006021 inositol biosynthetic process	1	0.543266347635152	0.847	0.250	Biological Process	GO:0006021	inositol biosynthetic process	0.0834112218623264	0.543266347635152	0	1	1	4
GO:0006044 N-acetylglucosamine metabolic process	1	0.543266347635152	0.847	0.250	Biological Process	GO:0006044	N-acetylglucosamine metabolic process	0.0834112218623264	0.543266347635152	0	1	1	4
GO:0006524 alanine catabolic process	1	0.543266347635152	0.847	0.250	Biological Process	GO:0006524	alanine catabolic process	0.0834112218623264	0.543266347635152	1	0	1	4
GO:0006636 unsaturated fatty acid biosynthetic process	1	0.543266347635152	0.847	0.250	Biological Process	GO:0006636	unsaturated fatty acid biosynthetic process	0.0834112218623264	0.543266347635152	0	1	1	4
GO:0006659 phosphatidylserine biosynthetic process	1	0.543266347635152	0.847	0.250	Biological Process	GO:0006659	phosphatidylserine biosynthetic process	0.0834112218623264	0.543266347635152	0	1	1	4
GO:0008625 extrinsic apoptotic signaling pathway via death domain receptors	1	0.543266347635152	0.847	0.250	Biological Process	GO:0008625	extrinsic apoptotic signaling pathway via death domain receptors	0.0834112218623264	0.543266347635152	0	1	1	4
GO:0009080 pyruvate family amino acid catabolic process	1	0.543266347635152	0.847	0.250	Biological Process	GO:0009080	pyruvate family amino acid catabolic process	0.0834112218623264	0.543266347635152	1	0	1	4
GO:0009294 DNA mediated transformation	1	0.543266347635152	0.847	0.250	Biological Process	GO:0009294	DNA mediated transformation	0.0834112218623264	0.543266347635152	0	1	1	4
GO:0010286 heat acclimation	1	0.543266347635152	0.847	0.250	Biological Process	GO:0010286	heat acclimation	0.0834112218623264	0.543266347635152	0	1	1	4
GO:0010449 root meristem growth	1	0.543266347635152	0.847	0.250	Biological Process	GO:0010449	root meristem growth	0.0834112218623264	0.543266347635152	0	1	1	4
GO:0010674 negative regulation of transcription from RNA polymerase II promoter involved in meiotic cell cycle	1	0.543266347635152	0.847	0.250	Biological Process	GO:0010674	negative regulation of transcription from RNA polymerase II promoter involved in meiotic cell cycle	0.0834112218623264	0.543266347635152	0	1	1	4
GO:0010862 positive regulation of pathway-restricted SMAD protein phosphorylation	1	0.543266347635152	0.847	0.250	Biological Process	GO:0010862	positive regulation of pathway-restricted SMAD protein phosphorylation	0.0834112218623264	0.543266347635152	1	0	1	4
GO:0030511 positive regulation of transforming growth factor beta receptor signaling pathway	1	0.543266347635152	0.847	0.250	Biological Process	GO:0030511	positive regulation of transforming growth factor beta receptor signaling pathway	0.0834112218623264	0.543266347635152	1	0	1	4
GO:0030643 cellular phosphate ion homeostasis	1	0.543266347635152	0.847	0.250	Biological Process	GO:0030643	cellular phosphate ion homeostasis	0.0834112218623264	0.543266347635152	1	0	1	4
GO:0032768 regulation of monooxygenase activity	1	0.543266347635152	0.847	0.250	Biological Process	GO:0032768	regulation of monooxygenase activity	0.0834112218623264	0.543266347635152	0	1	1	4
GO:0033233 regulation of protein sumoylation	1	0.543266347635152	0.847	0.250	Biological Process	GO:0033233	regulation of protein sumoylation	0.0834112218623264	0.543266347635152	0	1	1	4
GO:0035266 meristem growth	1	0.543266347635152	0.847	0.250	Biological Process	GO:0035266	meristem growth	0.0834112218623264	0.543266347635152	0	1	1	4
GO:0042843 D-xylose catabolic process	1	0.543266347635152	0.847	0.250	Biological Process	GO:0042843	D-xylose catabolic process	0.0834112218623264	0.543266347635152	1	0	1	4
GO:0042851 L-alanine metabolic process	1	0.543266347635152	0.847	0.250	Biological Process	GO:0042851	L-alanine metabolic process	0.0834112218623264	0.543266347635152	1	0	1	4
GO:0042853 L-alanine catabolic process	1	0.543266347635152	0.847	0.250	Biological Process	GO:0042853	L-alanine catabolic process	0.0834112218623264	0.543266347635152	1	0	1	4
GO:0043053 dauer entry	1	0.543266347635152	0.847	0.250	Biological Process	GO:0043053	dauer entry	0.0834112218623264	0.543266347635152	0	1	1	4
GO:0044780 bacterial-type flagellum assembly	1	0.543266347635152	0.847	0.250	Biological Process	GO:0044780	bacterial-type flagellum assembly	0.0834112218623264	0.543266347635152	1	0	1	4
GO:0044781 bacterial-type flagellum organization	1	0.543266347635152	0.847	0.250	Biological Process	GO:0044781	bacterial-type flagellum organization	0.0834112218623264	0.543266347635152	1	0	1	4
GO:0045905 positive regulation of translational termination	1	0.543266347635152	0.847	0.250	Biological Process	GO:0045905	positive regulation of translational termination	0.0834112218623264	0.543266347635152	0	1	1	4
GO:0045920 negative regulation of exocytosis	1	0.543266347635152	0.847	0.250	Biological Process	GO:0045920	negative regulation of exocytosis	0.0834112218623264	0.543266347635152	0	1	1	4
GO:0045922 negative regulation of fatty acid metabolic process	1	0.543266347635152	0.847	0.250	Biological Process	GO:0045922	negative regulation of fatty acid metabolic process	0.0834112218623264	0.543266347635152	0	1	1	4
GO:0050999 regulation of nitric-oxide synthase activity	1	0.543266347635152	0.847	0.250	Biological Process	GO:0050999	regulation of nitric-oxide synthase activity	0.0834112218623264	0.543266347635152	0	1	1	4
GO:0055062 phosphate ion homeostasis	1	0.543266347635152	0.847	0.250	Biological Process	GO:0055062	phosphate ion homeostasis	0.0834112218623264	0.543266347635152	1	0	1	4
GO:0055115 entry into diapause	1	0.543266347635152	0.847	0.250	Biological Process	GO:0055115	entry into diapause	0.0834112218623264	0.543266347635152	0	1	1	4
GO:0060026 convergent extension	1	0.543266347635152	0.847	0.250	Biological Process	GO:0060026	convergent extension	0.0834112218623264	0.543266347635152	0	1	1	4
GO:0060027 convergent extension involved in gastrulation	1	0.543266347635152	0.847	0.250	Biological Process	GO:0060027	convergent extension involved in gastrulation	0.0834112218623264	0.543266347635152	0	1	1	4
GO:0060149 negative regulation of posttranscriptional gene silencing	1	0.543266347635152	0.847	0.250	Biological Process	GO:0060149	negative regulation of posttranscriptional gene silencing	0.0834112218623264	0.543266347635152	0	1	1	4
GO:0071262 regulation of translational initiation in response to starvation	1	0.543266347635152	0.847	0.250	Biological Process	GO:0071262	regulation of translational initiation in response to starvation	0.0834112218623264	0.543266347635152	0	1	1	4
GO:0071264 positive regulation of translational initiation in response to starvation	1	0.543266347635152	0.847	0.250	Biological Process	GO:0071264	positive regulation of translational initiation in response to starvation	0.0834112218623264	0.543266347635152	0	1	1	4
GO:0072501 cellular divalent inorganic anion homeostasis	1	0.543266347635152	0.847	0.250	Biological Process	GO:0072501	cellular divalent inorganic anion homeostasis	0.0834112218623264	0.543266347635152	1	0	1	4
GO:0072502 cellular trivalent inorganic anion homeostasis	1	0.543266347635152	0.847	0.250	Biological Process	GO:0072502	cellular trivalent inorganic anion homeostasis	0.0834112218623264	0.543266347635152	1	0	1	4
GO:0072505 divalent inorganic anion homeostasis	1	0.543266347635152	0.847	0.250	Biological Process	GO:0072505	divalent inorganic anion homeostasis	0.0834112218623264	0.543266347635152	1	0	1	4
GO:0072506 trivalent inorganic anion homeostasis	1	0.543266347635152	0.847	0.250	Biological Process	GO:0072506	trivalent inorganic anion homeostasis	0.0834112218623264	0.543266347635152	1	0	1	4
GO:0072755 cellular response to benomyl	1	0.543266347635152	0.847	0.250	Biological Process	GO:0072755	cellular response to benomyl	0.0834112218623264	0.543266347635152	0	1	1	4
GO:0090344 negative regulation of cell aging	1	0.543266347635152	0.847	0.250	Biological Process	GO:0090344	negative regulation of cell aging	0.0834112218623264	0.543266347635152	0	1	1	4
GO:1901561 response to benomyl	1	0.543266347635152	0.847	0.250	Biological Process	GO:1901561	response to benomyl	0.0834112218623264	0.543266347635152	0	1	1	4
GO:1902047 polyamine transmembrane transport	1	0.543266347635152	0.847	0.250	Biological Process	GO:1902047	polyamine transmembrane transport	0.0834112218623264	0.543266347635152	0	1	1	4
GO:1903670 regulation of sprouting angiogenesis	1	0.543266347635152	0.847	0.250	Biological Process	GO:1903670	regulation of sprouting angiogenesis	0.0834112218623264	0.543266347635152	0	1	1	4
GO:1903846 positive regulation of cellular response to transforming growth factor beta stimulus	1	0.543266347635152	0.847	0.250	Biological Process	GO:1903846	positive regulation of cellular response to transforming growth factor beta stimulus	0.0834112218623264	0.543266347635152	1	0	1	4
GO:1904749 regulation of protein localization to nucleolus	1	0.543266347635152	0.847	0.250	Biological Process	GO:1904749	regulation of protein localization to nucleolus	0.0834112218623264	0.543266347635152	0	1	1	4
GO:1990253 cellular response to leucine starvation	1	0.543266347635152	0.847	0.250	Biological Process	GO:1990253	cellular response to leucine starvation	0.0834112218623264	0.543266347635152	0	1	1	4
GO:0008081 phosphoric diester hydrolase activity	2	0.544900657691598	1.587	0.049	Molecular Function	GO:0008081	phosphoric diester hydrolase activity	0.234912646951847	0.544900657691598	1	1	2	41
GO:0016639 oxidoreductase activity, acting on the CH-NH2 group of donors, NAD or NADP as acceptor	2	0.544900657691598	1.587	0.049	Molecular Function	GO:0016639	oxidoreductase activity, acting on the CH-NH2 group of donors, NAD or NADP as acceptor	0.234912646951847	0.544900657691598	1	1	2	41
GO:0016616 oxidoreductase activity, acting on the CH-OH group of donors, NAD or NADP as acceptor	6	0.544900657691598	4.762	0.032	Molecular Function	GO:0016616	oxidoreductase activity, acting on the CH-OH group of donors, NAD or NADP as acceptor	0.236065734196793	0.544900657691598	1	5	6	185
GO:0004400 histidinol-phosphate transaminase activity	1	0.544900657691598	0.794	0.083	Molecular Function	GO:0004400	histidinol-phosphate transaminase activity	0.238952337594266	0.544900657691598	1	0	1	12
GO:0005451 monovalent cation:proton antiporter activity	1	0.544900657691598	0.794	0.083	Molecular Function	GO:0005451	monovalent cation:proton antiporter activity	0.238952337594266	0.544900657691598	0	1	1	12
GO:0033558 protein deacetylase activity	1	0.544900657691598	0.794	0.083	Molecular Function	GO:0033558	protein deacetylase activity	0.238952337594266	0.544900657691598	1	0	1	12
GO:0005280 amino acid:proton symporter activity	1	0.557919673501533	0.794	0.077	Molecular Function	GO:0005280	amino acid:proton symporter activity	0.256094276361359	0.557919673501533	0	1	1	13
GO:0015185 gamma-aminobutyric acid transmembrane transporter activity	1	0.557919673501533	0.794	0.077	Molecular Function	GO:0015185	gamma-aminobutyric acid transmembrane transporter activity	0.256094276361359	0.557919673501533	0	1	1	13
GO:0015299 solute:proton antiporter activity	1	0.557919673501533	0.794	0.077	Molecular Function	GO:0015299	solute:proton antiporter activity	0.256094276361359	0.557919673501533	0	1	1	13
GO:0015355 secondary active monocarboxylate transmembrane transporter activity	1	0.557919673501533	0.794	0.077	Molecular Function	GO:0015355	secondary active monocarboxylate transmembrane transporter activity	0.256094276361359	0.557919673501533	0	1	1	13
GO:0015495 gamma-aminobutyric acid:proton symporter activity	1	0.557919673501533	0.794	0.077	Molecular Function	GO:0015495	gamma-aminobutyric acid:proton symporter activity	0.256094276361359	0.557919673501533	0	1	1	13
GO:0016433 rRNA (adenine) methyltransferase activity	1	0.557919673501533	0.794	0.077	Molecular Function	GO:0016433	rRNA (adenine) methyltransferase activity	0.256094276361359	0.557919673501533	0	1	1	13
GO:0030247 polysaccharide binding	1	0.557919673501533	0.794	0.077	Molecular Function	GO:0030247	polysaccharide binding	0.256094276361359	0.557919673501533	1	0	1	13
GO:0043047 single-stranded telomeric DNA binding	1	0.557919673501533	0.794	0.077	Molecular Function	GO:0043047	single-stranded telomeric DNA binding	0.256094276361359	0.557919673501533	0	1	1	13
GO:0048038 quinone binding	1	0.557919673501533	0.794	0.077	Molecular Function	GO:0048038	quinone binding	0.256094276361359	0.557919673501533	1	0	1	13
GO:0098847 sequence-specific single stranded DNA binding	1	0.557919673501533	0.794	0.077	Molecular Function	GO:0098847	sequence-specific single stranded DNA binding	0.256094276361359	0.557919673501533	0	1	1	13
GO:0006808 regulation of nitrogen utilization	2	0.562876702585044	1.695	0.087	Biological Process	GO:0006808	regulation of nitrogen utilization	0.0867458058037906	0.562876702585044	0	2	2	23
GO:0022890 inorganic cation transmembrane transporter activity	10	0.579757533237834	7.937	0.028	Molecular Function	GO:0022890	inorganic cation transmembrane transporter activity	0.269215584735758	0.579757533237834	2	8	10	353
GO:0016744 transketolase or transaldolase activity	1	0.579757533237834	0.794	0.071	Molecular Function	GO:0016744	transketolase or transaldolase activity	0.272853103677374	0.579757533237834	0	1	1	14
GO:0016812 hydrolase activity, acting on carbon-nitrogen (but not peptide) bonds, in cyclic amides	1	0.579757533237834	0.794	0.071	Molecular Function	GO:0016812	hydrolase activity, acting on carbon-nitrogen (but not peptide) bonds, in cyclic amides	0.272853103677374	0.579757533237834	0	1	1	14
GO:0031071 cysteine desulfurase activity	1	0.579757533237834	0.794	0.071	Molecular Function	GO:0031071	cysteine desulfurase activity	0.272853103677374	0.579757533237834	0	1	1	14
GO:0048472 threonine-phosphate decarboxylase activity	1	0.579757533237834	0.794	0.071	Molecular Function	GO:0048472	threonine-phosphate decarboxylase activity	0.272853103677374	0.579757533237834	1	0	1	14
GO:0016627 oxidoreductase activity, acting on the CH-CH group of donors	5	0.579757533237834	3.968	0.032	Molecular Function	GO:0016627	oxidoreductase activity, acting on the CH-CH group of donors	0.273246378370291	0.579757533237834	0	5	5	156
GO:0005886 plasma membrane	19	0.587957213166212	24.675	0.024	Cellular Component	GO:0005886	plasma membrane	0.0455956712155974	0.587957213166212	6	13	19	782
GO:0033557 Slx1-Slx4 complex	1	0.587957213166212	1.299	0.333	Cellular Component	GO:0033557	Slx1-Slx4 complex	0.0484800136120017	0.587957213166212	0	1	1	3
GO:0016020 membrane	43	0.587957213166212	55.844	0.020	Cellular Component	GO:0016020	membrane	0.0571946466779561	0.587957213166212	10	33	43	2170
GO:0001772 immunological synapse	1	0.587957213166212	1.299	0.250	Cellular Component	GO:0001772	immunological synapse	0.0641186558642698	0.587957213166212	0	1	1	4
GO:0009341 beta-galactosidase complex	1	0.587957213166212	1.299	0.250	Cellular Component	GO:0009341	beta-galactosidase complex	0.0641186558642698	0.587957213166212	0	1	1	4
GO:0031379 RNA-directed RNA polymerase complex	1	0.587957213166212	1.299	0.250	Cellular Component	GO:0031379	RNA-directed RNA polymerase complex	0.0641186558642698	0.587957213166212	0	1	1	4
GO:0098802 plasma membrane signaling receptor complex	1	0.587957213166212	1.299	0.250	Cellular Component	GO:0098802	plasma membrane signaling receptor complex	0.0641186558642698	0.587957213166212	1	0	1	4
GO:0045121 membrane raft	2	0.587957213166212	2.597	0.074	Cellular Component	GO:0045121	membrane raft	0.0717742857731334	0.587957213166212	1	1	2	27
GO:0098857 membrane microdomain	2	0.587957213166212	2.597	0.074	Cellular Component	GO:0098857	membrane microdomain	0.0717742857731334	0.587957213166212	1	1	2	27
GO:0044423 virion component	3	0.587957213166212	3.896	0.051	Cellular Component	GO:0044423	virion component	0.0719947607958627	0.587957213166212	2	1	3	59
GO:0009063 cellular amino acid catabolic process	7	0.588194824029734	5.932	0.039	Biological Process	GO:0009063	cellular amino acid catabolic process	0.0924043242937223	0.588194824029734	3	4	7	180
GO:0016246 RNA interference	2	0.588194824029734	1.695	0.083	Biological Process	GO:0016246	RNA interference	0.093343949985245	0.588194824029734	1	1	2	24
GO:0060966 regulation of gene silencing by RNA	2	0.588194824029734	1.695	0.083	Biological Process	GO:0060966	regulation of gene silencing by RNA	0.093343949985245	0.588194824029734	1	1	2	24
GO:0015718 monocarboxylic acid transport	5	0.588194824029734	4.237	0.044	Biological Process	GO:0015718	monocarboxylic acid transport	0.0985275033817856	0.588194824029734	1	4	5	114
GO:0019748 secondary metabolic process	5	0.588194824029734	4.237	0.044	Biological Process	GO:0019748	secondary metabolic process	0.0985275033817856	0.588194824029734	1	4	5	114
GO:0006740 NADPH regeneration	2	0.588194824029734	1.695	0.080	Biological Process	GO:0006740	NADPH regeneration	0.100082587610318	0.588194824029734	0	2	2	25
GO:0007254 JNK cascade	2	0.588194824029734	1.695	0.080	Biological Process	GO:0007254	JNK cascade	0.100082587610318	0.588194824029734	2	0	2	25
GO:0051156 glucose 6-phosphate metabolic process	2	0.588194824029734	1.695	0.080	Biological Process	GO:0051156	glucose 6-phosphate metabolic process	0.100082587610318	0.588194824029734	0	2	2	25
GO:0062014 negative regulation of small molecule metabolic process	2	0.588194824029734	1.695	0.080	Biological Process	GO:0062014	negative regulation of small molecule metabolic process	0.100082587610318	0.588194824029734	0	2	2	25
GO:0002279 mast cell activation involved in immune response	1	0.588194824029734	0.847	0.200	Biological Process	GO:0002279	mast cell activation involved in immune response	0.103162404444548	0.588194824029734	0	1	1	5
GO:0002448 mast cell mediated immunity	1	0.588194824029734	0.847	0.200	Biological Process	GO:0002448	mast cell mediated immunity	0.103162404444548	0.588194824029734	0	1	1	5
GO:0002886 regulation of myeloid leukocyte mediated immunity	1	0.588194824029734	0.847	0.200	Biological Process	GO:0002886	regulation of myeloid leukocyte mediated immunity	0.103162404444548	0.588194824029734	0	1	1	5
GO:0005987 sucrose catabolic process	1	0.588194824029734	0.847	0.200	Biological Process	GO:0005987	sucrose catabolic process	0.103162404444548	0.588194824029734	0	1	1	5
GO:0008217 regulation of blood pressure	1	0.588194824029734	0.847	0.200	Biological Process	GO:0008217	regulation of blood pressure	0.103162404444548	0.588194824029734	0	1	1	5
GO:0009094 L-phenylalanine biosynthetic process	1	0.588194824029734	0.847	0.200	Biological Process	GO:0009094	L-phenylalanine biosynthetic process	0.103162404444548	0.588194824029734	1	0	1	5
GO:0009635 response to herbicide	1	0.588194824029734	0.847	0.200	Biological Process	GO:0009635	response to herbicide	0.103162404444548	0.588194824029734	0	1	1	5
GO:0014014 negative regulation of gliogenesis	1	0.588194824029734	0.847	0.200	Biological Process	GO:0014014	negative regulation of gliogenesis	0.103162404444548	0.588194824029734	0	1	1	5
GO:0014909 smooth muscle cell migration	1	0.588194824029734	0.847	0.200	Biological Process	GO:0014909	smooth muscle cell migration	0.103162404444548	0.588194824029734	0	1	1	5
GO:0016101 diterpenoid metabolic process	1	0.588194824029734	0.847	0.200	Biological Process	GO:0016101	diterpenoid metabolic process	0.103162404444548	0.588194824029734	0	1	1	5
GO:0031063 regulation of histone deacetylation	1	0.588194824029734	0.847	0.200	Biological Process	GO:0031063	regulation of histone deacetylation	0.103162404444548	0.588194824029734	0	1	1	5
GO:0032058 positive regulation of translational initiation in response to stress	1	0.588194824029734	0.847	0.200	Biological Process	GO:0032058	positive regulation of translational initiation in response to stress	0.103162404444548	0.588194824029734	0	1	1	5
GO:0032447 protein urmylation	1	0.588194824029734	0.847	0.200	Biological Process	GO:0032447	protein urmylation	0.103162404444548	0.588194824029734	1	0	1	5
GO:0033003 regulation of mast cell activation	1	0.588194824029734	0.847	0.200	Biological Process	GO:0033003	regulation of mast cell activation	0.103162404444548	0.588194824029734	0	1	1	5
GO:0033006 regulation of mast cell activation involved in immune response	1	0.588194824029734	0.847	0.200	Biological Process	GO:0033006	regulation of mast cell activation involved in immune response	0.103162404444548	0.588194824029734	0	1	1	5
GO:0034395 regulation of transcription from RNA polymerase II promoter in response to iron	1	0.588194824029734	0.847	0.200	Biological Process	GO:0034395	regulation of transcription from RNA polymerase II promoter in response to iron	0.103162404444548	0.588194824029734	0	1	1	5
GO:0043303 mast cell degranulation	1	0.588194824029734	0.847	0.200	Biological Process	GO:0043303	mast cell degranulation	0.103162404444548	0.588194824029734	0	1	1	5
GO:0043304 regulation of mast cell degranulation	1	0.588194824029734	0.847	0.200	Biological Process	GO:0043304	regulation of mast cell degranulation	0.103162404444548	0.588194824029734	0	1	1	5
GO:0043627 response to estrogen	1	0.588194824029734	0.847	0.200	Biological Process	GO:0043627	response to estrogen	0.103162404444548	0.588194824029734	0	1	1	5
GO:0045576 mast cell activation	1	0.588194824029734	0.847	0.200	Biological Process	GO:0045576	mast cell activation	0.103162404444548	0.588194824029734	0	1	1	5
GO:0046475 glycerophospholipid catabolic process	1	0.588194824029734	0.847	0.200	Biological Process	GO:0046475	glycerophospholipid catabolic process	0.103162404444548	0.588194824029734	1	0	1	5
GO:0060148 positive regulation of posttranscriptional gene silencing	1	0.588194824029734	0.847	0.200	Biological Process	GO:0060148	positive regulation of posttranscriptional gene silencing	0.103162404444548	0.588194824029734	1	0	1	5
GO:0060967 negative regulation of gene silencing by RNA	1	0.588194824029734	0.847	0.200	Biological Process	GO:0060967	negative regulation of gene silencing by RNA	0.103162404444548	0.588194824029734	0	1	1	5
GO:0071494 cellular response to UV-C	1	0.588194824029734	0.847	0.200	Biological Process	GO:0071494	cellular response to UV-C	0.103162404444548	0.588194824029734	0	1	1	5
GO:0072719 cellular response to cisplatin	1	0.588194824029734	0.847	0.200	Biological Process	GO:0072719	cellular response to cisplatin	0.103162404444548	0.588194824029734	0	1	1	5
GO:0090399 replicative senescence	1	0.588194824029734	0.847	0.200	Biological Process	GO:0090399	replicative senescence	0.103162404444548	0.588194824029734	0	1	1	5
GO:1902223 erythrose 4-phosphate/phosphoenolpyruvate family amino acid biosynthetic process	1	0.588194824029734	0.847	0.200	Biological Process	GO:1902223	erythrose 4-phosphate/phosphoenolpyruvate family amino acid biosynthetic process	0.103162404444548	0.588194824029734	1	0	1	5
GO:1905323 telomerase holoenzyme complex assembly	1	0.588194824029734	0.847	0.200	Biological Process	GO:1905323	telomerase holoenzyme complex assembly	0.103162404444548	0.588194824029734	0	1	1	5
GO:0046982 protein heterodimerization activity	3	0.591652607034473	2.381	0.037	Molecular Function	GO:0046982	protein heterodimerization activity	0.280065066034761	0.591652607034473	2	1	3	82
GO:0004719 protein-L-isoaspartate (D-aspartate) O-methyltransferase activity	1	0.593058023747803	0.794	0.067	Molecular Function	GO:0004719	protein-L-isoaspartate (D-aspartate) O-methyltransferase activity	0.289237314860609	0.593058023747803	0	1	1	15
GO:0005219 ryanodine-sensitive calcium-release channel activity	1	0.593058023747803	0.794	0.067	Molecular Function	GO:0005219	ryanodine-sensitive calcium-release channel activity	0.289237314860609	0.593058023747803	0	1	1	15
GO:0005546 phosphatidylinositol-4,5-bisphosphate binding	1	0.593058023747803	0.794	0.067	Molecular Function	GO:0005546	phosphatidylinositol-4,5-bisphosphate binding	0.289237314860609	0.593058023747803	1	0	1	15
GO:0015278 calcium-release channel activity	1	0.593058023747803	0.794	0.067	Molecular Function	GO:0015278	calcium-release channel activity	0.289237314860609	0.593058023747803	0	1	1	15
GO:0016832 aldehyde-lyase activity	1	0.593058023747803	0.794	0.067	Molecular Function	GO:0016832	aldehyde-lyase activity	0.289237314860609	0.593058023747803	0	1	1	15
GO:0099094 ligand-gated cation channel activity	1	0.593058023747803	0.794	0.067	Molecular Function	GO:0099094	ligand-gated cation channel activity	0.289237314860609	0.593058023747803	0	1	1	15
GO:0099604 ligand-gated calcium channel activity	1	0.593058023747803	0.794	0.067	Molecular Function	GO:0099604	ligand-gated calcium channel activity	0.289237314860609	0.593058023747803	0	1	1	15
GO:0017157 regulation of exocytosis	2	0.595007627386965	1.695	0.077	Biological Process	GO:0017157	regulation of exocytosis	0.106952734700195	0.595007627386965	1	1	2	26
GO:0006547 histidine metabolic process	3	0.595007627386965	2.542	0.056	Biological Process	GO:0006547	histidine metabolic process	0.109695851633839	0.595007627386965	2	1	3	54
GO:0001525 angiogenesis	2	0.595007627386965	1.695	0.071	Biological Process	GO:0001525	angiogenesis	0.121053191451901	0.595007627386965	0	2	2	28
GO:0019740 nitrogen utilization	2	0.595007627386965	1.695	0.071	Biological Process	GO:0019740	nitrogen utilization	0.121053191451901	0.595007627386965	0	2	2	28
GO:0001079 nitrogen catabolite regulation of transcription from RNA polymerase II promoter	1	0.595007627386965	0.847	0.167	Biological Process	GO:0001079	nitrogen catabolite regulation of transcription from RNA polymerase II promoter	0.122491506960629	0.595007627386965	0	1	1	6
GO:0002092 positive regulation of receptor internalization	1	0.595007627386965	0.847	0.167	Biological Process	GO:0002092	positive regulation of receptor internalization	0.122491506960629	0.595007627386965	1	0	1	6
GO:0002100 tRNA wobble adenosine to inosine editing	1	0.595007627386965	0.847	0.167	Biological Process	GO:0002100	tRNA wobble adenosine to inosine editing	0.122491506960629	0.595007627386965	0	1	1	6
GO:0002143 tRNA wobble position uridine thiolation	1	0.595007627386965	0.847	0.167	Biological Process	GO:0002143	tRNA wobble position uridine thiolation	0.122491506960629	0.595007627386965	1	0	1	6
GO:0002367 cytokine production involved in immune response	1	0.595007627386965	0.847	0.167	Biological Process	GO:0002367	cytokine production involved in immune response	0.122491506960629	0.595007627386965	0	1	1	6
GO:0002695 negative regulation of leukocyte activation	1	0.595007627386965	0.847	0.167	Biological Process	GO:0002695	negative regulation of leukocyte activation	0.122491506960629	0.595007627386965	0	1	1	6
GO:0002698 negative regulation of immune effector process	1	0.595007627386965	0.847	0.167	Biological Process	GO:0002698	negative regulation of immune effector process	0.122491506960629	0.595007627386965	0	1	1	6
GO:0006382 adenosine to inosine editing	1	0.595007627386965	0.847	0.167	Biological Process	GO:0006382	adenosine to inosine editing	0.122491506960629	0.595007627386965	0	1	1	6
GO:0006516 glycoprotein catabolic process	1	0.595007627386965	0.847	0.167	Biological Process	GO:0006516	glycoprotein catabolic process	0.122491506960629	0.595007627386965	0	1	1	6
GO:0006883 cellular sodium ion homeostasis	1	0.595007627386965	0.847	0.167	Biological Process	GO:0006883	cellular sodium ion homeostasis	0.122491506960629	0.595007627386965	0	1	1	6
GO:0007532 regulation of mating-type specific transcription, DNA-templated	1	0.595007627386965	0.847	0.167	Biological Process	GO:0007532	regulation of mating-type specific transcription, DNA-templated	0.122491506960629	0.595007627386965	1	0	1	6
GO:0007606 sensory perception of chemical stimulus	1	0.595007627386965	0.847	0.167	Biological Process	GO:0007606	sensory perception of chemical stimulus	0.122491506960629	0.595007627386965	0	1	1	6
GO:0009593 detection of chemical stimulus	1	0.595007627386965	0.847	0.167	Biological Process	GO:0009593	detection of chemical stimulus	0.122491506960629	0.595007627386965	0	1	1	6
GO:0009642 response to light intensity	1	0.595007627386965	0.847	0.167	Biological Process	GO:0009642	response to light intensity	0.122491506960629	0.595007627386965	0	1	1	6
GO:0009735 response to cytokinin	1	0.595007627386965	0.847	0.167	Biological Process	GO:0009735	response to cytokinin	0.122491506960629	0.595007627386965	0	1	1	6
GO:0010073 meristem maintenance	1	0.595007627386965	0.847	0.167	Biological Process	GO:0010073	meristem maintenance	0.122491506960629	0.595007627386965	0	1	1	6
GO:0010827 regulation of glucose transmembrane transport	1	0.595007627386965	0.847	0.167	Biological Process	GO:0010827	regulation of glucose transmembrane transport	0.122491506960629	0.595007627386965	0	1	1	6
GO:0015824 proline transport	1	0.595007627386965	0.847	0.167	Biological Process	GO:0015824	proline transport	0.122491506960629	0.595007627386965	0	1	1	6
GO:0016553 base conversion or substitution editing	1	0.595007627386965	0.847	0.167	Biological Process	GO:0016553	base conversion or substitution editing	0.122491506960629	0.595007627386965	0	1	1	6
GO:0016926 protein desumoylation	1	0.595007627386965	0.847	0.167	Biological Process	GO:0016926	protein desumoylation	0.122491506960629	0.595007627386965	0	1	1	6
GO:0019299 rhamnose metabolic process	1	0.595007627386965	0.847	0.167	Biological Process	GO:0019299	rhamnose metabolic process	0.122491506960629	0.595007627386965	0	1	1	6
GO:0019301 rhamnose catabolic process	1	0.595007627386965	0.847	0.167	Biological Process	GO:0019301	rhamnose catabolic process	0.122491506960629	0.595007627386965	0	1	1	6
GO:0022611 dormancy process	1	0.595007627386965	0.847	0.167	Biological Process	GO:0022611	dormancy process	0.122491506960629	0.595007627386965	0	1	1	6
GO:0030638 polyketide metabolic process	1	0.595007627386965	0.847	0.167	Biological Process	GO:0030638	polyketide metabolic process	0.122491506960629	0.595007627386965	0	1	1	6
GO:0031952 regulation of protein autophosphorylation	1	0.595007627386965	0.847	0.167	Biological Process	GO:0031952	regulation of protein autophosphorylation	0.122491506960629	0.595007627386965	0	1	1	6
GO:0032056 positive regulation of translation in response to stress	1	0.595007627386965	0.847	0.167	Biological Process	GO:0032056	positive regulation of translation in response to stress	0.122491506960629	0.595007627386965	0	1	1	6
GO:0032459 regulation of protein oligomerization	1	0.595007627386965	0.847	0.167	Biological Process	GO:0032459	regulation of protein oligomerization	0.122491506960629	0.595007627386965	1	0	1	6
GO:0034227 tRNA thio-modification	1	0.595007627386965	0.847	0.167	Biological Process	GO:0034227	tRNA thio-modification	0.122491506960629	0.595007627386965	1	0	1	6
GO:0040009 regulation of growth rate	1	0.595007627386965	0.847	0.167	Biological Process	GO:0040009	regulation of growth rate	0.122491506960629	0.595007627386965	0	1	1	6
GO:0040010 positive regulation of growth rate	1	0.595007627386965	0.847	0.167	Biological Process	GO:0040010	positive regulation of growth rate	0.122491506960629	0.595007627386965	0	1	1	6
GO:0043300 regulation of leukocyte degranulation	1	0.595007627386965	0.847	0.167	Biological Process	GO:0043300	regulation of leukocyte degranulation	0.122491506960629	0.595007627386965	0	1	1	6
GO:0046324 regulation of glucose import	1	0.595007627386965	0.847	0.167	Biological Process	GO:0046324	regulation of glucose import	0.122491506960629	0.595007627386965	0	1	1	6
GO:0046348 amino sugar catabolic process	1	0.595007627386965	0.847	0.167	Biological Process	GO:0046348	amino sugar catabolic process	0.122491506960629	0.595007627386965	0	1	1	6
GO:0051038 negative regulation of transcription involved in meiotic cell cycle	1	0.595007627386965	0.847	0.167	Biological Process	GO:0051038	negative regulation of transcription involved in meiotic cell cycle	0.122491506960629	0.595007627386965	0	1	1	6
GO:0055078 sodium ion homeostasis	1	0.595007627386965	0.847	0.167	Biological Process	GO:0055078	sodium ion homeostasis	0.122491506960629	0.595007627386965	0	1	1	6
GO:0060251 regulation of glial cell proliferation	1	0.595007627386965	0.847	0.167	Biological Process	GO:0060251	regulation of glial cell proliferation	0.122491506960629	0.595007627386965	0	1	1	6
GO:0060290 transdifferentiation	1	0.595007627386965	0.847	0.167	Biological Process	GO:0060290	transdifferentiation	0.122491506960629	0.595007627386965	0	1	1	6
GO:0060389 pathway-restricted SMAD protein phosphorylation	1	0.595007627386965	0.847	0.167	Biological Process	GO:0060389	pathway-restricted SMAD protein phosphorylation	0.122491506960629	0.595007627386965	1	0	1	6
GO:0060393 regulation of pathway-restricted SMAD protein phosphorylation	1	0.595007627386965	0.847	0.167	Biological Process	GO:0060393	regulation of pathway-restricted SMAD protein phosphorylation	0.122491506960629	0.595007627386965	1	0	1	6
GO:0071266 'de novo' L-methionine biosynthetic process	1	0.595007627386965	0.847	0.167	Biological Process	GO:0071266	'de novo' L-methionine biosynthetic process	0.122491506960629	0.595007627386965	0	1	1	6
GO:0071281 cellular response to iron ion	1	0.595007627386965	0.847	0.167	Biological Process	GO:0071281	cellular response to iron ion	0.122491506960629	0.595007627386965	0	1	1	6
GO:0072718 response to cisplatin	1	0.595007627386965	0.847	0.167	Biological Process	GO:0072718	response to cisplatin	0.122491506960629	0.595007627386965	0	1	1	6
GO:0075307 positive regulation of conidium formation	1	0.595007627386965	0.847	0.167	Biological Process	GO:0075307	positive regulation of conidium formation	0.122491506960629	0.595007627386965	0	1	1	6
GO:0097466 ubiquitin-dependent glycoprotein ERAD pathway	1	0.595007627386965	0.847	0.167	Biological Process	GO:0097466	ubiquitin-dependent glycoprotein ERAD pathway	0.122491506960629	0.595007627386965	0	1	1	6
GO:1901072 glucosamine-containing compound catabolic process	1	0.595007627386965	0.847	0.167	Biological Process	GO:1901072	glucosamine-containing compound catabolic process	0.122491506960629	0.595007627386965	0	1	1	6
GO:1902884 positive regulation of response to oxidative stress	1	0.595007627386965	0.847	0.167	Biological Process	GO:1902884	positive regulation of response to oxidative stress	0.122491506960629	0.595007627386965	0	1	1	6
GO:1903305 regulation of regulated secretory pathway	1	0.595007627386965	0.847	0.167	Biological Process	GO:1903305	regulation of regulated secretory pathway	0.122491506960629	0.595007627386965	0	1	1	6
GO:1904587 response to glycoprotein	1	0.595007627386965	0.847	0.167	Biological Process	GO:1904587	response to glycoprotein	0.122491506960629	0.595007627386965	0	1	1	6
GO:1990497 regulation of cytoplasmic translation in response to stress	1	0.595007627386965	0.847	0.167	Biological Process	GO:1990497	regulation of cytoplasmic translation in response to stress	0.122491506960629	0.595007627386965	0	1	1	6
GO:0030334 regulation of cell migration	3	0.599226921098827	2.542	0.053	Biological Process	GO:0030334	regulation of cell migration	0.123704695039953	0.599226921098827	1	2	3	57
GO:0008236 serine-type peptidase activity	4	0.599964924523049	3.175	0.033	Molecular Function	GO:0008236	serine-type peptidase activity	0.293835280657805	0.599964924523049	2	2	4	122
GO:0017171 serine hydrolase activity	4	0.600663494143854	3.175	0.033	Molecular Function	GO:0017171	serine hydrolase activity	0.298921543872831	0.600663494143854	2	2	4	123
GO:0015078 proton transmembrane transporter activity	5	0.600663494143854	3.968	0.031	Molecular Function	GO:0015078	proton transmembrane transporter activity	0.299533979384775	0.600663494143854	0	5	5	162
GO:0008667 2,3-dihydro-2,3-dihydroxybenzoate dehydrogenase activity	2	0.600663494143854	1.587	0.041	Molecular Function	GO:0008667	2,3-dihydro-2,3-dihydroxybenzoate dehydrogenase activity	0.301990137012323	0.600663494143854	0	2	2	49
GO:0008276 protein methyltransferase activity	3	0.600663494143854	2.381	0.035	Molecular Function	GO:0008276	protein methyltransferase activity	0.304761716642548	0.600663494143854	0	3	3	86
GO:0003985 acetyl-CoA C-acetyltransferase activity	1	0.600663494143854	0.794	0.062	Molecular Function	GO:0003985	acetyl-CoA C-acetyltransferase activity	0.305255218335401	0.600663494143854	0	1	1	16
GO:0003988 acetyl-CoA C-acyltransferase activity	1	0.600663494143854	0.794	0.062	Molecular Function	GO:0003988	acetyl-CoA C-acyltransferase activity	0.305255218335401	0.600663494143854	0	1	1	16
GO:0004860 protein kinase inhibitor activity	1	0.600663494143854	0.794	0.062	Molecular Function	GO:0004860	protein kinase inhibitor activity	0.305255218335401	0.600663494143854	0	1	1	16
GO:0018659 4-hydroxybenzoate 3-monooxygenase activity	1	0.600663494143854	0.794	0.062	Molecular Function	GO:0018659	4-hydroxybenzoate 3-monooxygenase activity	0.305255218335401	0.600663494143854	0	1	1	16
GO:0019210 kinase inhibitor activity	1	0.600663494143854	0.794	0.062	Molecular Function	GO:0019210	kinase inhibitor activity	0.305255218335401	0.600663494143854	0	1	1	16
GO:0004316 3-oxoacyl-[acyl-carrier-protein] reductase (NADPH) activity	2	0.608221667195434	1.587	0.040	Molecular Function	GO:0004316	3-oxoacyl-[acyl-carrier-protein] reductase (NADPH) activity	0.310342612974719	0.608221667195434	0	2	2	50
GO:0072330 monocarboxylic acid biosynthetic process	9	0.610678383132785	7.627	0.033	Biological Process	GO:0072330	monocarboxylic acid biosynthetic process	0.126419906801497	0.610678383132785	0	9	9	270
GO:0043524 negative regulation of neuron apoptotic process	2	0.616178024137862	1.695	0.069	Biological Process	GO:0043524	negative regulation of neuron apoptotic process	0.128267075754978	0.616178024137862	0	2	2	29
GO:0044247 cellular polysaccharide catabolic process	2	0.616178024137862	1.695	0.069	Biological Process	GO:0044247	cellular polysaccharide catabolic process	0.128267075754978	0.616178024137862	0	2	2	29
GO:0016021 integral component of membrane	26	0.618344606962028	33.766	0.021	Cellular Component	GO:0016021	integral component of membrane	0.0788704855818913	0.618344606962028	7	19	26	1220
GO:0000156 phosphorelay response regulator activity	1	0.623930241350521	0.794	0.059	Molecular Function	GO:0000156	phosphorelay response regulator activity	0.320914939711026	0.623930241350521	0	1	1	17
GO:0004124 cysteine synthase activity	1	0.623930241350521	0.794	0.059	Molecular Function	GO:0004124	cysteine synthase activity	0.320914939711026	0.623930241350521	0	1	1	17
GO:0016879 ligase activity, forming carbon-nitrogen bonds	3	0.626180252382891	2.381	0.034	Molecular Function	GO:0016879	ligase activity, forming carbon-nitrogen bonds	0.323355376230509	0.626180252382891	1	2	3	89
GO:0046873 metal ion transmembrane transporter activity	6	0.63535698146138	4.762	0.029	Molecular Function	GO:0046873	metal ion transmembrane transporter activity	0.329396139978953	0.63535698146138	1	5	6	209
GO:0043112 receptor metabolic process	2	0.637066313064436	1.695	0.067	Biological Process	GO:0043112	receptor metabolic process	0.135579601044902	0.637066313064436	2	0	2	30
GO:0000272 polysaccharide catabolic process	4	0.637066313064436	3.390	0.043	Biological Process	GO:0000272	polysaccharide catabolic process	0.135885220823411	0.637066313064436	0	4	4	92
GO:0009085 lysine biosynthetic process	3	0.637066313064436	2.542	0.050	Biological Process	GO:0009085	lysine biosynthetic process	0.138327292843385	0.637066313064436	1	2	3	60
GO:2000145 regulation of cell motility	3	0.637066313064436	2.542	0.050	Biological Process	GO:2000145	regulation of cell motility	0.138327292843385	0.637066313064436	1	2	3	60
GO:0006106 fumarate metabolic process	1	0.637066313064436	0.847	0.143	Biological Process	GO:0006106	fumarate metabolic process	0.141407473745182	0.637066313064436	1	0	1	7
GO:0006481 C-terminal protein methylation	1	0.637066313064436	0.847	0.143	Biological Process	GO:0006481	C-terminal protein methylation	0.141407473745182	0.637066313064436	0	1	1	7
GO:0006787 porphyrin-containing compound catabolic process	1	0.637066313064436	0.847	0.143	Biological Process	GO:0006787	porphyrin-containing compound catabolic process	0.141407473745182	0.637066313064436	0	1	1	7
GO:0009095 aromatic amino acid family biosynthetic process, prephenate pathway	1	0.637066313064436	0.847	0.143	Biological Process	GO:0009095	aromatic amino acid family biosynthetic process, prephenate pathway	0.141407473745182	0.637066313064436	1	0	1	7
GO:0010717 regulation of epithelial to mesenchymal transition	1	0.637066313064436	0.847	0.143	Biological Process	GO:0010717	regulation of epithelial to mesenchymal transition	0.141407473745182	0.637066313064436	1	0	1	7
GO:0014812 muscle cell migration	1	0.637066313064436	0.847	0.143	Biological Process	GO:0014812	muscle cell migration	0.141407473745182	0.637066313064436	0	1	1	7
GO:0031536 positive regulation of exit from mitosis	1	0.637066313064436	0.847	0.143	Biological Process	GO:0031536	positive regulation of exit from mitosis	0.141407473745182	0.637066313064436	1	0	1	7
GO:0033015 tetrapyrrole catabolic process	1	0.637066313064436	0.847	0.143	Biological Process	GO:0033015	tetrapyrrole catabolic process	0.141407473745182	0.637066313064436	0	1	1	7
GO:0046149 pigment catabolic process	1	0.637066313064436	0.847	0.143	Biological Process	GO:0046149	pigment catabolic process	0.141407473745182	0.637066313064436	0	1	1	7
GO:0052803 imidazole-containing compound metabolic process	1	0.637066313064436	0.847	0.143	Biological Process	GO:0052803	imidazole-containing compound metabolic process	0.141407473745182	0.637066313064436	1	0	1	7
GO:0070086 ubiquitin-dependent endocytosis	1	0.637066313064436	0.847	0.143	Biological Process	GO:0070086	ubiquitin-dependent endocytosis	0.141407473745182	0.637066313064436	1	0	1	7
GO:0071468 cellular response to acidic pH	1	0.637066313064436	0.847	0.143	Biological Process	GO:0071468	cellular response to acidic pH	0.141407473745182	0.637066313064436	0	1	1	7
GO:0072488 ammonium transmembrane transport	1	0.637066313064436	0.847	0.143	Biological Process	GO:0072488	ammonium transmembrane transport	0.141407473745182	0.637066313064436	0	1	1	7
GO:0090293 nitrogen catabolite regulation of transcription	1	0.637066313064436	0.847	0.143	Biological Process	GO:0090293	nitrogen catabolite regulation of transcription	0.141407473745182	0.637066313064436	0	1	1	7
GO:0090311 regulation of protein deacetylation	1	0.637066313064436	0.847	0.143	Biological Process	GO:0090311	regulation of protein deacetylation	0.141407473745182	0.637066313064436	0	1	1	7
GO:0090342 regulation of cell aging	1	0.637066313064436	0.847	0.143	Biological Process	GO:0090342	regulation of cell aging	0.141407473745182	0.637066313064436	0	1	1	7
GO:0097201 negative regulation of transcription from RNA polymerase II promoter in response to stress	1	0.637066313064436	0.847	0.143	Biological Process	GO:0097201	negative regulation of transcription from RNA polymerase II promoter in response to stress	0.141407473745182	0.637066313064436	0	1	1	7
GO:1903541 regulation of exosomal secretion	1	0.637066313064436	0.847	0.143	Biological Process	GO:1903541	regulation of exosomal secretion	0.141407473745182	0.637066313064436	1	0	1	7
GO:1903543 positive regulation of exosomal secretion	1	0.637066313064436	0.847	0.143	Biological Process	GO:1903543	positive regulation of exosomal secretion	0.141407473745182	0.637066313064436	1	0	1	7
GO:1903666 positive regulation of asexual reproduction	1	0.637066313064436	0.847	0.143	Biological Process	GO:1903666	positive regulation of asexual reproduction	0.141407473745182	0.637066313064436	0	1	1	7
GO:0007178 transmembrane receptor protein serine/threonine kinase signaling pathway	2	0.639096318248257	1.695	0.065	Biological Process	GO:0007178	transmembrane receptor protein serine/threonine kinase signaling pathway	0.142983272648152	0.639096318248257	1	1	2	31
GO:0019427 acetyl-CoA biosynthetic process from acetate	2	0.639096318248257	1.695	0.065	Biological Process	GO:0019427	acetyl-CoA biosynthetic process from acetate	0.142983272648152	0.639096318248257	0	2	2	31
GO:2001234 negative regulation of apoptotic signaling pathway	2	0.639096318248257	1.695	0.065	Biological Process	GO:2001234	negative regulation of apoptotic signaling pathway	0.142983272648152	0.639096318248257	0	2	2	31
GO:0046890 regulation of lipid biosynthetic process	3	0.639096318248257	2.542	0.049	Biological Process	GO:0046890	regulation of lipid biosynthetic process	0.143328098974595	0.639096318248257	0	3	3	61
GO:0005640 nuclear outer membrane	1	0.639627564024395	1.299	0.167	Cellular Component	GO:0005640	nuclear outer membrane	0.0946387722280992	0.639627564024395	0	1	1	6
GO:0005901 caveola	1	0.639627564024395	1.299	0.167	Cellular Component	GO:0005901	caveola	0.0946387722280992	0.639627564024395	0	1	1	6
GO:0009316 3-isopropylmalate dehydratase complex	1	0.639627564024395	1.299	0.167	Cellular Component	GO:0009316	3-isopropylmalate dehydratase complex	0.0946387722280992	0.639627564024395	0	1	1	6
GO:0031969 chloroplast membrane	1	0.639627564024395	1.299	0.167	Cellular Component	GO:0031969	chloroplast membrane	0.0946387722280992	0.639627564024395	0	1	1	6
GO:0004930 G protein-coupled receptor activity	1	0.640927811628429	0.794	0.056	Molecular Function	GO:0004930	G protein-coupled receptor activity	0.336224425772291	0.640927811628429	0	1	1	18
GO:0051903 S-(hydroxymethyl)glutathione dehydrogenase activity	1	0.640927811628429	0.794	0.056	Molecular Function	GO:0051903	S-(hydroxymethyl)glutathione dehydrogenase activity	0.336224425772291	0.640927811628429	0	1	1	18
GO:0070034 telomerase RNA binding	1	0.640927811628429	0.794	0.056	Molecular Function	GO:0070034	telomerase RNA binding	0.336224425772291	0.640927811628429	0	1	1	18
GO:0031224 intrinsic component of membrane	26	0.649651490648762	33.766	0.021	Cellular Component	GO:0031224	intrinsic component of membrane	0.0994364526503208	0.649651490648762	7	19	26	1249
GO:0008022 protein C-terminus binding	2	0.64976365478346	1.587	0.037	Molecular Function	GO:0008022	protein C-terminus binding	0.34352258797978	0.64976365478346	1	1	2	54
GO:0016877 ligase activity, forming carbon-sulfur bonds	2	0.64976365478346	1.587	0.037	Molecular Function	GO:0016877	ligase activity, forming carbon-sulfur bonds	0.34352258797978	0.64976365478346	0	2	2	54
GO:0016053 organic acid biosynthetic process	17	0.651486093820593	14.407	0.028	Biological Process	GO:0016053	organic acid biosynthetic process	0.146581967881129	0.651486093820593	3	14	17	602
GO:0019752 carboxylic acid metabolic process	25	0.651486093820593	21.186	0.027	Biological Process	GO:0019752	carboxylic acid metabolic process	0.146855979745642	0.651486093820593	5	20	25	940
GO:0001217 DNA-binding transcription repressor activity	1	0.651640406126454	0.794	0.053	Molecular Function	GO:0001217	DNA-binding transcription repressor activity	0.351191448383724	0.651640406126454	0	1	1	19
GO:0001227 DNA-binding transcription repressor activity, RNA polymerase II-specific	1	0.651640406126454	0.794	0.053	Molecular Function	GO:0001227	DNA-binding transcription repressor activity, RNA polymerase II-specific	0.351191448383724	0.651640406126454	0	1	1	19
GO:0001664 G protein-coupled receptor binding	1	0.651640406126454	0.794	0.053	Molecular Function	GO:0001664	G protein-coupled receptor binding	0.351191448383724	0.651640406126454	1	0	1	19
GO:0015491 cation:cation antiporter activity	1	0.651640406126454	0.794	0.053	Molecular Function	GO:0015491	cation:cation antiporter activity	0.351191448383724	0.651640406126454	0	1	1	19
GO:0016702 oxidoreductase activity, acting on single donors with incorporation of molecular oxygen, incorporation of two atoms of oxygen	1	0.651640406126454	0.794	0.053	Molecular Function	GO:0016702	oxidoreductase activity, acting on single donors with incorporation of molecular oxygen, incorporation of two atoms of oxygen	0.351191448383724	0.651640406126454	0	1	1	19
GO:0016614 oxidoreductase activity, acting on CH-OH group of donors	6	0.653653578025165	4.762	0.028	Molecular Function	GO:0016614	oxidoreductase activity, acting on CH-OH group of donors	0.353615870079187	0.653653578025165	1	5	6	215
GO:0000160 phosphorelay signal transduction system	2	0.657445029346117	1.695	0.062	Biological Process	GO:0000160	phosphorelay signal transduction system	0.150470867928412	0.657445029346117	1	1	2	32
GO:0048514 blood vessel morphogenesis	2	0.657445029346117	1.695	0.062	Biological Process	GO:0048514	blood vessel morphogenesis	0.150470867928412	0.657445029346117	0	2	2	32
GO:0033866 nucleoside bisphosphate biosynthetic process	4	0.657445029346117	3.390	0.042	Biological Process	GO:0033866	nucleoside bisphosphate biosynthetic process	0.151698675443755	0.657445029346117	0	4	4	96
GO:0034030 ribonucleoside bisphosphate biosynthetic process	4	0.657445029346117	3.390	0.042	Biological Process	GO:0034030	ribonucleoside bisphosphate biosynthetic process	0.151698675443755	0.657445029346117	0	4	4	96
GO:0034033 purine nucleoside bisphosphate biosynthetic process	4	0.657445029346117	3.390	0.042	Biological Process	GO:0034033	purine nucleoside bisphosphate biosynthetic process	0.151698675443755	0.657445029346117	0	4	4	96
GO:0009237 siderophore metabolic process	2	0.657445029346117	1.695	0.061	Biological Process	GO:0009237	siderophore metabolic process	0.158035428211552	0.657445029346117	0	2	2	33
GO:0019290 siderophore biosynthetic process	2	0.657445029346117	1.695	0.061	Biological Process	GO:0019290	siderophore biosynthetic process	0.158035428211552	0.657445029346117	0	2	2	33
GO:0019350 teichoic acid biosynthetic process	2	0.657445029346117	1.695	0.061	Biological Process	GO:0019350	teichoic acid biosynthetic process	0.158035428211552	0.657445029346117	0	2	2	33
GO:0046374 teichoic acid metabolic process	2	0.657445029346117	1.695	0.061	Biological Process	GO:0046374	teichoic acid metabolic process	0.158035428211552	0.657445029346117	0	2	2	33
GO:0035384 thioester biosynthetic process	3	0.657445029346117	2.542	0.047	Biological Process	GO:0035384	thioester biosynthetic process	0.158680881974743	0.657445029346117	0	3	3	64
GO:0071616 acyl-CoA biosynthetic process	3	0.657445029346117	2.542	0.047	Biological Process	GO:0071616	acyl-CoA biosynthetic process	0.158680881974743	0.657445029346117	0	3	3	64
GO:0002040 sprouting angiogenesis	1	0.657445029346117	0.847	0.125	Biological Process	GO:0002040	sprouting angiogenesis	0.159919061192299	0.657445029346117	0	1	1	8
GO:0006491 N-glycan processing	1	0.657445029346117	0.847	0.125	Biological Process	GO:0006491	N-glycan processing	0.159919061192299	0.657445029346117	0	1	1	8
GO:0006658 phosphatidylserine metabolic process	1	0.657445029346117	0.847	0.125	Biological Process	GO:0006658	phosphatidylserine metabolic process	0.159919061192299	0.657445029346117	0	1	1	8
GO:0009087 methionine catabolic process	1	0.657445029346117	0.847	0.125	Biological Process	GO:0009087	methionine catabolic process	0.159919061192299	0.657445029346117	0	1	1	8
GO:0009712 catechol-containing compound metabolic process	1	0.657445029346117	0.847	0.125	Biological Process	GO:0009712	catechol-containing compound metabolic process	0.159919061192299	0.657445029346117	0	1	1	8
GO:0009847 spore germination	1	0.657445029346117	0.847	0.125	Biological Process	GO:0009847	spore germination	0.159919061192299	0.657445029346117	0	1	1	8
GO:0019835 cytolysis	1	0.657445029346117	0.847	0.125	Biological Process	GO:0019835	cytolysis	0.159919061192299	0.657445029346117	1	0	1	8
GO:0019877 diaminopimelate biosynthetic process	1	0.657445029346117	0.847	0.125	Biological Process	GO:0019877	diaminopimelate biosynthetic process	0.159919061192299	0.657445029346117	1	0	1	8
GO:0030259 lipid glycosylation	1	0.657445029346117	0.847	0.125	Biological Process	GO:0030259	lipid glycosylation	0.159919061192299	0.657445029346117	0	1	1	8
GO:0031640 killing of cells of other organism	1	0.657445029346117	0.847	0.125	Biological Process	GO:0031640	killing of cells of other organism	0.159919061192299	0.657445029346117	1	0	1	8
GO:0043536 positive regulation of blood vessel endothelial cell migration	1	0.657445029346117	0.847	0.125	Biological Process	GO:0043536	positive regulation of blood vessel endothelial cell migration	0.159919061192299	0.657445029346117	0	1	1	8
GO:0043923 positive regulation by host of viral transcription	1	0.657445029346117	0.847	0.125	Biological Process	GO:0043923	positive regulation by host of viral transcription	0.159919061192299	0.657445029346117	1	0	1	8
GO:0046189 phenol-containing compound biosynthetic process	1	0.657445029346117	0.847	0.125	Biological Process	GO:0046189	phenol-containing compound biosynthetic process	0.159919061192299	0.657445029346117	0	1	1	8
GO:0048013 ephrin receptor signaling pathway	1	0.657445029346117	0.847	0.125	Biological Process	GO:0048013	ephrin receptor signaling pathway	0.159919061192299	0.657445029346117	1	0	1	8
GO:0050434 positive regulation of viral transcription	1	0.657445029346117	0.847	0.125	Biological Process	GO:0050434	positive regulation of viral transcription	0.159919061192299	0.657445029346117	1	0	1	8
GO:0050866 negative regulation of cell activation	1	0.657445029346117	0.847	0.125	Biological Process	GO:0050866	negative regulation of cell activation	0.159919061192299	0.657445029346117	0	1	1	8
GO:0070932 histone H3 deacetylation	1	0.657445029346117	0.847	0.125	Biological Process	GO:0070932	histone H3 deacetylation	0.159919061192299	0.657445029346117	1	0	1	8
GO:0071577 zinc ion transmembrane transport	1	0.657445029346117	0.847	0.125	Biological Process	GO:0071577	zinc ion transmembrane transport	0.159919061192299	0.657445029346117	1	0	1	8
GO:1902570 protein localization to nucleolus	1	0.657445029346117	0.847	0.125	Biological Process	GO:1902570	protein localization to nucleolus	0.159919061192299	0.657445029346117	0	1	1	8
GO:1904837 beta-catenin-TCF complex assembly	1	0.657445029346117	0.847	0.125	Biological Process	GO:1904837	beta-catenin-TCF complex assembly	0.159919061192299	0.657445029346117	0	1	1	8
GO:0008324 cation transmembrane transporter activity	10	0.660208704447707	7.937	0.026	Molecular Function	GO:0008324	cation transmembrane transporter activity	0.358514972702136	0.660208704447707	2	8	10	383
GO:0016829 lyase activity	9	0.662790235629319	7.143	0.026	Molecular Function	GO:0016829	lyase activity	0.361766347314519	0.662790235629319	1	8	9	342
GO:0016453 C-acetyltransferase activity	1	0.662790235629319	0.794	0.050	Molecular Function	GO:0016453	C-acetyltransferase activity	0.365823608309204	0.662790235629319	0	1	1	20
GO:0016706 2-oxoglutarate-dependent dioxygenase activity	1	0.662790235629319	0.794	0.050	Molecular Function	GO:0016706	2-oxoglutarate-dependent dioxygenase activity	0.365823608309204	0.662790235629319	0	1	1	20
GO:0050607 mycothiol-dependent formaldehyde dehydrogenase activity	1	0.662790235629319	0.794	0.050	Molecular Function	GO:0050607	mycothiol-dependent formaldehyde dehydrogenase activity	0.365823608309204	0.662790235629319	0	1	1	20
GO:0016620 oxidoreductase activity, acting on the aldehyde or oxo group of donors, NAD or NADP as acceptor	3	0.662790235629319	2.381	0.031	Molecular Function	GO:0016620	oxidoreductase activity, acting on the aldehyde or oxo group of donors, NAD or NADP as acceptor	0.366707712335894	0.662790235629319	0	3	3	96
GO:0015085 calcium ion transmembrane transporter activity	2	0.662819028472911	1.587	0.035	Molecular Function	GO:0015085	calcium ion transmembrane transporter activity	0.368081878516719	0.662819028472911	0	2	2	57
GO:0046983 protein dimerization activity	7	0.664883976369307	5.556	0.027	Molecular Function	GO:0046983	protein dimerization activity	0.371325358120369	0.664883976369307	4	3	7	261
GO:0016758 hexosyltransferase activity	3	0.664883976369307	2.381	0.031	Molecular Function	GO:0016758	hexosyltransferase activity	0.372874842519763	0.664883976369307	0	3	3	97
GO:0015318 inorganic molecular entity transmembrane transporter activity	11	0.664883976369307	8.730	0.025	Molecular Function	GO:0015318	inorganic molecular entity transmembrane transporter activity	0.37858222313977	0.664883976369307	2	9	11	432
GO:0015298 solute:cation antiporter activity	1	0.664883976369307	0.794	0.048	Molecular Function	GO:0015298	solute:cation antiporter activity	0.380128338948845	0.664883976369307	0	1	1	21
GO:0015926 glucosidase activity	1	0.664883976369307	0.794	0.048	Molecular Function	GO:0015926	glucosidase activity	0.380128338948845	0.664883976369307	0	1	1	21
GO:0016151 nickel cation binding	1	0.664883976369307	0.794	0.048	Molecular Function	GO:0016151	nickel cation binding	0.380128338948845	0.664883976369307	0	1	1	21
GO:0016408 C-acyltransferase activity	1	0.664883976369307	0.794	0.048	Molecular Function	GO:0016408	C-acyltransferase activity	0.380128338948845	0.664883976369307	0	1	1	21
GO:0030729 acetoacetate-CoA ligase activity	1	0.664883976369307	0.794	0.048	Molecular Function	GO:0030729	acetoacetate-CoA ligase activity	0.380128338948845	0.664883976369307	0	1	1	21
GO:0006520 cellular amino acid metabolic process	16	0.670125758093715	13.559	0.028	Biological Process	GO:0006520	cellular amino acid metabolic process	0.163550601682533	0.670125758093715	5	11	16	571
GO:0043436 oxoacid metabolic process	25	0.670125758093715	21.186	0.026	Biological Process	GO:0043436	oxoacid metabolic process	0.163774265204042	0.670125758093715	5	20	25	953
GO:0071944 cell periphery	21	0.670860897036774	27.273	0.021	Cellular Component	GO:0071944	cell periphery	0.107043501287795	0.670860897036774	6	15	21	978
GO:0033698 Rpd3L complex	1	0.670860897036774	1.299	0.143	Cellular Component	GO:0033698	Rpd3L complex	0.10952830972029	0.670860897036774	0	1	1	7
GO:0006739 NADP metabolic process	2	0.674515445895041	1.695	0.059	Biological Process	GO:0006739	NADP metabolic process	0.16567025092756	0.674515445895041	0	2	2	34
GO:0050768 negative regulation of neurogenesis	2	0.674515445895041	1.695	0.059	Biological Process	GO:0050768	negative regulation of neurogenesis	0.16567025092756	0.674515445895041	0	2	2	34
GO:0001837 epithelial to mesenchymal transition	1	0.674515445895041	0.847	0.111	Biological Process	GO:0001837	epithelial to mesenchymal transition	0.178034841670974	0.674515445895041	1	0	1	9
GO:0001938 positive regulation of endothelial cell proliferation	1	0.674515445895041	0.847	0.111	Biological Process	GO:0001938	positive regulation of endothelial cell proliferation	0.178034841670974	0.674515445895041	0	1	1	9
GO:0005985 sucrose metabolic process	1	0.674515445895041	0.847	0.111	Biological Process	GO:0005985	sucrose metabolic process	0.178034841670974	0.674515445895041	0	1	1	9
GO:0006313 transposition, DNA-mediated	1	0.674515445895041	0.847	0.111	Biological Process	GO:0006313	transposition, DNA-mediated	0.178034841670974	0.674515445895041	0	1	1	9
GO:0006829 zinc ion transport	1	0.674515445895041	0.847	0.111	Biological Process	GO:0006829	zinc ion transport	0.178034841670974	0.674515445895041	1	0	1	9
GO:0009093 cysteine catabolic process	1	0.674515445895041	0.847	0.111	Biological Process	GO:0009093	cysteine catabolic process	0.178034841670974	0.674515445895041	0	1	1	9
GO:0010225 response to UV-C	1	0.674515445895041	0.847	0.111	Biological Process	GO:0010225	response to UV-C	0.178034841670974	0.674515445895041	0	1	1	9
GO:0010656 negative regulation of muscle cell apoptotic process	1	0.674515445895041	0.847	0.111	Biological Process	GO:0010656	negative regulation of muscle cell apoptotic process	0.178034841670974	0.674515445895041	0	1	1	9
GO:0010672 regulation of transcription from RNA polymerase II promoter involved in meiotic cell cycle	1	0.674515445895041	0.847	0.111	Biological Process	GO:0010672	regulation of transcription from RNA polymerase II promoter involved in meiotic cell cycle	0.178034841670974	0.674515445895041	0	1	1	9
GO:0014009 glial cell proliferation	1	0.674515445895041	0.847	0.111	Biological Process	GO:0014009	glial cell proliferation	0.178034841670974	0.674515445895041	0	1	1	9
GO:0019413 acetate biosynthetic process	1	0.674515445895041	0.847	0.111	Biological Process	GO:0019413	acetate biosynthetic process	0.178034841670974	0.674515445895041	0	1	1	9
GO:0019568 arabinose catabolic process	1	0.674515445895041	0.847	0.111	Biological Process	GO:0019568	arabinose catabolic process	0.178034841670974	0.674515445895041	1	0	1	9
GO:0032418 lysosome localization	1	0.674515445895041	0.847	0.111	Biological Process	GO:0032418	lysosome localization	0.178034841670974	0.674515445895041	0	1	1	9
GO:0033559 unsaturated fatty acid metabolic process	1	0.674515445895041	0.847	0.111	Biological Process	GO:0033559	unsaturated fatty acid metabolic process	0.178034841670974	0.674515445895041	0	1	1	9
GO:0043558 regulation of translational initiation in response to stress	1	0.674515445895041	0.847	0.111	Biological Process	GO:0043558	regulation of translational initiation in response to stress	0.178034841670974	0.674515445895041	0	1	1	9
GO:0043921 modulation by host of viral transcription	1	0.674515445895041	0.847	0.111	Biological Process	GO:0043921	modulation by host of viral transcription	0.178034841670974	0.674515445895041	1	0	1	9
GO:0043922 negative regulation by host of viral transcription	1	0.674515445895041	0.847	0.111	Biological Process	GO:0043922	negative regulation by host of viral transcription	0.178034841670974	0.674515445895041	1	0	1	9
GO:0046329 negative regulation of JNK cascade	1	0.674515445895041	0.847	0.111	Biological Process	GO:0046329	negative regulation of JNK cascade	0.178034841670974	0.674515445895041	1	0	1	9
GO:0046330 positive regulation of JNK cascade	1	0.674515445895041	0.847	0.111	Biological Process	GO:0046330	positive regulation of JNK cascade	0.178034841670974	0.674515445895041	1	0	1	9
GO:0046782 regulation of viral transcription	1	0.674515445895041	0.847	0.111	Biological Process	GO:0046782	regulation of viral transcription	0.178034841670974	0.674515445895041	1	0	1	9
GO:0052312 modulation of transcription in other organism involved in symbiotic interaction	1	0.674515445895041	0.847	0.111	Biological Process	GO:0052312	modulation of transcription in other organism involved in symbiotic interaction	0.178034841670974	0.674515445895041	1	0	1	9
GO:0052472 modulation by host of symbiont transcription	1	0.674515445895041	0.847	0.111	Biological Process	GO:0052472	modulation by host of symbiont transcription	0.178034841670974	0.674515445895041	1	0	1	9
GO:0060992 response to fungicide	1	0.674515445895041	0.847	0.111	Biological Process	GO:0060992	response to fungicide	0.178034841670974	0.674515445895041	0	1	1	9
GO:0070536 protein K63-linked deubiquitination	1	0.674515445895041	0.847	0.111	Biological Process	GO:0070536	protein K63-linked deubiquitination	0.178034841670974	0.674515445895041	0	1	1	9
GO:0070900 mitochondrial tRNA modification	1	0.674515445895041	0.847	0.111	Biological Process	GO:0070900	mitochondrial tRNA modification	0.178034841670974	0.674515445895041	0	1	1	9
GO:0071243 cellular response to arsenic-containing substance	1	0.674515445895041	0.847	0.111	Biological Process	GO:0071243	cellular response to arsenic-containing substance	0.178034841670974	0.674515445895041	0	1	1	9
GO:0072337 modified amino acid transport	1	0.674515445895041	0.847	0.111	Biological Process	GO:0072337	modified amino acid transport	0.178034841670974	0.674515445895041	0	1	1	9
GO:0090398 cellular senescence	1	0.674515445895041	0.847	0.111	Biological Process	GO:0090398	cellular senescence	0.178034841670974	0.674515445895041	0	1	1	9
GO:0097734 extracellular exosome biogenesis	1	0.674515445895041	0.847	0.111	Biological Process	GO:0097734	extracellular exosome biogenesis	0.178034841670974	0.674515445895041	1	0	1	9
GO:0140112 extracellular vesicle biogenesis	1	0.674515445895041	0.847	0.111	Biological Process	GO:0140112	extracellular vesicle biogenesis	0.178034841670974	0.674515445895041	1	0	1	9
GO:1900864 mitochondrial RNA modification	1	0.674515445895041	0.847	0.111	Biological Process	GO:1900864	mitochondrial RNA modification	0.178034841670974	0.674515445895041	0	1	1	9
GO:1990182 exosomal secretion	1	0.674515445895041	0.847	0.111	Biological Process	GO:1990182	exosomal secretion	0.178034841670974	0.674515445895041	1	0	1	9
GO:0030170 pyridoxal phosphate binding	2	0.674831930096601	1.587	0.033	Molecular Function	GO:0030170	pyridoxal phosphate binding	0.392283381899342	0.674831930096601	1	1	2	60
GO:0070279 vitamin B6 binding	2	0.674831930096601	1.587	0.033	Molecular Function	GO:0070279	vitamin B6 binding	0.392283381899342	0.674831930096601	1	1	2	60
GO:0004024 alcohol dehydrogenase activity, zinc-dependent	1	0.674831930096601	0.794	0.045	Molecular Function	GO:0004024	alcohol dehydrogenase activity, zinc-dependent	0.394112909994941	0.674831930096601	0	1	1	22
GO:0004888 transmembrane signaling receptor activity	1	0.674831930096601	0.794	0.045	Molecular Function	GO:0004888	transmembrane signaling receptor activity	0.394112909994941	0.674831930096601	0	1	1	22
GO:0010181 FMN binding	1	0.674831930096601	0.794	0.045	Molecular Function	GO:0010181	FMN binding	0.394112909994941	0.674831930096601	0	1	1	22
GO:0070003 threonine-type peptidase activity	1	0.674831930096601	0.794	0.045	Molecular Function	GO:0070003	threonine-type peptidase activity	0.394112909994941	0.674831930096601	0	1	1	22
GO:0006082 organic acid metabolic process	25	0.680294952923607	21.186	0.026	Biological Process	GO:0006082	organic acid metabolic process	0.180347774725785	0.680294952923607	5	20	25	965
GO:0001568 blood vessel development	2	0.680294952923607	1.695	0.056	Biological Process	GO:0001568	blood vessel development	0.181125108225204	0.680294952923607	0	2	2	36
GO:0016575 histone deacetylation	2	0.680294952923607	1.695	0.056	Biological Process	GO:0016575	histone deacetylation	0.181125108225204	0.680294952923607	1	1	2	36
GO:2000765 regulation of cytoplasmic translation	2	0.680294952923607	1.695	0.056	Biological Process	GO:2000765	regulation of cytoplasmic translation	0.181125108225204	0.680294952923607	0	2	2	36
GO:0016709 oxidoreductase activity, acting on paired donors, with incorporation or reduction of molecular oxygen, NAD(P)H as one donor, and incorporation of one atom of oxygen	2	0.682961937048369	1.587	0.033	Molecular Function	GO:0016709	oxidoreductase activity, acting on paired donors, with incorporation or reduction of molecular oxygen, NAD(P)H as one donor, and incorporation of one atom of oxygen	0.400260479499659	0.682961937048369	0	2	2	61
GO:0051094 positive regulation of developmental process	6	0.690055883138482	5.085	0.034	Biological Process	GO:0051094	positive regulation of developmental process	0.184436005442453	0.690055883138482	1	5	6	178
GO:0006418 tRNA aminoacylation for protein translation	3	0.690055883138482	2.542	0.043	Biological Process	GO:0006418	tRNA aminoacylation for protein translation	0.185311154356337	0.690055883138482	1	2	3	69
GO:0043038 amino acid activation	3	0.690055883138482	2.542	0.043	Biological Process	GO:0043038	amino acid activation	0.185311154356337	0.690055883138482	1	2	3	69
GO:0043039 tRNA aminoacylation	3	0.690055883138482	2.542	0.043	Biological Process	GO:0043039	tRNA aminoacylation	0.185311154356337	0.690055883138482	1	2	3	69
GO:0004312 fatty acid synthase activity	2	0.694063811522662	1.587	0.032	Molecular Function	GO:0004312	fatty acid synthase activity	0.408189167842221	0.694063811522662	0	2	2	62
GO:0032872 regulation of stress-activated MAPK cascade	2	0.69905191645546	1.695	0.054	Biological Process	GO:0032872	regulation of stress-activated MAPK cascade	0.188932950393368	0.69905191645546	2	0	2	37
GO:0046777 protein autophosphorylation	2	0.69905191645546	1.695	0.054	Biological Process	GO:0046777	protein autophosphorylation	0.188932950393368	0.69905191645546	0	2	2	37
GO:0070302 regulation of stress-activated protein kinase signaling cascade	2	0.69905191645546	1.695	0.054	Biological Process	GO:0070302	regulation of stress-activated protein kinase signaling cascade	0.188932950393368	0.69905191645546	2	0	2	37
GO:0045597 positive regulation of cell differentiation	4	0.69968551504251	3.390	0.038	Biological Process	GO:0045597	positive regulation of cell differentiation	0.189629883012624	0.69968551504251	1	3	4	105
GO:0046394 carboxylic acid biosynthetic process	16	0.69968551504251	13.559	0.027	Biological Process	GO:0046394	carboxylic acid biosynthetic process	0.189908891949433	0.69968551504251	2	14	16	586
GO:0046942 carboxylic acid transport	6	0.701822648886101	5.085	0.033	Biological Process	GO:0046942	carboxylic acid transport	0.190985221608187	0.701822648886101	1	5	6	180
GO:0044282 small molecule catabolic process	11	0.701822648886101	9.322	0.029	Biological Process	GO:0044282	small molecule catabolic process	0.191296110162169	0.701822648886101	4	7	11	379
GO:0006449 regulation of translational termination	1	0.702694034050293	0.847	0.100	Biological Process	GO:0006449	regulation of translational termination	0.195763207359664	0.702694034050293	0	1	1	10
GO:0006522 alanine metabolic process	1	0.702694034050293	0.847	0.100	Biological Process	GO:0006522	alanine metabolic process	0.195763207359664	0.702694034050293	1	0	1	10
GO:0009078 pyruvate family amino acid metabolic process	1	0.702694034050293	0.847	0.100	Biological Process	GO:0009078	pyruvate family amino acid metabolic process	0.195763207359664	0.702694034050293	1	0	1	10
GO:0009292 genetic transfer	1	0.702694034050293	0.847	0.100	Biological Process	GO:0009292	genetic transfer	0.195763207359664	0.702694034050293	0	1	1	10
GO:0009414 response to water deprivation	1	0.702694034050293	0.847	0.100	Biological Process	GO:0009414	response to water deprivation	0.195763207359664	0.702694034050293	0	1	1	10
GO:0010595 positive regulation of endothelial cell migration	1	0.702694034050293	0.847	0.100	Biological Process	GO:0010595	positive regulation of endothelial cell migration	0.195763207359664	0.702694034050293	0	1	1	10
GO:0015696 ammonium transport	1	0.702694034050293	0.847	0.100	Biological Process	GO:0015696	ammonium transport	0.195763207359664	0.702694034050293	0	1	1	10
GO:0043605 cellular amide catabolic process	1	0.702694034050293	0.847	0.100	Biological Process	GO:0043605	cellular amide catabolic process	0.195763207359664	0.702694034050293	0	1	1	10
GO:0043619 regulation of transcription from RNA polymerase II promoter in response to oxidative stress	1	0.702694034050293	0.847	0.100	Biological Process	GO:0043619	regulation of transcription from RNA polymerase II promoter in response to oxidative stress	0.195763207359664	0.702694034050293	0	1	1	10
GO:0051270 regulation of cellular component movement	3	0.702694034050293	2.542	0.042	Biological Process	GO:0051270	regulation of cellular component movement	0.19627980948497	0.702694034050293	1	2	3	71
GO:0006476 protein deacetylation	2	0.702694034050293	1.695	0.053	Biological Process	GO:0006476	protein deacetylation	0.196786655884125	0.702694034050293	1	1	2	38
GO:0043523 regulation of neuron apoptotic process	2	0.702694034050293	1.695	0.053	Biological Process	GO:0043523	regulation of neuron apoptotic process	0.196786655884125	0.702694034050293	0	2	2	38
GO:0046365 monosaccharide catabolic process	2	0.702694034050293	1.695	0.053	Biological Process	GO:0046365	monosaccharide catabolic process	0.196786655884125	0.702694034050293	1	1	2	38
GO:0042887 amide transmembrane transporter activity	2	0.705003416948194	1.587	0.032	Molecular Function	GO:0042887	amide transmembrane transporter activity	0.416067590330082	0.705003416948194	0	2	2	63
GO:0004620 phospholipase activity	1	0.707045210124777	0.794	0.042	Molecular Function	GO:0004620	phospholipase activity	0.421149854919271	0.707045210124777	0	1	1	24
GO:0016846 carbon-sulfur lyase activity	1	0.707045210124777	0.794	0.042	Molecular Function	GO:0016846	carbon-sulfur lyase activity	0.421149854919271	0.707045210124777	0	1	1	24
GO:0016787 hydrolase activity	34	0.707045210124777	26.984	0.023	Molecular Function	GO:0016787	hydrolase activity	0.421619172430964	0.707045210124777	9	25	34	1451
GO:0006629 lipid metabolic process	18	0.70996631875256	15.254	0.027	Biological Process	GO:0006629	lipid metabolic process	0.202819451090304	0.70996631875256	2	16	18	678
GO:0001944 vasculature development	2	0.70996631875256	1.695	0.051	Biological Process	GO:0001944	vasculature development	0.204680691993978	0.70996631875256	0	2	2	39
GO:0048316 seed development	2	0.70996631875256	1.695	0.051	Biological Process	GO:0048316	seed development	0.204680691993978	0.70996631875256	0	2	2	39
GO:1901606 alpha-amino acid catabolic process	5	0.70996631875256	4.237	0.034	Biological Process	GO:1901606	alpha-amino acid catabolic process	0.205682338473534	0.70996631875256	3	2	5	146
GO:0000105 histidine biosynthetic process	2	0.70996631875256	1.695	0.050	Biological Process	GO:0000105	histidine biosynthetic process	0.212609739233329	0.70996631875256	2	0	2	40
GO:0010154 fruit development	2	0.70996631875256	1.695	0.050	Biological Process	GO:0010154	fruit development	0.212609739233329	0.70996631875256	0	2	2	40
GO:0071456 cellular response to hypoxia	2	0.70996631875256	1.695	0.050	Biological Process	GO:0071456	cellular response to hypoxia	0.212609739233329	0.70996631875256	0	2	2	40
GO:1901215 negative regulation of neuron death	2	0.70996631875256	1.695	0.050	Biological Process	GO:1901215	negative regulation of neuron death	0.212609739233329	0.70996631875256	0	2	2	40
GO:0006553 lysine metabolic process	3	0.70996631875256	2.542	0.041	Biological Process	GO:0006553	lysine metabolic process	0.213021342698362	0.70996631875256	1	2	3	74
GO:0009072 aromatic amino acid family metabolic process	3	0.70996631875256	2.542	0.041	Biological Process	GO:0009072	aromatic amino acid family metabolic process	0.213021342698362	0.70996631875256	1	2	3	74
GO:0001936 regulation of endothelial cell proliferation	1	0.70996631875256	0.847	0.091	Biological Process	GO:0001936	regulation of endothelial cell proliferation	0.213112374001631	0.70996631875256	0	1	1	11
GO:0006103 2-oxoglutarate metabolic process	1	0.70996631875256	0.847	0.091	Biological Process	GO:0006103	2-oxoglutarate metabolic process	0.213112374001631	0.70996631875256	1	0	1	11
GO:0006538 glutamate catabolic process	1	0.70996631875256	0.847	0.091	Biological Process	GO:0006538	glutamate catabolic process	0.213112374001631	0.70996631875256	1	0	1	11
GO:0009415 response to water	1	0.70996631875256	0.847	0.091	Biological Process	GO:0009415	response to water	0.213112374001631	0.70996631875256	0	1	1	11
GO:0010634 positive regulation of epithelial cell migration	1	0.70996631875256	0.847	0.091	Biological Process	GO:0010634	positive regulation of epithelial cell migration	0.213112374001631	0.70996631875256	0	1	1	11
GO:0010657 muscle cell apoptotic process	1	0.70996631875256	0.847	0.091	Biological Process	GO:0010657	muscle cell apoptotic process	0.213112374001631	0.70996631875256	0	1	1	11
GO:0010660 regulation of muscle cell apoptotic process	1	0.70996631875256	0.847	0.091	Biological Process	GO:0010660	regulation of muscle cell apoptotic process	0.213112374001631	0.70996631875256	0	1	1	11
GO:0017015 regulation of transforming growth factor beta receptor signaling pathway	1	0.70996631875256	0.847	0.091	Biological Process	GO:0017015	regulation of transforming growth factor beta receptor signaling pathway	0.213112374001631	0.70996631875256	1	0	1	11
GO:0019083 viral transcription	1	0.70996631875256	0.847	0.091	Biological Process	GO:0019083	viral transcription	0.213112374001631	0.70996631875256	1	0	1	11
GO:0019566 arabinose metabolic process	1	0.70996631875256	0.847	0.091	Biological Process	GO:0019566	arabinose metabolic process	0.213112374001631	0.70996631875256	1	0	1	11
GO:0042633 hair cycle	1	0.70996631875256	0.847	0.091	Biological Process	GO:0042633	hair cycle	0.213112374001631	0.70996631875256	0	1	1	11
GO:0043534 blood vessel endothelial cell migration	1	0.70996631875256	0.847	0.091	Biological Process	GO:0043534	blood vessel endothelial cell migration	0.213112374001631	0.70996631875256	0	1	1	11
GO:0043535 regulation of blood vessel endothelial cell migration	1	0.70996631875256	0.847	0.091	Biological Process	GO:0043535	regulation of blood vessel endothelial cell migration	0.213112374001631	0.70996631875256	0	1	1	11
GO:0044793 negative regulation by host of viral process	1	0.70996631875256	0.847	0.091	Biological Process	GO:0044793	negative regulation by host of viral process	0.213112374001631	0.70996631875256	1	0	1	11
GO:0046949 fatty-acyl-CoA biosynthetic process	1	0.70996631875256	0.847	0.091	Biological Process	GO:0046949	fatty-acyl-CoA biosynthetic process	0.213112374001631	0.70996631875256	0	1	1	11
GO:0048762 mesenchymal cell differentiation	1	0.70996631875256	0.847	0.091	Biological Process	GO:0048762	mesenchymal cell differentiation	0.213112374001631	0.70996631875256	1	0	1	11
GO:0052698 ergothioneine metabolic process	1	0.70996631875256	0.847	0.091	Biological Process	GO:0052698	ergothioneine metabolic process	0.213112374001631	0.70996631875256	0	1	1	11
GO:0052699 ergothioneine biosynthetic process	1	0.70996631875256	0.847	0.091	Biological Process	GO:0052699	ergothioneine biosynthetic process	0.213112374001631	0.70996631875256	0	1	1	11
GO:0052701 cellular modified histidine metabolic process	1	0.70996631875256	0.847	0.091	Biological Process	GO:0052701	cellular modified histidine metabolic process	0.213112374001631	0.70996631875256	0	1	1	11
GO:0052703 cellular modified histidine biosynthetic process	1	0.70996631875256	0.847	0.091	Biological Process	GO:0052703	cellular modified histidine biosynthetic process	0.213112374001631	0.70996631875256	0	1	1	11
GO:0071108 protein K48-linked deubiquitination	1	0.70996631875256	0.847	0.091	Biological Process	GO:0071108	protein K48-linked deubiquitination	0.213112374001631	0.70996631875256	0	1	1	11
GO:0075306 regulation of conidium formation	1	0.70996631875256	0.847	0.091	Biological Process	GO:0075306	regulation of conidium formation	0.213112374001631	0.70996631875256	0	1	1	11
GO:0090100 positive regulation of transmembrane receptor protein serine/threonine kinase signaling pathway	1	0.70996631875256	0.847	0.091	Biological Process	GO:0090100	positive regulation of transmembrane receptor protein serine/threonine kinase signaling pathway	0.213112374001631	0.70996631875256	1	0	1	11
GO:0090646 mitochondrial tRNA processing	1	0.70996631875256	0.847	0.091	Biological Process	GO:0090646	mitochondrial tRNA processing	0.213112374001631	0.70996631875256	0	1	1	11
GO:1903844 regulation of cellular response to transforming growth factor beta stimulus	1	0.70996631875256	0.847	0.091	Biological Process	GO:1903844	regulation of cellular response to transforming growth factor beta stimulus	0.213112374001631	0.70996631875256	1	0	1	11
GO:0042600 egg chorion	1	0.71583871117681	1.299	0.125	Cellular Component	GO:0042600	egg chorion	0.124176102959243	0.71583871117681	0	1	1	8
GO:0043235 receptor complex	1	0.71583871117681	1.299	0.125	Cellular Component	GO:0043235	receptor complex	0.124176102959243	0.71583871117681	1	0	1	8
GO:0003700 DNA-binding transcription factor activity	9	0.720739452198452	7.143	0.025	Molecular Function	GO:0003700	DNA-binding transcription factor activity	0.433730321150868	0.720739452198452	3	6	9	364
GO:0046527 glucosyltransferase activity	1	0.720739452198452	0.794	0.040	Molecular Function	GO:0046527	glucosyltransferase activity	0.434215981447428	0.720739452198452	0	1	1	25
GO:0050218 propionate-CoA ligase activity	1	0.720739452198452	0.794	0.040	Molecular Function	GO:0050218	propionate-CoA ligase activity	0.434215981447428	0.720739452198452	0	1	1	25
GO:0042803 protein homodimerization activity	4	0.722377570805925	3.175	0.026	Molecular Function	GO:0042803	protein homodimerization activity	0.44239540707957	0.722377570805925	2	2	4	151
GO:0000981 DNA-binding transcription factor activity, RNA polymerase II-specific	6	0.722377570805925	4.762	0.025	Molecular Function	GO:0000981	DNA-binding transcription factor activity, RNA polymerase II-specific	0.442968012972566	0.722377570805925	2	4	6	237
GO:0016651 oxidoreductase activity, acting on NAD(P)H	3	0.722377570805925	2.381	0.028	Molecular Function	GO:0016651	oxidoreductase activity, acting on NAD(P)H	0.445686343838264	0.722377570805925	0	3	3	109
GO:0004355 glutamate synthase (NADPH) activity	1	0.722377570805925	0.794	0.038	Molecular Function	GO:0004355	glutamate synthase (NADPH) activity	0.446989460454349	0.722377570805925	0	1	1	26
GO:0005262 calcium channel activity	1	0.722377570805925	0.794	0.038	Molecular Function	GO:0005262	calcium channel activity	0.446989460454349	0.722377570805925	0	1	1	26
GO:0046406 magnesium protoporphyrin IX methyltransferase activity	1	0.722377570805925	0.794	0.038	Molecular Function	GO:0046406	magnesium protoporphyrin IX methyltransferase activity	0.446989460454349	0.722377570805925	0	1	1	26
GO:1902936 phosphatidylinositol bisphosphate binding	1	0.722377570805925	0.794	0.038	Molecular Function	GO:1902936	phosphatidylinositol bisphosphate binding	0.446989460454349	0.722377570805925	1	0	1	26
GO:0016866 intramolecular transferase activity	2	0.722377570805925	1.587	0.030	Molecular Function	GO:0016866	intramolecular transferase activity	0.447045136031536	0.722377570805925	0	2	2	67
GO:0015075 ion transmembrane transporter activity	11	0.724109584945554	8.730	0.024	Molecular Function	GO:0015075	ion transmembrane transporter activity	0.449600828357588	0.724109584945554	2	9	11	456
GO:0010721 negative regulation of cell development	2	0.729218522696277	1.695	0.049	Biological Process	GO:0010721	negative regulation of cell development	0.220568684840852	0.729218522696277	0	2	2	41
GO:0042542 response to hydrogen peroxide	2	0.729218522696277	1.695	0.049	Biological Process	GO:0042542	response to hydrogen peroxide	0.220568684840852	0.729218522696277	0	2	2	41
GO:0043937 regulation of sporulation	2	0.729218522696277	1.695	0.049	Biological Process	GO:0043937	regulation of sporulation	0.220568684840852	0.729218522696277	0	2	2	41
GO:0051402 neuron apoptotic process	2	0.729218522696277	1.695	0.049	Biological Process	GO:0051402	neuron apoptotic process	0.220568684840852	0.729218522696277	0	2	2	41
GO:0016903 oxidoreductase activity, acting on the aldehyde or oxo group of donors	3	0.734452949646339	2.381	0.027	Molecular Function	GO:0016903	oxidoreductase activity, acting on the aldehyde or oxo group of donors	0.457528066992801	0.734452949646339	0	3	3	111
GO:0036294 cellular response to decreased oxygen levels	2	0.738242027286524	1.695	0.048	Biological Process	GO:0036294	cellular response to decreased oxygen levels	0.228552616474529	0.738242027286524	0	2	2	42
GO:0046686 response to cadmium ion	2	0.738242027286524	1.695	0.048	Biological Process	GO:0046686	response to cadmium ion	0.228552616474529	0.738242027286524	0	2	2	42
GO:0009102 biotin biosynthetic process	3	0.738242027286524	2.542	0.039	Biological Process	GO:0009102	biotin biosynthetic process	0.230061949231361	0.738242027286524	0	3	3	77
GO:0000098 sulfur amino acid catabolic process	1	0.738242027286524	0.847	0.083	Biological Process	GO:0000098	sulfur amino acid catabolic process	0.230090384582689	0.738242027286524	0	1	1	12
GO:0001906 cell killing	1	0.738242027286524	0.847	0.083	Biological Process	GO:0001906	cell killing	0.230090384582689	0.738242027286524	1	0	1	12
GO:0001935 endothelial cell proliferation	1	0.738242027286524	0.847	0.083	Biological Process	GO:0001935	endothelial cell proliferation	0.230090384582689	0.738242027286524	0	1	1	12
GO:0010447 response to acidic pH	1	0.738242027286524	0.847	0.083	Biological Process	GO:0010447	response to acidic pH	0.230090384582689	0.738242027286524	0	1	1	12
GO:0034389 lipid droplet organization	1	0.738242027286524	0.847	0.083	Biological Process	GO:0034389	lipid droplet organization	0.230090384582689	0.738242027286524	0	1	1	12
GO:0035337 fatty-acyl-CoA metabolic process	1	0.738242027286524	0.847	0.083	Biological Process	GO:0035337	fatty-acyl-CoA metabolic process	0.230090384582689	0.738242027286524	0	1	1	12
GO:0035725 sodium ion transmembrane transport	1	0.738242027286524	0.847	0.083	Biological Process	GO:0035725	sodium ion transmembrane transport	0.230090384582689	0.738242027286524	0	1	1	12
GO:0043555 regulation of translation in response to stress	1	0.738242027286524	0.847	0.083	Biological Process	GO:0043555	regulation of translation in response to stress	0.230090384582689	0.738242027286524	0	1	1	12
GO:0045806 negative regulation of endocytosis	1	0.738242027286524	0.847	0.083	Biological Process	GO:0045806	negative regulation of endocytosis	0.230090384582689	0.738242027286524	1	0	1	12
GO:0050679 positive regulation of epithelial cell proliferation	1	0.738242027286524	0.847	0.083	Biological Process	GO:0050679	positive regulation of epithelial cell proliferation	0.230090384582689	0.738242027286524	0	1	1	12
GO:0051353 positive regulation of oxidoreductase activity	1	0.738242027286524	0.847	0.083	Biological Process	GO:0051353	positive regulation of oxidoreductase activity	0.230090384582689	0.738242027286524	0	1	1	12
GO:0071073 positive regulation of phospholipid biosynthetic process	1	0.738242027286524	0.847	0.083	Biological Process	GO:0071073	positive regulation of phospholipid biosynthetic process	0.230090384582689	0.738242027286524	0	1	1	12
GO:0097421 liver regeneration	1	0.738242027286524	0.847	0.083	Biological Process	GO:0097421	liver regeneration	0.230090384582689	0.738242027286524	0	1	1	12
GO:0032787 monocarboxylic acid metabolic process	14	0.745569432314483	11.864	0.027	Biological Process	GO:0032787	monocarboxylic acid metabolic process	0.232802876220106	0.745569432314483	0	14	14	523
GO:0016874 ligase activity	6	0.747333155966587	4.762	0.025	Molecular Function	GO:0016874	ligase activity	0.467083222479117	0.747333155966587	1	5	6	243
GO:0008170 N-methyltransferase activity	2	0.749023496869447	1.587	0.029	Molecular Function	GO:0008170	N-methyltransferase activity	0.469674569758301	0.749023496869447	0	2	2	70
GO:0016922 nuclear receptor binding	1	0.749778373525397	0.794	0.036	Molecular Function	GO:0016922	nuclear receptor binding	0.471684345639953	0.749778373525397	1	0	1	28
GO:0009250 glucan biosynthetic process	2	0.750679385317783	1.695	0.047	Biological Process	GO:0009250	glucan biosynthetic process	0.236556816074839	0.750679385317783	0	2	2	43
GO:0018364 peptidyl-glutamine methylation	2	0.750679385317783	1.695	0.047	Biological Process	GO:0018364	peptidyl-glutamine methylation	0.236556816074839	0.750679385317783	0	2	2	43
GO:0019184 nonribosomal peptide biosynthetic process	2	0.750679385317783	1.695	0.047	Biological Process	GO:0019184	nonribosomal peptide biosynthetic process	0.236556816074839	0.750679385317783	0	2	2	43
GO:0035601 protein deacylation	2	0.750679385317783	1.695	0.047	Biological Process	GO:0035601	protein deacylation	0.236556816074839	0.750679385317783	1	1	2	43
GO:2001233 regulation of apoptotic signaling pathway	2	0.750679385317783	1.695	0.047	Biological Process	GO:2001233	regulation of apoptotic signaling pathway	0.236556816074839	0.750679385317783	0	2	2	43
GO:0046914 transition metal ion binding	15	0.754011967133182	11.905	0.023	Molecular Function	GO:0046914	transition metal ion binding	0.480645077662614	0.754011967133182	4	11	15	643
GO:0004022 alcohol dehydrogenase (NAD+) activity	1	0.754011967133182	0.794	0.034	Molecular Function	GO:0004022	alcohol dehydrogenase (NAD+) activity	0.483618331378455	0.754011967133182	0	1	1	29
GO:0008689 3-demethylubiquinone-9 3-O-methyltransferase activity	1	0.754011967133182	0.794	0.034	Molecular Function	GO:0008689	3-demethylubiquinone-9 3-O-methyltransferase activity	0.483618331378455	0.754011967133182	0	1	1	29
GO:0016417 S-acyltransferase activity	1	0.754011967133182	0.794	0.034	Molecular Function	GO:0016417	S-acyltransferase activity	0.483618331378455	0.754011967133182	0	1	1	29
GO:0018455 alcohol dehydrogenase [NAD(P)+] activity	1	0.754011967133182	0.794	0.034	Molecular Function	GO:0018455	alcohol dehydrogenase [NAD(P)+] activity	0.483618331378455	0.754011967133182	0	1	1	29
GO:0061542 3-demethylubiquinol-n 3-O-methyltransferase activity	1	0.754011967133182	0.794	0.034	Molecular Function	GO:0061542	3-demethylubiquinol-n 3-O-methyltransferase activity	0.483618331378455	0.754011967133182	0	1	1	29
GO:0006768 biotin metabolic process	3	0.75664936753158	2.542	0.038	Biological Process	GO:0006768	biotin metabolic process	0.241562997021626	0.75664936753158	0	3	3	79
GO:0006633 fatty acid biosynthetic process	4	0.75664936753158	3.390	0.034	Biological Process	GO:0006633	fatty acid biosynthetic process	0.244240578349437	0.75664936753158	0	4	4	117
GO:0002097 tRNA wobble base modification	2	0.75664936753158	1.695	0.045	Biological Process	GO:0002097	tRNA wobble base modification	0.244576753895722	0.75664936753158	1	1	2	44
GO:0098732 macromolecule deacylation	2	0.75664936753158	1.695	0.045	Biological Process	GO:0098732	macromolecule deacylation	0.244576753895722	0.75664936753158	1	1	2	44
GO:0001172 transcription, RNA-templated	1	0.75664936753158	0.847	0.077	Biological Process	GO:0001172	transcription, RNA-templated	0.246705112932953	0.75664936753158	0	1	1	13
GO:0001818 negative regulation of cytokine production	1	0.75664936753158	0.847	0.077	Biological Process	GO:0001818	negative regulation of cytokine production	0.246705112932953	0.75664936753158	0	1	1	13
GO:0010594 regulation of endothelial cell migration	1	0.75664936753158	0.847	0.077	Biological Process	GO:0010594	regulation of endothelial cell migration	0.246705112932953	0.75664936753158	0	1	1	13
GO:0014013 regulation of gliogenesis	1	0.75664936753158	0.847	0.077	Biological Process	GO:0014013	regulation of gliogenesis	0.246705112932953	0.75664936753158	0	1	1	13
GO:0018410 C-terminal protein amino acid modification	1	0.75664936753158	0.847	0.077	Biological Process	GO:0018410	C-terminal protein amino acid modification	0.246705112932953	0.75664936753158	0	1	1	13
GO:0030422 production of siRNA involved in RNA interference	1	0.75664936753158	0.847	0.077	Biological Process	GO:0030422	production of siRNA involved in RNA interference	0.246705112932953	0.75664936753158	0	1	1	13
GO:0032092 positive regulation of protein binding	1	0.75664936753158	0.847	0.077	Biological Process	GO:0032092	positive regulation of protein binding	0.246705112932953	0.75664936753158	0	1	1	13
GO:0032873 negative regulation of stress-activated MAPK cascade	1	0.75664936753158	0.847	0.077	Biological Process	GO:0032873	negative regulation of stress-activated MAPK cascade	0.246705112932953	0.75664936753158	1	0	1	13
GO:0040018 positive regulation of multicellular organism growth	1	0.75664936753158	0.847	0.077	Biological Process	GO:0040018	positive regulation of multicellular organism growth	0.246705112932953	0.75664936753158	0	1	1	13
GO:0042538 hyperosmotic salinity response	1	0.75664936753158	0.847	0.077	Biological Process	GO:0042538	hyperosmotic salinity response	0.246705112932953	0.75664936753158	0	1	1	13
GO:0045948 positive regulation of translational initiation	1	0.75664936753158	0.847	0.077	Biological Process	GO:0045948	positive regulation of translational initiation	0.246705112932953	0.75664936753158	0	1	1	13
GO:0048260 positive regulation of receptor-mediated endocytosis	1	0.75664936753158	0.847	0.077	Biological Process	GO:0048260	positive regulation of receptor-mediated endocytosis	0.246705112932953	0.75664936753158	1	0	1	13
GO:0051037 regulation of transcription involved in meiotic cell cycle	1	0.75664936753158	0.847	0.077	Biological Process	GO:0051037	regulation of transcription involved in meiotic cell cycle	0.246705112932953	0.75664936753158	0	1	1	13
GO:0070200 establishment of protein localization to telomere	1	0.75664936753158	0.847	0.077	Biological Process	GO:0070200	establishment of protein localization to telomere	0.246705112932953	0.75664936753158	0	1	1	13
GO:0070303 negative regulation of stress-activated protein kinase signaling cascade	1	0.75664936753158	0.847	0.077	Biological Process	GO:0070303	negative regulation of stress-activated protein kinase signaling cascade	0.246705112932953	0.75664936753158	1	0	1	13
GO:0016655 oxidoreductase activity, acting on NAD(P)H, quinone or similar compound as acceptor	2	0.759928395573226	1.587	0.027	Molecular Function	GO:0016655	oxidoreductase activity, acting on NAD(P)H, quinone or similar compound as acceptor	0.491750161118829	0.759928395573226	0	2	2	73
GO:0070566 adenylyltransferase activity	2	0.759928395573226	1.587	0.027	Molecular Function	GO:0070566	adenylyltransferase activity	0.491750161118829	0.759928395573226	0	2	2	73
GO:0042578 phosphoric ester hydrolase activity	4	0.759928395573226	3.175	0.025	Molecular Function	GO:0042578	phosphoric ester hydrolase activity	0.49208478074004	0.759928395573226	2	2	4	161
GO:0008171 O-methyltransferase activity	2	0.768147407369299	1.587	0.027	Molecular Function	GO:0008171	O-methyltransferase activity	0.498981000278828	0.768147407369299	0	2	2	74
GO:0044853 plasma membrane raft	1	0.768773365819506	1.299	0.111	Cellular Component	GO:0044853	plasma membrane raft	0.138586026051579	0.768773365819506	0	1	1	9
GO:0000408 EKC/KEOPS complex	1	0.768773365819506	1.299	0.100	Cellular Component	GO:0000408	EKC/KEOPS complex	0.152761891833591	0.768773365819506	0	1	1	10
GO:0005628 prospore membrane	2	0.768773365819506	2.597	0.047	Cellular Component	GO:0005628	prospore membrane	0.156620839004882	0.768773365819506	2	0	2	43
GO:0042764 ascospore-type prospore	2	0.768773365819506	2.597	0.043	Cellular Component	GO:0042764	ascospore-type prospore	0.174129334968216	0.768773365819506	2	0	2	46
GO:0042763 intracellular immature spore	2	0.768773365819506	2.597	0.043	Cellular Component	GO:0042763	intracellular immature spore	0.180036176410481	0.768773365819506	2	0	2	47
GO:0005925 focal adhesion	1	0.768773365819506	1.299	0.083	Cellular Component	GO:0005925	focal adhesion	0.180426402182129	0.768773365819506	1	0	1	12
GO:0042170 plastid membrane	1	0.768773365819506	1.299	0.083	Cellular Component	GO:0042170	plastid membrane	0.180426402182129	0.768773365819506	0	1	1	12
GO:0065010 extracellular membrane-bounded organelle	1	0.768773365819506	1.299	0.083	Cellular Component	GO:0065010	extracellular membrane-bounded organelle	0.180426402182129	0.768773365819506	1	0	1	12
GO:0070062 extracellular exosome	1	0.768773365819506	1.299	0.083	Cellular Component	GO:0070062	extracellular exosome	0.180426402182129	0.768773365819506	1	0	1	12
GO:0070210 Rpd3L-Expanded complex	1	0.768773365819506	1.299	0.083	Cellular Component	GO:0070210	Rpd3L-Expanded complex	0.180426402182129	0.768773365819506	0	1	1	12
GO:1903561 extracellular vesicle	1	0.768773365819506	1.299	0.083	Cellular Component	GO:1903561	extracellular vesicle	0.180426402182129	0.768773365819506	1	0	1	12
GO:1990816 vacuole-mitochondrion membrane contact site	1	0.768773365819506	1.299	0.083	Cellular Component	GO:1990816	vacuole-mitochondrion membrane contact site	0.180426402182129	0.768773365819506	0	1	1	12
GO:0043650 dicarboxylic acid biosynthetic process	3	0.7744706200193	2.542	0.037	Biological Process	GO:0043650	dicarboxylic acid biosynthetic process	0.258988564512042	0.7744706200193	1	2	3	82
GO:0006898 receptor-mediated endocytosis	2	0.7744706200193	1.695	0.043	Biological Process	GO:0006898	receptor-mediated endocytosis	0.260646632108199	0.7744706200193	2	0	2	46
GO:0006548 histidine catabolic process	1	0.7744706200193	0.847	0.071	Biological Process	GO:0006548	histidine catabolic process	0.262964267254137	0.7744706200193	0	1	1	14
GO:0006656 phosphatidylcholine biosynthetic process	1	0.7744706200193	0.847	0.071	Biological Process	GO:0006656	phosphatidylcholine biosynthetic process	0.262964267254137	0.7744706200193	0	1	1	14
GO:0007519 skeletal muscle tissue development	1	0.7744706200193	0.847	0.071	Biological Process	GO:0007519	skeletal muscle tissue development	0.262964267254137	0.7744706200193	1	0	1	14
GO:0008614 pyridoxine metabolic process	1	0.7744706200193	0.847	0.071	Biological Process	GO:0008614	pyridoxine metabolic process	0.262964267254137	0.7744706200193	0	1	1	14
GO:0008615 pyridoxine biosynthetic process	1	0.7744706200193	0.847	0.071	Biological Process	GO:0008615	pyridoxine biosynthetic process	0.262964267254137	0.7744706200193	0	1	1	14
GO:0009395 phospholipid catabolic process	1	0.7744706200193	0.847	0.071	Biological Process	GO:0009395	phospholipid catabolic process	0.262964267254137	0.7744706200193	1	0	1	14
GO:0018027 peptidyl-lysine dimethylation	1	0.7744706200193	0.847	0.071	Biological Process	GO:0018027	peptidyl-lysine dimethylation	0.262964267254137	0.7744706200193	0	1	1	14
GO:0019509 L-methionine salvage from methylthioadenosine	1	0.7744706200193	0.847	0.071	Biological Process	GO:0019509	L-methionine salvage from methylthioadenosine	0.262964267254137	0.7744706200193	1	0	1	14
GO:0034305 regulation of asexual sporulation	1	0.7744706200193	0.847	0.071	Biological Process	GO:0034305	regulation of asexual sporulation	0.262964267254137	0.7744706200193	0	1	1	14
GO:0034764 positive regulation of transmembrane transport	1	0.7744706200193	0.847	0.071	Biological Process	GO:0034764	positive regulation of transmembrane transport	0.262964267254137	0.7744706200193	0	1	1	14
GO:0042304 regulation of fatty acid biosynthetic process	1	0.7744706200193	0.847	0.071	Biological Process	GO:0042304	regulation of fatty acid biosynthetic process	0.262964267254137	0.7744706200193	0	1	1	14
GO:0042732 D-xylose metabolic process	1	0.7744706200193	0.847	0.071	Biological Process	GO:0042732	D-xylose metabolic process	0.262964267254137	0.7744706200193	1	0	1	14
GO:0043542 endothelial cell migration	1	0.7744706200193	0.847	0.071	Biological Process	GO:0043542	endothelial cell migration	0.262964267254137	0.7744706200193	0	1	1	14
GO:0043938 positive regulation of sporulation	1	0.7744706200193	0.847	0.071	Biological Process	GO:0043938	positive regulation of sporulation	0.262964267254137	0.7744706200193	0	1	1	14
GO:0045540 regulation of cholesterol biosynthetic process	1	0.7744706200193	0.847	0.071	Biological Process	GO:0045540	regulation of cholesterol biosynthetic process	0.262964267254137	0.7744706200193	0	1	1	14
GO:0045665 negative regulation of neuron differentiation	1	0.7744706200193	0.847	0.071	Biological Process	GO:0045665	negative regulation of neuron differentiation	0.262964267254137	0.7744706200193	0	1	1	14
GO:0046503 glycerolipid catabolic process	1	0.7744706200193	0.847	0.071	Biological Process	GO:0046503	glycerolipid catabolic process	0.262964267254137	0.7744706200193	1	0	1	14
GO:0090181 regulation of cholesterol metabolic process	1	0.7744706200193	0.847	0.071	Biological Process	GO:0090181	regulation of cholesterol metabolic process	0.262964267254137	0.7744706200193	0	1	1	14
GO:1901570 fatty acid derivative biosynthetic process	1	0.7744706200193	0.847	0.071	Biological Process	GO:1901570	fatty acid derivative biosynthetic process	0.262964267254137	0.7744706200193	0	1	1	14
GO:0033865 nucleoside bisphosphate metabolic process	4	0.7744706200193	3.390	0.033	Biological Process	GO:0033865	nucleoside bisphosphate metabolic process	0.263204218764466	0.7744706200193	0	4	4	121
GO:0033875 ribonucleoside bisphosphate metabolic process	4	0.7744706200193	3.390	0.033	Biological Process	GO:0033875	ribonucleoside bisphosphate metabolic process	0.263204218764466	0.7744706200193	0	4	4	121
GO:0034032 purine nucleoside bisphosphate metabolic process	4	0.7744706200193	3.390	0.033	Biological Process	GO:0034032	purine nucleoside bisphosphate metabolic process	0.263204218764466	0.7744706200193	0	4	4	121
GO:0004190 aspartic-type endopeptidase activity	1	0.775124215148949	0.794	0.032	Molecular Function	GO:0004190	aspartic-type endopeptidase activity	0.506689804574826	0.775124215148949	0	1	1	31
GO:0070001 aspartic-type peptidase activity	1	0.775124215148949	0.794	0.032	Molecular Function	GO:0070001	aspartic-type peptidase activity	0.506689804574826	0.775124215148949	0	1	1	31
GO:0035578 azurophil granule lumen	1	0.775689498405141	1.299	0.077	Cellular Component	GO:0035578	azurophil granule lumen	0.193922374601285	0.775689498405141	1	0	1	13
GO:0043230 extracellular organelle	1	0.775689498405141	1.299	0.077	Cellular Component	GO:0043230	extracellular organelle	0.193922374601285	0.775689498405141	1	0	1	13
GO:0070822 Sin3-type complex	1	0.775689498405141	1.299	0.077	Cellular Component	GO:0070822	Sin3-type complex	0.193922374601285	0.775689498405141	0	1	1	13
GO:0016831 carboxy-lyase activity	2	0.775905508738372	1.587	0.026	Molecular Function	GO:0016831	carboxy-lyase activity	0.513246199514106	0.775905508738372	1	1	2	76
GO:0016407 acetyltransferase activity	3	0.775905508738372	2.381	0.025	Molecular Function	GO:0016407	acetyltransferase activity	0.515031803986704	0.775905508738372	2	1	3	121
GO:0003954 NADH dehydrogenase activity	1	0.775905508738372	0.794	0.031	Molecular Function	GO:0003954	NADH dehydrogenase activity	0.517839057422103	0.775905508738372	0	1	1	32
GO:0016278 lysine N-methyltransferase activity	1	0.775905508738372	0.794	0.031	Molecular Function	GO:0016278	lysine N-methyltransferase activity	0.517839057422103	0.775905508738372	0	1	1	32
GO:0016279 protein-lysine N-methyltransferase activity	1	0.775905508738372	0.794	0.031	Molecular Function	GO:0016279	protein-lysine N-methyltransferase activity	0.517839057422103	0.775905508738372	0	1	1	32
GO:0016814 hydrolase activity, acting on carbon-nitrogen (but not peptide) bonds, in cyclic amidines	1	0.775905508738372	0.794	0.031	Molecular Function	GO:0016814	hydrolase activity, acting on carbon-nitrogen (but not peptide) bonds, in cyclic amidines	0.517839057422103	0.775905508738372	0	1	1	32
GO:0022853 active ion transmembrane transporter activity	6	0.775905508738372	4.762	0.023	Molecular Function	GO:0022853	active ion transmembrane transporter activity	0.518330319362109	0.775905508738372	1	5	6	256
GO:0000276 mitochondrial proton-transporting ATP synthase complex, coupling factor F(o)	1	0.777385932567259	1.299	0.071	Cellular Component	GO:0000276	mitochondrial proton-transporting ATP synthase complex, coupling factor F(o)	0.207198947254911	0.777385932567259	0	1	1	14
GO:0016593 Cdc73/Paf1 complex	1	0.777385932567259	1.299	0.071	Cellular Component	GO:0016593	Cdc73/Paf1 complex	0.207198947254911	0.777385932567259	0	1	1	14
GO:0030055 cell-substrate junction	1	0.777385932567259	1.299	0.071	Cellular Component	GO:0030055	cell-substrate junction	0.207198947254911	0.777385932567259	1	0	1	14
GO:1902555 endoribonuclease complex	1	0.777385932567259	1.299	0.067	Cellular Component	GO:1902555	endoribonuclease complex	0.220259640678396	0.777385932567259	1	0	1	15
GO:1905348 endonuclease complex	1	0.777385932567259	1.299	0.067	Cellular Component	GO:1905348	endonuclease complex	0.220259640678396	0.777385932567259	1	0	1	15
GO:0031983 vesicle lumen	2	0.777385932567259	2.597	0.037	Cellular Component	GO:0031983	vesicle lumen	0.222110266447788	0.777385932567259	1	1	2	54
GO:0060205 cytoplasmic vesicle lumen	2	0.777385932567259	2.597	0.037	Cellular Component	GO:0060205	cytoplasmic vesicle lumen	0.222110266447788	0.777385932567259	1	1	2	54
GO:0009311 oligosaccharide metabolic process	3	0.777956688729549	2.542	0.036	Biological Process	GO:0009311	oligosaccharide metabolic process	0.264836319567506	0.777956688729549	0	3	3	83
GO:0009404 toxin metabolic process	2	0.7866147020557	1.695	0.043	Biological Process	GO:0009404	toxin metabolic process	0.268688403117358	0.7866147020557	1	1	2	47
GO:0051961 negative regulation of nervous system development	2	0.7866147020557	1.695	0.043	Biological Process	GO:0051961	negative regulation of nervous system development	0.268688403117358	0.7866147020557	0	2	2	47
GO:0008080 N-acetyltransferase activity	2	0.786659395429007	1.587	0.026	Molecular Function	GO:0008080	N-acetyltransferase activity	0.527244834723676	0.786659395429007	2	0	2	78
GO:0051427 hormone receptor binding	1	0.786659395429007	0.794	0.030	Molecular Function	GO:0051427	hormone receptor binding	0.528738282173595	0.786659395429007	1	0	1	33
GO:0009941 chloroplast envelope	1	0.787744004358681	1.299	0.062	Cellular Component	GO:0009941	chloroplast envelope	0.233107919657161	0.787744004358681	0	1	1	16
GO:0045263 proton-transporting ATP synthase complex, coupling factor F(o)	1	0.787744004358681	1.299	0.062	Cellular Component	GO:0045263	proton-transporting ATP synthase complex, coupling factor F(o)	0.233107919657161	0.787744004358681	0	1	1	16
GO:0016628 oxidoreductase activity, acting on the CH-CH group of donors, NAD or NADP as acceptor	2	0.789883756952598	1.587	0.025	Molecular Function	GO:0016628	oxidoreductase activity, acting on the CH-CH group of donors, NAD or NADP as acceptor	0.534142704496634	0.789883756952598	0	2	2	79
GO:0016701 oxidoreductase activity, acting on single donors with incorporation of molecular oxygen	2	0.789883756952598	1.587	0.025	Molecular Function	GO:0016701	oxidoreductase activity, acting on single donors with incorporation of molecular oxygen	0.534142704496634	0.789883756952598	0	2	2	79
GO:0005507 copper ion binding	1	0.792776177332801	0.794	0.029	Molecular Function	GO:0005507	copper ion binding	0.53939304198808	0.792776177332801	1	0	1	34
GO:0015095 magnesium ion transmembrane transporter activity	1	0.792776177332801	0.794	0.029	Molecular Function	GO:0015095	magnesium ion transmembrane transporter activity	0.53939304198808	0.792776177332801	0	1	1	34
GO:0015171 amino acid transmembrane transporter activity	2	0.792776177332801	1.587	0.025	Molecular Function	GO:0015171	amino acid transmembrane transporter activity	0.540972268548817	0.792776177332801	0	2	2	80
GO:0051403 stress-activated MAPK cascade	2	0.797638666817551	1.695	0.042	Biological Process	GO:0051403	stress-activated MAPK cascade	0.27672956275139	0.797638666817551	2	0	2	48
GO:0071453 cellular response to oxygen levels	2	0.797638666817551	1.695	0.042	Biological Process	GO:0071453	cellular response to oxygen levels	0.27672956275139	0.797638666817551	0	2	2	48
GO:0019346 transsulfuration	1	0.797638666817551	0.847	0.067	Biological Process	GO:0019346	transsulfuration	0.278875393573934	0.797638666817551	0	1	1	15
GO:0030476 ascospore wall assembly	1	0.797638666817551	0.847	0.067	Biological Process	GO:0030476	ascospore wall assembly	0.278875393573934	0.797638666817551	1	0	1	15
GO:0032435 negative regulation of proteasomal ubiquitin-dependent protein catabolic process	1	0.797638666817551	0.847	0.067	Biological Process	GO:0032435	negative regulation of proteasomal ubiquitin-dependent protein catabolic process	0.278875393573934	0.797638666817551	1	0	1	15
GO:0042149 cellular response to glucose starvation	1	0.797638666817551	0.847	0.067	Biological Process	GO:0042149	cellular response to glucose starvation	0.278875393573934	0.797638666817551	0	1	1	15
GO:0042244 spore wall assembly	1	0.797638666817551	0.847	0.067	Biological Process	GO:0042244	spore wall assembly	0.278875393573934	0.797638666817551	1	0	1	15
GO:0043386 mycotoxin biosynthetic process	1	0.797638666817551	0.847	0.067	Biological Process	GO:0043386	mycotoxin biosynthetic process	0.278875393573934	0.797638666817551	1	0	1	15
GO:0043392 negative regulation of DNA binding	1	0.797638666817551	0.847	0.067	Biological Process	GO:0043392	negative regulation of DNA binding	0.278875393573934	0.797638666817551	0	1	1	15
GO:0044788 modulation by host of viral process	1	0.797638666817551	0.847	0.067	Biological Process	GO:0044788	modulation by host of viral process	0.278875393573934	0.797638666817551	1	0	1	15
GO:0045921 positive regulation of exocytosis	1	0.797638666817551	0.847	0.067	Biological Process	GO:0045921	positive regulation of exocytosis	0.278875393573934	0.797638666817551	1	0	1	15
GO:0051048 negative regulation of secretion	1	0.797638666817551	0.847	0.067	Biological Process	GO:0051048	negative regulation of secretion	0.278875393573934	0.797638666817551	0	1	1	15
GO:0071276 cellular response to cadmium ion	1	0.797638666817551	0.847	0.067	Biological Process	GO:0071276	cellular response to cadmium ion	0.278875393573934	0.797638666817551	0	1	1	15
GO:1903531 negative regulation of secretion by cell	1	0.797638666817551	0.847	0.067	Biological Process	GO:1903531	negative regulation of secretion by cell	0.278875393573934	0.797638666817551	0	1	1	15
GO:0035194 post-transcriptional gene silencing by RNA	2	0.802572701889155	1.695	0.041	Biological Process	GO:0035194	post-transcriptional gene silencing by RNA	0.284766438873569	0.802572701889155	1	1	2	49
GO:1901136 carbohydrate derivative catabolic process	2	0.802572701889155	1.695	0.041	Biological Process	GO:1901136	carbohydrate derivative catabolic process	0.284766438873569	0.802572701889155	0	2	2	49
GO:0008284 positive regulation of cell population proliferation	3	0.802572701889155	2.542	0.034	Biological Process	GO:0008284	positive regulation of cell population proliferation	0.288377513485856	0.802572701889155	1	2	3	87
GO:0019216 regulation of lipid metabolic process	3	0.802572701889155	2.542	0.034	Biological Process	GO:0019216	regulation of lipid metabolic process	0.288377513485856	0.802572701889155	0	3	3	87
GO:0006820 anion transport	8	0.802572701889155	6.780	0.027	Biological Process	GO:0006820	anion transport	0.289186732764687	0.802572701889155	1	7	8	291
GO:1901663 quinone biosynthetic process	6	0.802572701889155	5.085	0.029	Biological Process	GO:1901663	quinone biosynthetic process	0.290633189266702	0.802572701889155	0	6	6	208
GO:0015749 monosaccharide transmembrane transport	2	0.802572701889155	1.695	0.040	Biological Process	GO:0015749	monosaccharide transmembrane transport	0.292795515136687	0.802572701889155	0	2	2	50
GO:0030100 regulation of endocytosis	2	0.802572701889155	1.695	0.040	Biological Process	GO:0030100	regulation of endocytosis	0.292795515136687	0.802572701889155	2	0	2	50
GO:0043618 regulation of transcription from RNA polymerase II promoter in response to stress	2	0.802572701889155	1.695	0.040	Biological Process	GO:0043618	regulation of transcription from RNA polymerase II promoter in response to stress	0.292795515136687	0.802572701889155	0	2	2	50
GO:0043620 regulation of DNA-templated transcription in response to stress	2	0.802572701889155	1.695	0.040	Biological Process	GO:0043620	regulation of DNA-templated transcription in response to stress	0.292795515136687	0.802572701889155	0	2	2	50
GO:0044550 secondary metabolite biosynthetic process	3	0.802572701889155	2.542	0.034	Biological Process	GO:0044550	secondary metabolite biosynthetic process	0.294292045269478	0.802572701889155	1	2	3	88
GO:0000963 mitochondrial RNA processing	1	0.802572701889155	0.847	0.062	Biological Process	GO:0000963	mitochondrial RNA processing	0.294445879128971	0.802572701889155	0	1	1	16
GO:0006535 cysteine biosynthetic process from serine	1	0.802572701889155	0.847	0.062	Biological Process	GO:0006535	cysteine biosynthetic process from serine	0.294445879128971	0.802572701889155	0	1	1	16
GO:0010039 response to iron ion	1	0.802572701889155	0.847	0.062	Biological Process	GO:0010039	response to iron ion	0.294445879128971	0.802572701889155	0	1	1	16
GO:0042816 vitamin B6 metabolic process	1	0.802572701889155	0.847	0.062	Biological Process	GO:0042816	vitamin B6 metabolic process	0.294445879128971	0.802572701889155	0	1	1	16
GO:0042819 vitamin B6 biosynthetic process	1	0.802572701889155	0.847	0.062	Biological Process	GO:0042819	vitamin B6 biosynthetic process	0.294445879128971	0.802572701889155	0	1	1	16
GO:0043102 amino acid salvage	1	0.802572701889155	0.847	0.062	Biological Process	GO:0043102	amino acid salvage	0.294445879128971	0.802572701889155	1	0	1	16
GO:0043243 positive regulation of protein-containing complex disassembly	1	0.802572701889155	0.847	0.062	Biological Process	GO:0043243	positive regulation of protein-containing complex disassembly	0.294445879128971	0.802572701889155	0	1	1	16
GO:0043385 mycotoxin metabolic process	1	0.802572701889155	0.847	0.062	Biological Process	GO:0043385	mycotoxin metabolic process	0.294445879128971	0.802572701889155	1	0	1	16
GO:0046352 disaccharide catabolic process	1	0.802572701889155	0.847	0.062	Biological Process	GO:0046352	disaccharide catabolic process	0.294445879128971	0.802572701889155	0	1	1	16
GO:0048507 meristem development	1	0.802572701889155	0.847	0.062	Biological Process	GO:0048507	meristem development	0.294445879128971	0.802572701889155	0	1	1	16
GO:0050777 negative regulation of immune response	1	0.802572701889155	0.847	0.062	Biological Process	GO:0050777	negative regulation of immune response	0.294445879128971	0.802572701889155	0	1	1	16
GO:0051055 negative regulation of lipid biosynthetic process	1	0.802572701889155	0.847	0.062	Biological Process	GO:0051055	negative regulation of lipid biosynthetic process	0.294445879128971	0.802572701889155	0	1	1	16
GO:0051851 modulation by host of symbiont process	1	0.802572701889155	0.847	0.062	Biological Process	GO:0051851	modulation by host of symbiont process	0.294445879128971	0.802572701889155	1	0	1	16
GO:0070590 spore wall biogenesis	1	0.802572701889155	0.847	0.062	Biological Process	GO:0070590	spore wall biogenesis	0.294445879128971	0.802572701889155	1	0	1	16
GO:0070591 ascospore wall biogenesis	1	0.802572701889155	0.847	0.062	Biological Process	GO:0070591	ascospore wall biogenesis	0.294445879128971	0.802572701889155	1	0	1	16
GO:0070726 cell wall assembly	1	0.802572701889155	0.847	0.062	Biological Process	GO:0070726	cell wall assembly	0.294445879128971	0.802572701889155	1	0	1	16
GO:0071267 L-methionine salvage	1	0.802572701889155	0.847	0.062	Biological Process	GO:0071267	L-methionine salvage	0.294445879128971	0.802572701889155	1	0	1	16
GO:0071940 fungal-type cell wall assembly	1	0.802572701889155	0.847	0.062	Biological Process	GO:0071940	fungal-type cell wall assembly	0.294445879128971	0.802572701889155	1	0	1	16
GO:1903727 positive regulation of phospholipid metabolic process	1	0.802572701889155	0.847	0.062	Biological Process	GO:1903727	positive regulation of phospholipid metabolic process	0.294445879128971	0.802572701889155	0	1	1	16
GO:0046025 precorrin-6Y C5,15-methyltransferase (decarboxylating) activity	1	0.803313423003349	0.794	0.029	Molecular Function	GO:0046025	precorrin-6Y C5,15-methyltransferase (decarboxylating) activity	0.549808777219505	0.803313423003349	0	1	1	35
GO:0031400 negative regulation of protein modification process	4	0.808314438122899	3.390	0.031	Biological Process	GO:0031400	negative regulation of protein modification process	0.29701720871796	0.808314438122899	1	3	4	128
GO:1901661 quinone metabolic process	6	0.810225077138838	5.085	0.029	Biological Process	GO:1901661	quinone metabolic process	0.298185192276513	0.810225077138838	0	6	6	210
GO:0030176 integral component of endoplasmic reticulum membrane	3	0.812380169235982	3.896	0.028	Cellular Component	GO:0030176	integral component of endoplasmic reticulum membrane	0.256654282895612	0.812380169235982	1	2	3	107
GO:0005697 telomerase holoenzyme complex	1	0.812380169235982	1.299	0.056	Cellular Component	GO:0005697	telomerase holoenzyme complex	0.25818081988547	0.812380169235982	0	1	1	18
GO:0031227 intrinsic component of endoplasmic reticulum membrane	3	0.812380169235982	3.896	0.028	Cellular Component	GO:0031227	intrinsic component of endoplasmic reticulum membrane	0.261111605920269	0.812380169235982	1	2	3	108
GO:0031965 nuclear membrane	3	0.812380169235982	3.896	0.028	Cellular Component	GO:0031965	nuclear membrane	0.265579652668443	0.812380169235982	1	2	3	109
GO:0005911 cell-cell junction	2	0.812380169235982	2.597	0.032	Cellular Component	GO:0005911	cell-cell junction	0.271036787910436	0.812380169235982	1	1	2	62
GO:0070161 anchoring junction	2	0.812380169235982	2.597	0.032	Cellular Component	GO:0070161	anchoring junction	0.277168669014794	0.812380169235982	1	1	2	63
GO:0005766 primary lysosome	1	0.812380169235982	1.299	0.050	Cellular Component	GO:0005766	primary lysosome	0.282444283991242	0.812380169235982	1	0	1	20
GO:0005912 adherens junction	1	0.812380169235982	1.299	0.050	Cellular Component	GO:0005912	adherens junction	0.282444283991242	0.812380169235982	1	0	1	20
GO:0016605 PML body	1	0.812380169235982	1.299	0.050	Cellular Component	GO:0016605	PML body	0.282444283991242	0.812380169235982	0	1	1	20
GO:0042582 azurophil granule	1	0.812380169235982	1.299	0.050	Cellular Component	GO:0042582	azurophil granule	0.282444283991242	0.812380169235982	1	0	1	20
GO:0005753 mitochondrial proton-transporting ATP synthase complex	1	0.812380169235982	1.299	0.048	Cellular Component	GO:0005753	mitochondrial proton-transporting ATP synthase complex	0.294280571508953	0.812380169235982	0	1	1	21
GO:0009279 cell outer membrane	1	0.812380169235982	1.299	0.048	Cellular Component	GO:0009279	cell outer membrane	0.294280571508953	0.812380169235982	0	1	1	21
GO:0009526 plastid envelope	1	0.812380169235982	1.299	0.048	Cellular Component	GO:0009526	plastid envelope	0.294280571508953	0.812380169235982	0	1	1	21
GO:0006637 acyl-CoA metabolic process	3	0.813199322986005	2.542	0.034	Biological Process	GO:0006637	acyl-CoA metabolic process	0.300215046208749	0.813199322986005	0	3	3	89
GO:0035383 thioester metabolic process	3	0.813199322986005	2.542	0.034	Biological Process	GO:0035383	thioester metabolic process	0.300215046208749	0.813199322986005	0	3	3	89
GO:0031670 cellular response to nutrient	2	0.813552951699553	1.695	0.039	Biological Process	GO:0031670	cellular response to nutrient	0.300813426074073	0.813552951699553	0	2	2	51
GO:0046395 carboxylic acid catabolic process	8	0.819693546306982	6.780	0.027	Biological Process	GO:0046395	carboxylic acid catabolic process	0.305176544673817	0.819693546306982	3	5	8	296
GO:0034219 carbohydrate transmembrane transport	2	0.819693546306982	1.695	0.038	Biological Process	GO:0034219	carbohydrate transmembrane transport	0.308816952326889	0.819693546306982	0	2	2	52
GO:0010677 negative regulation of cellular carbohydrate metabolic process	1	0.819693546306982	0.847	0.059	Biological Process	GO:0010677	negative regulation of cellular carbohydrate metabolic process	0.309682955677796	0.819693546306982	0	1	1	17
GO:0016242 negative regulation of macroautophagy	1	0.819693546306982	0.847	0.059	Biological Process	GO:0016242	negative regulation of macroautophagy	0.309682955677796	0.819693546306982	0	1	1	17
GO:0018958 phenol-containing compound metabolic process	1	0.819693546306982	0.847	0.059	Biological Process	GO:0018958	phenol-containing compound metabolic process	0.309682955677796	0.819693546306982	0	1	1	17
GO:0019323 pentose catabolic process	1	0.819693546306982	0.847	0.059	Biological Process	GO:0019323	pentose catabolic process	0.309682955677796	0.819693546306982	1	0	1	17
GO:0031100 animal organ regeneration	1	0.819693546306982	0.847	0.059	Biological Process	GO:0031100	animal organ regeneration	0.309682955677796	0.819693546306982	0	1	1	17
GO:0043331 response to dsRNA	1	0.819693546306982	0.847	0.059	Biological Process	GO:0043331	response to dsRNA	0.309682955677796	0.819693546306982	0	1	1	17
GO:0060485 mesenchyme development	1	0.819693546306982	0.847	0.059	Biological Process	GO:0060485	mesenchyme development	0.309682955677796	0.819693546306982	1	0	1	17
GO:0070199 establishment of protein localization to chromosome	1	0.819693546306982	0.847	0.059	Biological Process	GO:0070199	establishment of protein localization to chromosome	0.309682955677796	0.819693546306982	0	1	1	17
GO:0071359 cellular response to dsRNA	1	0.819693546306982	0.847	0.059	Biological Process	GO:0071359	cellular response to dsRNA	0.309682955677796	0.819693546306982	0	1	1	17
GO:1900087 positive regulation of G1/S transition of mitotic cell cycle	1	0.819693546306982	0.847	0.059	Biological Process	GO:1900087	positive regulation of G1/S transition of mitotic cell cycle	0.309682955677796	0.819693546306982	0	1	1	17
GO:1901568 fatty acid derivative metabolic process	1	0.819693546306982	0.847	0.059	Biological Process	GO:1901568	fatty acid derivative metabolic process	0.309682955677796	0.819693546306982	0	1	1	17
GO:1903664 regulation of asexual reproduction	1	0.819693546306982	0.847	0.059	Biological Process	GO:1903664	regulation of asexual reproduction	0.309682955677796	0.819693546306982	0	1	1	17
GO:0030312 external encapsulating structure	3	0.8210770818853	3.896	0.026	Cellular Component	GO:0030312	external encapsulating structure	0.301620152529294	0.8210770818853	0	3	3	117
GO:0040012 regulation of locomotion	3	0.824783490202839	2.542	0.033	Biological Process	GO:0040012	regulation of locomotion	0.312080239536209	0.824783490202839	1	2	3	91
GO:0061629 RNA polymerase II-specific DNA-binding transcription factor binding	1	0.830247273588995	0.794	0.027	Molecular Function	GO:0061629	RNA polymerase II-specific DNA-binding transcription factor binding	0.569944337402281	0.830247273588995	1	0	1	37
GO:0008649 rRNA methyltransferase activity	1	0.832003332469945	0.794	0.026	Molecular Function	GO:0008649	rRNA methyltransferase activity	0.579674452950372	0.832003332469945	0	1	1	38
GO:0015203 polyamine transmembrane transporter activity	1	0.832003332469945	0.794	0.026	Molecular Function	GO:0015203	polyamine transmembrane transporter activity	0.579674452950372	0.832003332469945	0	1	1	38
GO:0045181 glutamate synthase activity, NAD(P)H as acceptor	1	0.832003332469945	0.794	0.026	Molecular Function	GO:0045181	glutamate synthase activity, NAD(P)H as acceptor	0.579674452950372	0.832003332469945	0	1	1	38
GO:0101005 deubiquitinase activity	1	0.832003332469945	0.794	0.026	Molecular Function	GO:0101005	deubiquitinase activity	0.579674452950372	0.832003332469945	0	1	1	38
GO:0140102 catalytic activity, acting on a rRNA	1	0.832003332469945	0.794	0.026	Molecular Function	GO:0140102	catalytic activity, acting on a rRNA	0.579674452950372	0.832003332469945	0	1	1	38
GO:0009312 oligosaccharide biosynthetic process	2	0.834389326874187	1.695	0.038	Biological Process	GO:0009312	oligosaccharide biosynthetic process	0.316803016004183	0.834389326874187	0	2	2	53
GO:1901214 regulation of neuron death	2	0.834389326874187	1.695	0.038	Biological Process	GO:1901214	regulation of neuron death	0.316803016004183	0.834389326874187	0	2	2	53
GO:0009233 menaquinone metabolic process	3	0.834389326874187	2.542	0.033	Biological Process	GO:0009233	menaquinone metabolic process	0.318019397470349	0.834389326874187	0	3	3	92
GO:0009234 menaquinone biosynthetic process	3	0.834389326874187	2.542	0.033	Biological Process	GO:0009234	menaquinone biosynthetic process	0.318019397470349	0.834389326874187	0	3	3	92
GO:0016054 organic acid catabolic process	8	0.834389326874187	6.780	0.027	Biological Process	GO:0016054	organic acid catabolic process	0.318113929682338	0.834389326874187	3	5	8	300
GO:0005980 glycogen catabolic process	1	0.836249554183934	0.847	0.056	Biological Process	GO:0005980	glycogen catabolic process	0.324593702745345	0.836249554183934	0	1	1	18
GO:0009313 oligosaccharide catabolic process	1	0.836249554183934	0.847	0.056	Biological Process	GO:0009313	oligosaccharide catabolic process	0.324593702745345	0.836249554183934	0	1	1	18
GO:0031050 dsRNA processing	1	0.836249554183934	0.847	0.056	Biological Process	GO:0031050	dsRNA processing	0.324593702745345	0.836249554183934	0	1	1	18
GO:0042446 hormone biosynthetic process	1	0.836249554183934	0.847	0.056	Biological Process	GO:0042446	hormone biosynthetic process	0.324593702745345	0.836249554183934	0	1	1	18
GO:0045912 negative regulation of carbohydrate metabolic process	1	0.836249554183934	0.847	0.056	Biological Process	GO:0045912	negative regulation of carbohydrate metabolic process	0.324593702745345	0.836249554183934	0	1	1	18
GO:0046470 phosphatidylcholine metabolic process	1	0.836249554183934	0.847	0.056	Biological Process	GO:0046470	phosphatidylcholine metabolic process	0.324593702745345	0.836249554183934	0	1	1	18
GO:0050667 homocysteine metabolic process	1	0.836249554183934	0.847	0.056	Biological Process	GO:0050667	homocysteine metabolic process	0.324593702745345	0.836249554183934	0	1	1	18
GO:0051702 biological process involved in interaction with symbiont	1	0.836249554183934	0.847	0.056	Biological Process	GO:0051702	biological process involved in interaction with symbiont	0.324593702745345	0.836249554183934	1	0	1	18
GO:0070198 protein localization to chromosome, telomeric region	1	0.836249554183934	0.847	0.056	Biological Process	GO:0070198	protein localization to chromosome, telomeric region	0.324593702745345	0.836249554183934	0	1	1	18
GO:0070918 production of small RNA involved in gene silencing by RNA	1	0.836249554183934	0.847	0.056	Biological Process	GO:0070918	production of small RNA involved in gene silencing by RNA	0.324593702745345	0.836249554183934	0	1	1	18
GO:0071805 potassium ion transmembrane transport	1	0.836249554183934	0.847	0.056	Biological Process	GO:0071805	potassium ion transmembrane transport	0.324593702745345	0.836249554183934	0	1	1	18
GO:0106118 regulation of sterol biosynthetic process	1	0.836249554183934	0.847	0.056	Biological Process	GO:0106118	regulation of sterol biosynthetic process	0.324593702745345	0.836249554183934	0	1	1	18
GO:0045259 proton-transporting ATP synthase complex	1	0.836551636826319	1.299	0.043	Cellular Component	GO:0045259	proton-transporting ATP synthase complex	0.317377998845922	0.836551636826319	0	1	1	23
GO:0005783 endoplasmic reticulum	12	0.836551636826319	15.584	0.019	Cellular Component	GO:0005783	endoplasmic reticulum	0.318190439516384	0.836551636826319	3	9	12	621
GO:0009288 bacterial-type flagellum	1	0.836551636826319	1.299	0.042	Cellular Component	GO:0009288	bacterial-type flagellum	0.328645285896054	0.836551636826319	1	0	1	24
GO:0042470 melanosome	1	0.836551636826319	1.299	0.042	Cellular Component	GO:0042470	melanosome	0.328645285896054	0.836551636826319	1	0	1	24
GO:0048770 pigment granule	1	0.836551636826319	1.299	0.042	Cellular Component	GO:0048770	pigment granule	0.328645285896054	0.836551636826319	1	0	1	24
GO:0015204 urea transmembrane transporter activity	1	0.838258984075228	0.794	0.026	Molecular Function	GO:0015204	urea transmembrane transporter activity	0.589186130200417	0.838258984075228	0	1	1	39
GO:0016166 phytoene dehydrogenase activity	1	0.838258984075228	0.794	0.026	Molecular Function	GO:0016166	phytoene dehydrogenase activity	0.589186130200417	0.838258984075228	0	1	1	39
GO:0051087 chaperone binding	1	0.838258984075228	0.794	0.026	Molecular Function	GO:0051087	chaperone binding	0.589186130200417	0.838258984075228	0	1	1	39
GO:0008233 peptidase activity	7	0.84019348161371	5.556	0.022	Molecular Function	GO:0008233	peptidase activity	0.5922675362195	0.84019348161371	2	5	7	322
GO:0008242 omega peptidase activity	1	0.840410993867957	0.794	0.025	Molecular Function	GO:0008242	omega peptidase activity	0.598484234672259	0.840410993867957	0	1	1	40
GO:0015145 monosaccharide transmembrane transporter activity	1	0.840410993867957	0.794	0.025	Molecular Function	GO:0015145	monosaccharide transmembrane transporter activity	0.598484234672259	0.840410993867957	0	1	1	40
GO:0008509 anion transmembrane transporter activity	4	0.840410993867957	3.175	0.022	Molecular Function	GO:0008509	anion transmembrane transporter activity	0.598538758174883	0.840410993867957	0	4	4	184
GO:0016836 hydro-lyase activity	2	0.840410993867957	1.587	0.022	Molecular Function	GO:0016836	hydro-lyase activity	0.599309479233707	0.840410993867957	0	2	2	89
GO:0042181 ketone biosynthetic process	6	0.845717892880164	5.085	0.028	Biological Process	GO:0042181	ketone biosynthetic process	0.32875520160264	0.845717892880164	0	6	6	218
GO:0016859 cis-trans isomerase activity	1	0.847131085400719	0.794	0.024	Molecular Function	GO:0016859	cis-trans isomerase activity	0.60757352436527	0.847131085400719	0	1	1	41
GO:0031406 carboxylic acid binding	1	0.847131085400719	0.794	0.024	Molecular Function	GO:0031406	carboxylic acid binding	0.60757352436527	0.847131085400719	0	1	1	41
GO:0016835 carbon-oxygen lyase activity	3	0.847417649822055	2.381	0.022	Molecular Function	GO:0016835	carbon-oxygen lyase activity	0.609788378050983	0.847417649822055	0	3	3	139
GO:0019842 vitamin binding	2	0.847417649822055	1.587	0.022	Molecular Function	GO:0019842	vitamin binding	0.611500440018836	0.847417649822055	1	1	2	91
GO:0015930 glutamate synthase activity	1	0.847417649822055	0.794	0.024	Molecular Function	GO:0015930	glutamate synthase activity	0.61645865211549	0.847417649822055	0	1	1	42
GO:0016298 lipase activity	1	0.847417649822055	0.794	0.024	Molecular Function	GO:0016298	lipase activity	0.61645865211549	0.847417649822055	0	1	1	42
GO:0016410 N-acyltransferase activity	2	0.847417649822055	1.587	0.022	Molecular Function	GO:0016410	N-acyltransferase activity	0.617490241685248	0.847417649822055	2	0	2	92
GO:0008678 2-deoxy-D-gluconate 3-dehydrogenase activity	1	0.847417649822055	0.794	0.023	Molecular Function	GO:0008678	2-deoxy-D-gluconate 3-dehydrogenase activity	0.625144167901516	0.847417649822055	0	1	1	43
GO:0015079 potassium ion transmembrane transporter activity	1	0.847417649822055	0.794	0.023	Molecular Function	GO:0015079	potassium ion transmembrane transporter activity	0.625144167901516	0.847417649822055	0	1	1	43
GO:0019783 ubiquitin-like protein-specific protease activity	1	0.847417649822055	0.794	0.023	Molecular Function	GO:0019783	ubiquitin-like protein-specific protease activity	0.625144167901516	0.847417649822055	0	1	1	43
GO:0051213 dioxygenase activity	1	0.847417649822055	0.794	0.023	Molecular Function	GO:0051213	dioxygenase activity	0.625144167901516	0.847417649822055	0	1	1	43
GO:0140297 DNA-binding transcription factor binding	1	0.847417649822055	0.794	0.023	Molecular Function	GO:0140297	DNA-binding transcription factor binding	0.625144167901516	0.847417649822055	1	0	1	43
GO:0008757 S-adenosylmethionine-dependent methyltransferase activity	3	0.85044376609561	2.381	0.021	Molecular Function	GO:0008757	S-adenosylmethionine-dependent methyltransferase activity	0.629119261394499	0.85044376609561	0	3	3	143
GO:0000083 regulation of transcription involved in G1/S transition of mitotic cell cycle	1	0.857329656019892	0.847	0.053	Biological Process	GO:0000083	regulation of transcription involved in G1/S transition of mitotic cell cycle	0.339185050800279	0.857329656019892	1	0	1	19
GO:0009071 serine family amino acid catabolic process	1	0.857329656019892	0.847	0.053	Biological Process	GO:0009071	serine family amino acid catabolic process	0.339185050800279	0.857329656019892	0	1	1	19
GO:0009098 leucine biosynthetic process	1	0.857329656019892	0.847	0.053	Biological Process	GO:0009098	leucine biosynthetic process	0.339185050800279	0.857329656019892	0	1	1	19
GO:0009423 chorismate biosynthetic process	1	0.857329656019892	0.847	0.053	Biological Process	GO:0009423	chorismate biosynthetic process	0.339185050800279	0.857329656019892	0	1	1	19
GO:0010632 regulation of epithelial cell migration	1	0.857329656019892	0.847	0.053	Biological Process	GO:0010632	regulation of epithelial cell migration	0.339185050800279	0.857329656019892	0	1	1	19
GO:0016925 protein sumoylation	1	0.857329656019892	0.847	0.053	Biological Process	GO:0016925	protein sumoylation	0.339185050800279	0.857329656019892	0	1	1	19
GO:0017001 antibiotic catabolic process	1	0.857329656019892	0.847	0.053	Biological Process	GO:0017001	antibiotic catabolic process	0.339185050800279	0.857329656019892	0	1	1	19
GO:0043649 dicarboxylic acid catabolic process	1	0.857329656019892	0.847	0.053	Biological Process	GO:0043649	dicarboxylic acid catabolic process	0.339185050800279	0.857329656019892	1	0	1	19
GO:0050678 regulation of epithelial cell proliferation	1	0.857329656019892	0.847	0.053	Biological Process	GO:0050678	regulation of epithelial cell proliferation	0.339185050800279	0.857329656019892	0	1	1	19
GO:0051341 regulation of oxidoreductase activity	1	0.857329656019892	0.847	0.053	Biological Process	GO:0051341	regulation of oxidoreductase activity	0.339185050800279	0.857329656019892	0	1	1	19
GO:0071071 regulation of phospholipid biosynthetic process	1	0.857329656019892	0.847	0.053	Biological Process	GO:0071071	regulation of phospholipid biosynthetic process	0.339185050800279	0.857329656019892	0	1	1	19
GO:0072091 regulation of stem cell proliferation	1	0.857329656019892	0.847	0.053	Biological Process	GO:0072091	regulation of stem cell proliferation	0.339185050800279	0.857329656019892	0	1	1	19
GO:0016441 posttranscriptional gene silencing	2	0.85848048839661	1.695	0.036	Biological Process	GO:0016441	posttranscriptional gene silencing	0.340627680847419	0.85848048839661	1	1	2	56
GO:0030031 cell projection assembly	2	0.85848048839661	1.695	0.036	Biological Process	GO:0030031	cell projection assembly	0.340627680847419	0.85848048839661	2	0	2	56
GO:0004721 phosphoprotein phosphatase activity	1	0.86536967567511	0.794	0.022	Molecular Function	GO:0004721	phosphoprotein phosphatase activity	0.641934062693422	0.86536967567511	0	1	1	45
GO:0003684 damaged DNA binding	1	0.869103997655152	0.794	0.022	Molecular Function	GO:0003684	damaged DNA binding	0.650047047426497	0.869103997655152	0	1	1	46
GO:0015116 sulfate transmembrane transporter activity	1	0.869103997655152	0.794	0.022	Molecular Function	GO:0015116	sulfate transmembrane transporter activity	0.650047047426497	0.869103997655152	0	1	1	46
GO:0045550 geranylgeranyl reductase activity	1	0.869103997655152	0.794	0.022	Molecular Function	GO:0045550	geranylgeranyl reductase activity	0.650047047426497	0.869103997655152	0	1	1	46
GO:0006085 acetyl-CoA biosynthetic process	2	0.871877334770897	1.695	0.035	Biological Process	GO:0006085	acetyl-CoA biosynthetic process	0.348515789422236	0.871877334770897	0	2	2	57
GO:0031098 stress-activated protein kinase signaling cascade	2	0.871877334770897	1.695	0.035	Biological Process	GO:0031098	stress-activated protein kinase signaling cascade	0.348515789422236	0.871877334770897	2	0	2	57
GO:0070997 neuron death	2	0.871877334770897	1.695	0.035	Biological Process	GO:0070997	neuron death	0.348515789422236	0.871877334770897	0	2	2	57
GO:0009067 aspartate family amino acid biosynthetic process	4	0.871877334770897	3.390	0.029	Biological Process	GO:0009067	aspartate family amino acid biosynthetic process	0.35109337077199	0.871877334770897	1	3	4	139
GO:0000001 mitochondrion inheritance	1	0.871877334770897	0.847	0.050	Biological Process	GO:0000001	mitochondrion inheritance	0.35346378436658	0.871877334770897	0	1	1	20
GO:0010127 mycothiol-dependent detoxification	1	0.871877334770897	0.847	0.050	Biological Process	GO:0010127	mycothiol-dependent detoxification	0.35346378436658	0.871877334770897	0	1	1	20
GO:0030091 protein repair	1	0.871877334770897	0.847	0.050	Biological Process	GO:0030091	protein repair	0.35346378436658	0.871877334770897	0	1	1	20
GO:0030177 positive regulation of Wnt signaling pathway	1	0.871877334770897	0.847	0.050	Biological Process	GO:0030177	positive regulation of Wnt signaling pathway	0.35346378436658	0.871877334770897	0	1	1	20
GO:0032874 positive regulation of stress-activated MAPK cascade	1	0.871877334770897	0.847	0.050	Biological Process	GO:0032874	positive regulation of stress-activated MAPK cascade	0.35346378436658	0.871877334770897	1	0	1	20
GO:0046417 chorismate metabolic process	1	0.871877334770897	0.847	0.050	Biological Process	GO:0046417	chorismate metabolic process	0.35346378436658	0.871877334770897	0	1	1	20
GO:0070304 positive regulation of stress-activated protein kinase signaling cascade	1	0.871877334770897	0.847	0.050	Biological Process	GO:0070304	positive regulation of stress-activated protein kinase signaling cascade	0.35346378436658	0.871877334770897	1	0	1	20
GO:0090287 regulation of cellular response to growth factor stimulus	1	0.871877334770897	0.847	0.050	Biological Process	GO:0090287	regulation of cellular response to growth factor stimulus	0.35346378436658	0.871877334770897	1	0	1	20
GO:1902117 positive regulation of organelle assembly	1	0.871877334770897	0.847	0.050	Biological Process	GO:1902117	positive regulation of organelle assembly	0.35346378436658	0.871877334770897	1	0	1	20
GO:1902882 regulation of response to oxidative stress	1	0.871877334770897	0.847	0.050	Biological Process	GO:1902882	regulation of response to oxidative stress	0.35346378436658	0.871877334770897	0	1	1	20
GO:2000059 negative regulation of ubiquitin-dependent protein catabolic process	1	0.871877334770897	0.847	0.050	Biological Process	GO:2000059	negative regulation of ubiquitin-dependent protein catabolic process	0.35346378436658	0.871877334770897	1	0	1	20
GO:0050660 flavin adenine dinucleotide binding	2	0.875638333942099	1.587	0.020	Molecular Function	GO:0050660	flavin adenine dinucleotide binding	0.657457083369392	0.875638333942099	0	2	2	99
GO:0043565 sequence-specific DNA binding	5	0.875638333942099	3.968	0.020	Molecular Function	GO:0043565	sequence-specific DNA binding	0.658523091304816	0.875638333942099	0	5	5	247
GO:0009086 methionine biosynthetic process	2	0.876566721552163	1.695	0.034	Biological Process	GO:0009086	methionine biosynthetic process	0.356373014455077	0.876566721552163	1	1	2	58
GO:0016114 terpenoid biosynthetic process	2	0.876566721552163	1.695	0.034	Biological Process	GO:0016114	terpenoid biosynthetic process	0.356373014455077	0.876566721552163	0	2	2	58
GO:0015087 cobalt ion transmembrane transporter activity	1	0.882815732627771	0.794	0.021	Molecular Function	GO:0015087	cobalt ion transmembrane transporter activity	0.665729896735696	0.882815732627771	0	1	1	48
GO:0005217 intracellular ligand-gated ion channel activity	1	0.885644772230568	0.794	0.020	Molecular Function	GO:0005217	intracellular ligand-gated ion channel activity	0.6733078083966	0.885644772230568	0	1	1	49
GO:0015276 ligand-gated ion channel activity	1	0.885644772230568	0.794	0.020	Molecular Function	GO:0015276	ligand-gated ion channel activity	0.6733078083966	0.885644772230568	0	1	1	49
GO:0022834 ligand-gated channel activity	1	0.885644772230568	0.794	0.020	Molecular Function	GO:0022834	ligand-gated channel activity	0.6733078083966	0.885644772230568	0	1	1	49
GO:0005261 cation channel activity	1	0.888206009480813	0.794	0.020	Molecular Function	GO:0005261	cation channel activity	0.680715261364393	0.888206009480813	0	1	1	50
GO:0008194 UDP-glycosyltransferase activity	1	0.888206009480813	0.794	0.020	Molecular Function	GO:0008194	UDP-glycosyltransferase activity	0.680715261364393	0.888206009480813	0	1	1	50
GO:0015297 antiporter activity	1	0.888206009480813	0.794	0.020	Molecular Function	GO:0015297	antiporter activity	0.680715261364393	0.888206009480813	0	1	1	50
GO:0140101 catalytic activity, acting on a tRNA	3	0.892879141666774	2.381	0.019	Molecular Function	GO:0140101	catalytic activity, acting on a tRNA	0.687358795962033	0.892879141666774	1	2	3	156
GO:0015101 organic cation transmembrane transporter activity	1	0.892879141666774	0.794	0.020	Molecular Function	GO:0015101	organic cation transmembrane transporter activity	0.68795605997276	0.892879141666774	0	1	1	51
GO:0051051 negative regulation of transport	2	0.893667345283952	1.695	0.034	Biological Process	GO:0051051	negative regulation of transport	0.364197036436371	0.893667345283952	1	1	2	59
GO:1902600 proton transmembrane transport	3	0.893667345283952	2.542	0.030	Biological Process	GO:1902600	proton transmembrane transport	0.365501625409123	0.893667345283952	0	3	3	100
GO:0002703 regulation of leukocyte mediated immunity	1	0.893667345283952	0.847	0.048	Biological Process	GO:0002703	regulation of leukocyte mediated immunity	0.367436545070745	0.893667345283952	0	1	1	21
GO:0019217 regulation of fatty acid metabolic process	1	0.893667345283952	0.847	0.048	Biological Process	GO:0019217	regulation of fatty acid metabolic process	0.367436545070745	0.893667345283952	0	1	1	21
GO:0034101 erythrocyte homeostasis	1	0.893667345283952	0.847	0.048	Biological Process	GO:0034101	erythrocyte homeostasis	0.367436545070745	0.893667345283952	0	1	1	21
GO:0040024 dauer larval development	1	0.893667345283952	0.847	0.048	Biological Process	GO:0040024	dauer larval development	0.367436545070745	0.893667345283952	0	1	1	21
GO:0061984 catabolite repression	1	0.893667345283952	0.847	0.048	Biological Process	GO:0061984	catabolite repression	0.367436545070745	0.893667345283952	0	1	1	21
GO:1902808 positive regulation of cell cycle G1/S phase transition	1	0.893667345283952	0.847	0.048	Biological Process	GO:1902808	positive regulation of cell cycle G1/S phase transition	0.367436545070745	0.893667345283952	0	1	1	21
GO:0034062 5'-3' RNA polymerase activity	1	0.897292473724016	0.794	0.019	Molecular Function	GO:0034062	5'-3' RNA polymerase activity	0.695033924319013	0.897292473724016	0	1	1	52
GO:0097747 RNA polymerase activity	1	0.897292473724016	0.794	0.019	Molecular Function	GO:0097747	RNA polymerase activity	0.695033924319013	0.897292473724016	0	1	1	52
GO:0008299 isoprenoid biosynthetic process	4	0.900715039311569	3.390	0.028	Biological Process	GO:0008299	isoprenoid biosynthetic process	0.370852195599243	0.900715039311569	0	4	4	143
GO:1901699 cellular response to nitrogen compound	3	0.900818845399005	2.542	0.030	Biological Process	GO:1901699	cellular response to nitrogen compound	0.371412945457784	0.900818845399005	0	3	3	101
GO:0006555 methionine metabolic process	2	0.900951312488275	1.695	0.033	Biological Process	GO:0006555	methionine metabolic process	0.371985648284406	0.900951312488275	1	1	2	60
GO:0051240 positive regulation of multicellular organismal process	5	0.901700683557088	4.237	0.027	Biological Process	GO:0051240	positive regulation of multicellular organismal process	0.376416046128145	0.901700683557088	1	4	5	187
GO:0006721 terpenoid metabolic process	2	0.901700683557088	1.695	0.033	Biological Process	GO:0006721	terpenoid metabolic process	0.379736751650839	0.901700683557088	0	2	2	61
GO:0031056 regulation of histone modification	2	0.901700683557088	1.695	0.033	Biological Process	GO:0031056	regulation of histone modification	0.379736751650839	0.901700683557088	0	2	2	61
GO:0070783 growth of unicellular organism as a thread of attached cells	2	0.901700683557088	1.695	0.033	Biological Process	GO:0070783	growth of unicellular organism as a thread of attached cells	0.379736751650839	0.901700683557088	1	1	2	61
GO:0002700 regulation of production of molecular mediator of immune response	1	0.901700683557088	0.847	0.045	Biological Process	GO:0002700	regulation of production of molecular mediator of immune response	0.381109834625911	0.901700683557088	0	1	1	22
GO:0006020 inositol metabolic process	1	0.901700683557088	0.847	0.045	Biological Process	GO:0006020	inositol metabolic process	0.381109834625911	0.901700683557088	0	1	1	22
GO:0006695 cholesterol biosynthetic process	1	0.901700683557088	0.847	0.045	Biological Process	GO:0006695	cholesterol biosynthetic process	0.381109834625911	0.901700683557088	0	1	1	22
GO:0009092 homoserine metabolic process	1	0.901700683557088	0.847	0.045	Biological Process	GO:0009092	homoserine metabolic process	0.381109834625911	0.901700683557088	0	1	1	22
GO:0009409 response to cold	1	0.901700683557088	0.847	0.045	Biological Process	GO:0009409	response to cold	0.381109834625911	0.901700683557088	0	1	1	22
GO:0016233 telomere capping	1	0.901700683557088	0.847	0.045	Biological Process	GO:0016233	telomere capping	0.381109834625911	0.901700683557088	0	1	1	22
GO:0019080 viral gene expression	1	0.901700683557088	0.847	0.045	Biological Process	GO:0019080	viral gene expression	0.381109834625911	0.901700683557088	1	0	1	22
GO:0045833 negative regulation of lipid metabolic process	1	0.901700683557088	0.847	0.045	Biological Process	GO:0045833	negative regulation of lipid metabolic process	0.381109834625911	0.901700683557088	0	1	1	22
GO:0050673 epithelial cell proliferation	1	0.901700683557088	0.847	0.045	Biological Process	GO:0050673	epithelial cell proliferation	0.381109834625911	0.901700683557088	0	1	1	22
GO:0050810 regulation of steroid biosynthetic process	1	0.901700683557088	0.847	0.045	Biological Process	GO:0050810	regulation of steroid biosynthetic process	0.381109834625911	0.901700683557088	0	1	1	22
GO:0090092 regulation of transmembrane receptor protein serine/threonine kinase signaling pathway	1	0.901700683557088	0.847	0.045	Biological Process	GO:0090092	regulation of transmembrane receptor protein serine/threonine kinase signaling pathway	0.381109834625911	0.901700683557088	1	0	1	22
GO:1901799 negative regulation of proteasomal protein catabolic process	1	0.901700683557088	0.847	0.045	Biological Process	GO:1901799	negative regulation of proteasomal protein catabolic process	0.381109834625911	0.901700683557088	1	0	1	22
GO:1990138 neuron projection extension	1	0.901700683557088	0.847	0.045	Biological Process	GO:1990138	neuron projection extension	0.381109834625911	0.901700683557088	0	1	1	22
GO:0042398 cellular modified amino acid biosynthetic process	3	0.905428000881684	2.542	0.029	Biological Process	GO:0042398	cellular modified amino acid biosynthetic process	0.38320587041341	0.905428000881684	0	3	3	103
GO:0030880 RNA polymerase complex	4	0.908528068465805	5.195	0.022	Cellular Component	GO:0030880	RNA polymerase complex	0.361557088471086	0.908528068465805	2	2	4	185
GO:0034599 cellular response to oxidative stress	4	0.909975742197347	3.390	0.027	Biological Process	GO:0034599	cellular response to oxidative stress	0.385653894191745	0.909975742197347	2	2	4	146
GO:0015711 organic anion transport	6	0.911046667828069	5.085	0.026	Biological Process	GO:0015711	organic anion transport	0.387031520067784	0.911046667828069	1	5	6	233
GO:0050767 regulation of neurogenesis	3	0.911046667828069	2.542	0.029	Biological Process	GO:0050767	regulation of neurogenesis	0.389085153758544	0.911046667828069	0	3	3	104
GO:0051241 negative regulation of multicellular organismal process	3	0.911046667828069	2.542	0.029	Biological Process	GO:0051241	negative regulation of multicellular organismal process	0.389085153758544	0.911046667828069	0	3	3	104
GO:0060284 regulation of cell development	4	0.911046667828069	3.390	0.027	Biological Process	GO:0060284	regulation of cell development	0.390580471660729	0.911046667828069	0	4	4	147
GO:0045595 regulation of cell differentiation	6	0.911046667828069	5.085	0.026	Biological Process	GO:0045595	regulation of cell differentiation	0.390934948297809	0.911046667828069	1	5	6	234
GO:0002262 myeloid cell homeostasis	1	0.911046667828069	0.847	0.043	Biological Process	GO:0002262	myeloid cell homeostasis	0.39449001775419	0.911046667828069	0	1	1	23
GO:0009908 flower development	1	0.911046667828069	0.847	0.043	Biological Process	GO:0009908	flower development	0.39449001775419	0.911046667828069	0	1	1	23
GO:0022622 root system development	1	0.911046667828069	0.847	0.043	Biological Process	GO:0022622	root system development	0.39449001775419	0.911046667828069	0	1	1	23
GO:0031057 negative regulation of histone modification	1	0.911046667828069	0.847	0.043	Biological Process	GO:0031057	negative regulation of histone modification	0.39449001775419	0.911046667828069	0	1	1	23
GO:0043433 negative regulation of DNA-binding transcription factor activity	1	0.911046667828069	0.847	0.043	Biological Process	GO:0043433	negative regulation of DNA-binding transcription factor activity	0.39449001775419	0.911046667828069	0	1	1	23
GO:0046685 response to arsenic-containing substance	1	0.911046667828069	0.847	0.043	Biological Process	GO:0046685	response to arsenic-containing substance	0.39449001775419	0.911046667828069	0	1	1	23
GO:0048364 root development	1	0.911046667828069	0.847	0.043	Biological Process	GO:0048364	root development	0.39449001775419	0.911046667828069	0	1	1	23
GO:0060538 skeletal muscle organ development	1	0.911046667828069	0.847	0.043	Biological Process	GO:0060538	skeletal muscle organ development	0.39449001775419	0.911046667828069	1	0	1	23
GO:0090567 reproductive shoot system development	1	0.911046667828069	0.847	0.043	Biological Process	GO:0090567	reproductive shoot system development	0.39449001775419	0.911046667828069	0	1	1	23
GO:1901071 glucosamine-containing compound metabolic process	1	0.911046667828069	0.847	0.043	Biological Process	GO:1901071	glucosamine-containing compound metabolic process	0.39449001775419	0.911046667828069	0	1	1	23
GO:1903321 negative regulation of protein modification by small protein conjugation or removal	1	0.911046667828069	0.847	0.043	Biological Process	GO:1903321	negative regulation of protein modification by small protein conjugation or removal	0.39449001775419	0.911046667828069	0	1	1	23
GO:0016591 RNA polymerase II, holoenzyme	3	0.911173922823053	3.896	0.023	Cellular Component	GO:0016591	RNA polymerase II, holoenzyme	0.369662747360825	0.911173922823053	2	1	3	132
GO:0005775 vacuolar lumen	1	0.911173922823053	1.299	0.036	Cellular Component	GO:0005775	vacuolar lumen	0.371907723601246	0.911173922823053	1	0	1	28
GO:0046915 transition metal ion transmembrane transporter activity	2	0.91186648603965	1.587	0.018	Molecular Function	GO:0046915	transition metal ion transmembrane transporter activity	0.708724311202287	0.91186648603965	1	1	2	109
GO:0018835 carbon phosphorus lyase activity	1	0.91186648603965	0.794	0.018	Molecular Function	GO:0018835	carbon phosphorus lyase activity	0.715325887788596	0.91186648603965	0	1	1	55
GO:0071949 FAD binding	1	0.91186648603965	0.794	0.018	Molecular Function	GO:0071949	FAD binding	0.715325887788596	0.91186648603965	0	1	1	55
GO:1904680 peptide transmembrane transporter activity	1	0.91186648603965	0.794	0.018	Molecular Function	GO:1904680	peptide transmembrane transporter activity	0.715325887788596	0.91186648603965	0	1	1	55
GO:0008134 transcription factor binding	4	0.91186648603965	3.175	0.019	Molecular Function	GO:0008134	transcription factor binding	0.715665705231938	0.91186648603965	1	3	4	214
GO:0003688 DNA replication origin binding	1	0.917271735634875	0.794	0.018	Molecular Function	GO:0003688	DNA replication origin binding	0.721787595253672	0.917271735634875	0	1	1	56
GO:0006720 isoprenoid metabolic process	4	0.923175851357945	3.390	0.027	Biological Process	GO:0006720	isoprenoid metabolic process	0.400418311800117	0.923175851357945	0	4	4	149
GO:0034637 cellular carbohydrate biosynthetic process	3	0.923175851357945	2.542	0.028	Biological Process	GO:0034637	cellular carbohydrate biosynthetic process	0.400803776754024	0.923175851357945	0	3	3	106
GO:0042645 mitochondrial nucleoid	1	0.925037903523139	1.299	0.034	Cellular Component	GO:0042645	mitochondrial nucleoid	0.382286072374359	0.925037903523139	0	1	1	29
GO:0045727 positive regulation of translation	2	0.926421388972722	1.695	0.031	Biological Process	GO:0045727	positive regulation of translation	0.40274558370522	0.926421388972722	0	2	2	64
GO:0008514 organic anion transmembrane transporter activity	2	0.927691606890166	1.587	0.018	Molecular Function	GO:0008514	organic anion transmembrane transporter activity	0.731887845599823	0.927691606890166	0	2	2	114
GO:0000049 tRNA binding	1	0.928309581129305	0.794	0.017	Molecular Function	GO:0000049	tRNA binding	0.734277660483426	0.928309581129305	0	1	1	58
GO:0000978 RNA polymerase II cis-regulatory region sequence-specific DNA binding	1	0.931114628411127	0.794	0.017	Molecular Function	GO:0000978	RNA polymerase II cis-regulatory region sequence-specific DNA binding	0.740312450458027	0.931114628411127	0	1	1	59
GO:1901981 phosphatidylinositol phosphate binding	1	0.931114628411127	0.794	0.017	Molecular Function	GO:1901981	phosphatidylinositol phosphate binding	0.740312450458027	0.931114628411127	1	0	1	59
GO:0098662 inorganic cation transmembrane transport	6	0.932615002972797	5.085	0.025	Biological Process	GO:0098662	inorganic cation transmembrane transport	0.406545603226689	0.932615002972797	1	5	6	238
GO:0005978 glycogen biosynthetic process	1	0.932615002972797	0.847	0.042	Biological Process	GO:0005978	glycogen biosynthetic process	0.407583325048491	0.932615002972797	0	1	1	24
GO:0019218 regulation of steroid metabolic process	1	0.932615002972797	0.847	0.042	Biological Process	GO:0019218	regulation of steroid metabolic process	0.407583325048491	0.932615002972797	0	1	1	24
GO:0032387 negative regulation of intracellular transport	1	0.932615002972797	0.847	0.042	Biological Process	GO:0032387	negative regulation of intracellular transport	0.407583325048491	0.932615002972797	0	1	1	24
GO:0019887 protein kinase regulator activity	1	0.933720741375235	0.794	0.017	Molecular Function	GO:0019887	protein kinase regulator activity	0.746211248230208	0.933720741375235	0	1	1	60
GO:0030246 carbohydrate binding	1	0.933720741375235	0.794	0.017	Molecular Function	GO:0030246	carbohydrate binding	0.746211248230208	0.933720741375235	1	0	1	60
GO:0008285 negative regulation of cell population proliferation	2	0.937660849532421	1.695	0.031	Biological Process	GO:0008285	negative regulation of cell population proliferation	0.41032772081321	0.937660849532421	0	2	2	65
GO:0003713 transcription coactivator activity	1	0.938528956663299	0.794	0.016	Molecular Function	GO:0003713	transcription coactivator activity	0.751977094375717	0.938528956663299	1	0	1	61
GO:0008289 lipid binding	3	0.941681024685718	2.381	0.017	Molecular Function	GO:0008289	lipid binding	0.756432298518036	0.941681024685718	1	2	3	174
GO:0009110 vitamin biosynthetic process	6	0.942053573742253	5.085	0.025	Biological Process	GO:0009110	vitamin biosynthetic process	0.418239956886465	0.942053573742253	1	5	6	241
GO:0042364 water-soluble vitamin biosynthetic process	6	0.942053573742253	5.085	0.025	Biological Process	GO:0042364	water-soluble vitamin biosynthetic process	0.418239956886465	0.942053573742253	1	5	6	241
GO:0005976 polysaccharide metabolic process	5	0.942053573742253	4.237	0.025	Biological Process	GO:0005976	polysaccharide metabolic process	0.419609823854363	0.942053573742253	0	5	5	197
GO:0001539 cilium or flagellum-dependent cell motility	1	0.942053573742253	0.847	0.040	Biological Process	GO:0001539	cilium or flagellum-dependent cell motility	0.420395855775082	0.942053573742253	1	0	1	25
GO:0003013 circulatory system process	1	0.942053573742253	0.847	0.040	Biological Process	GO:0003013	circulatory system process	0.420395855775082	0.942053573742253	0	1	1	25
GO:0006777 Mo-molybdopterin cofactor biosynthetic process	1	0.942053573742253	0.847	0.040	Biological Process	GO:0006777	Mo-molybdopterin cofactor biosynthetic process	0.420395855775082	0.942053573742253	1	0	1	25
GO:0008015 blood circulation	1	0.942053573742253	0.847	0.040	Biological Process	GO:0008015	blood circulation	0.420395855775082	0.942053573742253	0	1	1	25
GO:0015940 pantothenate biosynthetic process	1	0.942053573742253	0.847	0.040	Biological Process	GO:0015940	pantothenate biosynthetic process	0.420395855775082	0.942053573742253	0	1	1	25
GO:0019720 Mo-molybdopterin cofactor metabolic process	1	0.942053573742253	0.847	0.040	Biological Process	GO:0019720	Mo-molybdopterin cofactor metabolic process	0.420395855775082	0.942053573742253	1	0	1	25
GO:0032878 regulation of establishment or maintenance of cell polarity	1	0.942053573742253	0.847	0.040	Biological Process	GO:0032878	regulation of establishment or maintenance of cell polarity	0.420395855775082	0.942053573742253	0	1	1	25
GO:0043545 molybdopterin cofactor metabolic process	1	0.942053573742253	0.847	0.040	Biological Process	GO:0043545	molybdopterin cofactor metabolic process	0.420395855775082	0.942053573742253	1	0	1	25
GO:0045807 positive regulation of endocytosis	1	0.942053573742253	0.847	0.040	Biological Process	GO:0045807	positive regulation of endocytosis	0.420395855775082	0.942053573742253	1	0	1	25
GO:0048311 mitochondrion distribution	1	0.942053573742253	0.847	0.040	Biological Process	GO:0048311	mitochondrion distribution	0.420395855775082	0.942053573742253	0	1	1	25
GO:0048524 positive regulation of viral process	1	0.942053573742253	0.847	0.040	Biological Process	GO:0048524	positive regulation of viral process	0.420395855775082	0.942053573742253	1	0	1	25
GO:0051189 prosthetic group metabolic process	1	0.942053573742253	0.847	0.040	Biological Process	GO:0051189	prosthetic group metabolic process	0.420395855775082	0.942053573742253	1	0	1	25
GO:0034220 ion transmembrane transport	8	0.942053573742253	6.780	0.024	Biological Process	GO:0034220	ion transmembrane transport	0.420917554225262	0.942053573742253	2	6	8	331
GO:0019207 kinase regulator activity	1	0.946401687280423	0.794	0.016	Molecular Function	GO:0019207	kinase regulator activity	0.763121758341448	0.946401687280423	0	1	1	63
GO:0016853 isomerase activity	4	0.946401687280423	3.175	0.017	Molecular Function	GO:0016853	isomerase activity	0.764103001615751	0.946401687280423	0	4	4	229
GO:0062012 regulation of small molecule metabolic process	3	0.947848387977617	2.542	0.027	Biological Process	GO:0062012	regulation of small molecule metabolic process	0.424051780245306	0.947848387977617	0	3	3	110
GO:0045596 negative regulation of cell differentiation	2	0.948314608268725	1.695	0.030	Biological Process	GO:0045596	negative regulation of cell differentiation	0.425351003133758	0.948314608268725	0	2	2	67
GO:0071363 cellular response to growth factor stimulus	2	0.948314608268725	1.695	0.030	Biological Process	GO:0071363	cellular response to growth factor stimulus	0.425351003133758	0.948314608268725	1	1	2	67
GO:0016757 glycosyltransferase activity	3	0.948857941404277	2.381	0.017	Molecular Function	GO:0016757	glycosyltransferase activity	0.770014009302065	0.948857941404277	0	3	3	178
GO:0046872 metal ion binding	24	0.948857941404277	19.048	0.020	Molecular Function	GO:0046872	metal ion binding	0.770156182941798	0.948857941404277	5	19	24	1197
GO:0000987 cis-regulatory region sequence-specific DNA binding	1	0.948857941404277	0.794	0.015	Molecular Function	GO:0000987	cis-regulatory region sequence-specific DNA binding	0.773769444521024	0.948857941404277	0	1	1	65
GO:0140110 transcription regulator activity	10	0.948857941404277	7.937	0.019	Molecular Function	GO:0140110	transcription regulator activity	0.773863648932177	0.948857941404277	4	6	10	534
GO:0009506 plasmodesma	1	0.950570729799512	1.299	0.032	Cellular Component	GO:0009506	plasmodesma	0.40253760496612	0.950570729799512	0	1	1	31
GO:0055044 symplast	1	0.950570729799512	1.299	0.032	Cellular Component	GO:0055044	symplast	0.40253760496612	0.950570729799512	0	1	1	31
GO:0004222 metalloendopeptidase activity	1	0.952656516103331	0.794	0.015	Molecular Function	GO:0004222	metalloendopeptidase activity	0.778913831813994	0.952656516103331	0	1	1	66
GO:0006575 cellular modified amino acid metabolic process	4	0.953001894550427	3.390	0.026	Biological Process	GO:0006575	cellular modified amino acid metabolic process	0.429759875659278	0.953001894550427	0	4	4	155
GO:0070848 response to growth factor	2	0.953001894550427	1.695	0.029	Biological Process	GO:0070848	response to growth factor	0.432789198296616	0.953001894550427	1	1	2	68
GO:1903530 regulation of secretion by cell	2	0.953001894550427	1.695	0.029	Biological Process	GO:1903530	regulation of secretion by cell	0.432789198296616	0.953001894550427	1	1	2	68
GO:0008630 intrinsic apoptotic signaling pathway in response to DNA damage	1	0.953001894550427	0.847	0.038	Biological Process	GO:0008630	intrinsic apoptotic signaling pathway in response to DNA damage	0.432933580618078	0.953001894550427	0	1	1	26
GO:0009403 toxin biosynthetic process	1	0.953001894550427	0.847	0.038	Biological Process	GO:0009403	toxin biosynthetic process	0.432933580618078	0.953001894550427	1	0	1	26
GO:0018874 benzoate metabolic process	1	0.953001894550427	0.847	0.038	Biological Process	GO:0018874	benzoate metabolic process	0.432933580618078	0.953001894550427	0	1	1	26
GO:0019320 hexose catabolic process	1	0.953001894550427	0.847	0.038	Biological Process	GO:0019320	hexose catabolic process	0.432933580618078	0.953001894550427	0	1	1	26
GO:0042445 hormone metabolic process	1	0.953001894550427	0.847	0.038	Biological Process	GO:0042445	hormone metabolic process	0.432933580618078	0.953001894550427	0	1	1	26
GO:0048315 conidium formation	1	0.953001894550427	0.847	0.038	Biological Process	GO:0048315	conidium formation	0.432933580618078	0.953001894550427	0	1	1	26
GO:0061794 conidium development	1	0.953001894550427	0.847	0.038	Biological Process	GO:0061794	conidium development	0.432933580618078	0.953001894550427	0	1	1	26
GO:1901682 sulfur compound transmembrane transporter activity	1	0.956409417371476	0.794	0.015	Molecular Function	GO:1901682	sulfur compound transmembrane transporter activity	0.783942145386456	0.956409417371476	0	1	1	67
GO:0003779 actin binding	1	0.960005506405821	0.794	0.015	Molecular Function	GO:0003779	actin binding	0.788856983747407	0.960005506405821	0	1	1	68
GO:0002275 myeloid cell activation involved in immune response	2	0.962851713094112	1.695	0.029	Biological Process	GO:0002275	myeloid cell activation involved in immune response	0.440176602593341	0.962851713094112	1	1	2	69
GO:0002444 myeloid leukocyte mediated immunity	2	0.962851713094112	1.695	0.029	Biological Process	GO:0002444	myeloid leukocyte mediated immunity	0.440176602593341	0.962851713094112	1	1	2	69
GO:0031330 negative regulation of cellular catabolic process	2	0.962851713094112	1.695	0.029	Biological Process	GO:0031330	negative regulation of cellular catabolic process	0.440176602593341	0.962851713094112	1	1	2	69
GO:0043299 leukocyte degranulation	2	0.962851713094112	1.695	0.029	Biological Process	GO:0043299	leukocyte degranulation	0.440176602593341	0.962851713094112	1	1	2	69
GO:0051046 regulation of secretion	2	0.962851713094112	1.695	0.029	Biological Process	GO:0051046	regulation of secretion	0.440176602593341	0.962851713094112	1	1	2	69
GO:0005576 extracellular region	6	0.962911180221449	7.792	0.019	Cellular Component	GO:0005576	extracellular region	0.412676220094906	0.962911180221449	2	4	6	314
GO:0008234 cysteine-type peptidase activity	1	0.963449037795849	0.794	0.014	Molecular Function	GO:0008234	cysteine-type peptidase activity	0.793660887692482	0.963449037795849	0	1	1	69
GO:0043169 cation binding	24	0.965117088624958	19.048	0.020	Molecular Function	GO:0043169	cation binding	0.797180948150647	0.965117088624958	5	19	24	1216
GO:0016791 phosphatase activity	2	0.965117088624958	1.587	0.015	Molecular Function	GO:0016791	phosphatase activity	0.799319472209607	0.965117088624958	1	1	2	131
GO:0022804 active transmembrane transporter activity	6	0.965117088624958	4.762	0.017	Molecular Function	GO:0022804	active transmembrane transporter activity	0.801538244855575	0.965117088624958	1	5	6	347
GO:0022836 gated channel activity	1	0.965117088624958	0.794	0.014	Molecular Function	GO:0022836	gated channel activity	0.802945774552731	0.965117088624958	0	1	1	71
GO:0004252 serine-type endopeptidase activity	1	0.968124329625942	0.794	0.014	Molecular Function	GO:0004252	serine-type endopeptidase activity	0.807431561798685	0.968124329625942	0	1	1	72
GO:0031625 ubiquitin protein ligase binding	1	0.968621566112822	0.794	0.014	Molecular Function	GO:0031625	ubiquitin protein ligase binding	0.811816025697017	0.968621566112822	1	0	1	73
GO:0034061 DNA polymerase activity	1	0.968621566112822	0.794	0.014	Molecular Function	GO:0034061	DNA polymerase activity	0.811816025697017	0.968621566112822	0	1	1	73
GO:0008173 RNA methyltransferase activity	1	0.968996353425811	0.794	0.014	Molecular Function	GO:0008173	RNA methyltransferase activity	0.816101437004115	0.968996353425811	0	1	1	74
GO:0016765 transferase activity, transferring alkyl or aryl (other than methyl) groups	1	0.968996353425811	0.794	0.014	Molecular Function	GO:0016765	transferase activity, transferring alkyl or aryl (other than methyl) groups	0.816101437004115	0.968996353425811	0	1	1	74
GO:0006551 leucine metabolic process	1	0.969245132422328	0.847	0.037	Biological Process	GO:0006551	leucine metabolic process	0.445202344367081	0.969245132422328	0	1	1	27
GO:0008203 cholesterol metabolic process	1	0.969245132422328	0.847	0.037	Biological Process	GO:0008203	cholesterol metabolic process	0.445202344367081	0.969245132422328	0	1	1	27
GO:1903051 negative regulation of proteolysis involved in cellular protein catabolic process	1	0.969245132422328	0.847	0.037	Biological Process	GO:1903051	negative regulation of proteolysis involved in cellular protein catabolic process	0.445202344367081	0.969245132422328	1	0	1	27
GO:0006979 response to oxidative stress	5	0.969245132422328	4.237	0.025	Biological Process	GO:0006979	response to oxidative stress	0.445328844626475	0.969245132422328	2	3	5	203
GO:0044389 ubiquitin-like protein ligase binding	1	0.971605650004911	0.794	0.013	Molecular Function	GO:0044389	ubiquitin-like protein ligase binding	0.820290015987752	0.971605650004911	1	0	1	75
GO:0008270 zinc ion binding	8	0.972547626698175	6.349	0.017	Molecular Function	GO:0008270	zinc ion binding	0.826936680441037	0.972547626698175	2	6	8	462
GO:0052689 carboxylic ester hydrolase activity	1	0.972547626698175	0.794	0.013	Molecular Function	GO:0052689	carboxylic ester hydrolase activity	0.828385312270186	0.972547626698175	1	0	1	77
GO:0008168 methyltransferase activity	3	0.972547626698175	2.381	0.015	Molecular Function	GO:0008168	methyltransferase activity	0.828981510829315	0.972547626698175	0	3	3	198
GO:0003677 DNA binding	16	0.972547626698175	12.698	0.019	Molecular Function	GO:0003677	DNA binding	0.829056993250903	0.972547626698175	3	13	16	859
GO:0001666 response to hypoxia	2	0.972779093568865	1.695	0.029	Biological Process	GO:0001666	response to hypoxia	0.447511946437661	0.972779093568865	0	2	2	70
GO:0005102 signaling receptor binding	2	0.97322298293846	1.587	0.014	Molecular Function	GO:0005102	signaling receptor binding	0.831627016158479	0.97322298293846	2	0	2	141
GO:0009295 nucleoid	1	0.973390283004677	1.299	0.030	Cellular Component	GO:0009295	nucleoid	0.422133541098967	0.973390283004677	0	1	1	33
GO:0002274 myeloid leukocyte activation	2	0.974368239469275	1.695	0.028	Biological Process	GO:0002274	myeloid leukocyte activation	0.454794037363826	0.974368239469275	1	1	2	71
GO:0002699 positive regulation of immune effector process	1	0.974368239469275	0.847	0.036	Biological Process	GO:0002699	positive regulation of immune effector process	0.457207868549125	0.974368239469275	0	1	1	28
GO:0009073 aromatic amino acid family biosynthetic process	1	0.974368239469275	0.847	0.036	Biological Process	GO:0009073	aromatic amino acid family biosynthetic process	0.457207868549125	0.974368239469275	1	0	1	28
GO:0009301 snRNA transcription	1	0.974368239469275	0.847	0.036	Biological Process	GO:0009301	snRNA transcription	0.457207868549125	0.974368239469275	1	0	1	28
GO:0010507 negative regulation of autophagy	1	0.974368239469275	0.847	0.036	Biological Process	GO:0010507	negative regulation of autophagy	0.457207868549125	0.974368239469275	0	1	1	28
GO:0015939 pantothenate metabolic process	1	0.974368239469275	0.847	0.036	Biological Process	GO:0015939	pantothenate metabolic process	0.457207868549125	0.974368239469275	0	1	1	28
GO:0015985 energy coupled proton transport, down electrochemical gradient	1	0.974368239469275	0.847	0.036	Biological Process	GO:0015985	energy coupled proton transport, down electrochemical gradient	0.457207868549125	0.974368239469275	0	1	1	28
GO:0015986 ATP synthesis coupled proton transport	1	0.974368239469275	0.847	0.036	Biological Process	GO:0015986	ATP synthesis coupled proton transport	0.457207868549125	0.974368239469275	0	1	1	28
GO:0016239 positive regulation of macroautophagy	1	0.974368239469275	0.847	0.036	Biological Process	GO:0016239	positive regulation of macroautophagy	0.457207868549125	0.974368239469275	0	1	1	28
GO:0019321 pentose metabolic process	1	0.974368239469275	0.847	0.036	Biological Process	GO:0019321	pentose metabolic process	0.457207868549125	0.974368239469275	1	0	1	28
GO:0032196 transposition	1	0.974368239469275	0.847	0.036	Biological Process	GO:0032196	transposition	0.457207868549125	0.974368239469275	0	1	1	28
GO:0042795 snRNA transcription by RNA polymerase II	1	0.974368239469275	0.847	0.036	Biological Process	GO:0042795	snRNA transcription by RNA polymerase II	0.457207868549125	0.974368239469275	1	0	1	28
GO:0046889 positive regulation of lipid biosynthetic process	1	0.974368239469275	0.847	0.036	Biological Process	GO:0046889	positive regulation of lipid biosynthetic process	0.457207868549125	0.974368239469275	0	1	1	28
GO:0071467 cellular response to pH	1	0.974368239469275	0.847	0.036	Biological Process	GO:0071467	cellular response to pH	0.457207868549125	0.974368239469275	0	1	1	28
GO:0097327 response to antineoplastic agent	1	0.974368239469275	0.847	0.036	Biological Process	GO:0097327	response to antineoplastic agent	0.457207868549125	0.974368239469275	0	1	1	28
GO:1903725 regulation of phospholipid metabolic process	1	0.974368239469275	0.847	0.036	Biological Process	GO:1903725	regulation of phospholipid metabolic process	0.457207868549125	0.974368239469275	0	1	1	28
GO:0000977 RNA polymerase II transcription regulatory region sequence-specific DNA binding	1	0.975420684764245	0.794	0.013	Molecular Function	GO:0000977	RNA polymerase II transcription regulatory region sequence-specific DNA binding	0.836118708627951	0.975420684764245	0	1	1	79
GO:0051287 NAD binding	2	0.975420684764245	1.587	0.014	Molecular Function	GO:0051287	NAD binding	0.837502596139792	0.975420684764245	0	2	2	143
GO:0035091 phosphatidylinositol binding	1	0.980073940321082	0.794	0.012	Molecular Function	GO:0035091	phosphatidylinositol binding	0.843506260112406	0.980073940321082	1	0	1	81
GO:0006084 acetyl-CoA metabolic process	2	0.981020556803763	1.695	0.028	Biological Process	GO:0006084	acetyl-CoA metabolic process	0.462021757344613	0.981020556803763	0	2	2	72
GO:0044275 cellular carbohydrate catabolic process	2	0.981020556803763	1.695	0.028	Biological Process	GO:0044275	cellular carbohydrate catabolic process	0.462021757344613	0.981020556803763	0	2	2	72
GO:0045664 regulation of neuron differentiation	2	0.981020556803763	1.695	0.028	Biological Process	GO:0045664	regulation of neuron differentiation	0.462021757344613	0.981020556803763	0	2	2	72
GO:0043648 dicarboxylic acid metabolic process	4	0.983002321652051	3.390	0.025	Biological Process	GO:0043648	dicarboxylic acid metabolic process	0.463520358685844	0.983002321652051	2	2	4	162
GO:0044283 small molecule biosynthetic process	20	0.983180903376436	16.949	0.022	Biological Process	GO:0044283	small molecule biosynthetic process	0.464169937706759	0.983180903376436	3	17	20	894
GO:0006954 inflammatory response	1	0.986228357875862	0.847	0.034	Biological Process	GO:0006954	inflammatory response	0.468955754006059	0.986228357875862	0	1	1	29
GO:0006972 hyperosmotic response	1	0.986228357875862	0.847	0.034	Biological Process	GO:0006972	hyperosmotic response	0.468955754006059	0.986228357875862	0	1	1	29
GO:0009251 glucan catabolic process	1	0.986228357875862	0.847	0.034	Biological Process	GO:0009251	glucan catabolic process	0.468955754006059	0.986228357875862	0	1	1	29
GO:0042303 molting cycle	1	0.986228357875862	0.847	0.034	Biological Process	GO:0042303	molting cycle	0.468955754006059	0.986228357875862	0	1	1	29
GO:0044273 sulfur compound catabolic process	1	0.986228357875862	0.847	0.034	Biological Process	GO:0044273	sulfur compound catabolic process	0.468955754006059	0.986228357875862	0	1	1	29
GO:0036293 response to decreased oxygen levels	2	0.986228357875862	1.695	0.027	Biological Process	GO:0036293	response to decreased oxygen levels	0.469194060187453	0.986228357875862	0	2	2	73
GO:0060627 regulation of vesicle-mediated transport	3	0.986228357875862	2.542	0.025	Biological Process	GO:0060627	regulation of vesicle-mediated transport	0.469578539575166	0.986228357875862	2	1	3	118
GO:0004672 protein kinase activity	3	0.987532199695975	2.381	0.014	Molecular Function	GO:0004672	protein kinase activity	0.853324288973823	0.987532199695975	1	2	3	208
GO:0003697 single-stranded DNA binding	1	0.987532199695975	0.794	0.012	Molecular Function	GO:0003697	single-stranded DNA binding	0.853972516950208	0.987532199695975	0	1	1	84
GO:0098660 inorganic ion transmembrane transport	6	0.990883669576499	5.085	0.024	Biological Process	GO:0098660	inorganic ion transmembrane transport	0.47236490056292	0.990883669576499	1	5	6	255
GO:0005669 transcription factor TFIID complex	1	0.991768490850932	1.299	0.029	Cellular Component	GO:0005669	transcription factor TFIID complex	0.441094833877858	0.991768490850932	1	0	1	35
GO:0044232 organelle membrane contact site	1	0.991768490850932	1.299	0.029	Cellular Component	GO:0044232	organelle membrane contact site	0.441094833877858	0.991768490850932	0	1	1	35
GO:0019028 viral capsid	1	0.991768490850932	1.299	0.028	Cellular Component	GO:0019028	viral capsid	0.450343855539454	0.991768490850932	1	0	1	36
GO:0033177 proton-transporting two-sector ATPase complex, proton-transporting domain	1	0.991768490850932	1.299	0.028	Cellular Component	GO:0033177	proton-transporting two-sector ATPase complex, proton-transporting domain	0.450343855539454	0.991768490850932	0	1	1	36
GO:0097190 apoptotic signaling pathway	2	0.995203031165615	1.695	0.027	Biological Process	GO:0097190	apoptotic signaling pathway	0.476309969006594	0.995203031165615	0	2	2	74
GO:0006767 water-soluble vitamin metabolic process	6	0.995203031165615	5.085	0.023	Biological Process	GO:0006767	water-soluble vitamin metabolic process	0.480003103846608	0.995203031165615	1	5	6	257
GO:0002683 negative regulation of immune system process	1	0.995203031165615	0.847	0.033	Biological Process	GO:0002683	negative regulation of immune system process	0.480451483418512	0.995203031165615	0	1	1	30
GO:0007531 mating type determination	1	0.995203031165615	0.847	0.033	Biological Process	GO:0007531	mating type determination	0.480451483418512	0.995203031165615	1	0	1	30
GO:0019287 isopentenyl diphosphate biosynthetic process, mevalonate pathway	1	0.995203031165615	0.847	0.033	Biological Process	GO:0019287	isopentenyl diphosphate biosynthetic process, mevalonate pathway	0.480451483418512	0.995203031165615	0	1	1	30
GO:0034198 cellular response to amino acid starvation	1	0.995203031165615	0.847	0.033	Biological Process	GO:0034198	cellular response to amino acid starvation	0.480451483418512	0.995203031165615	0	1	1	30
GO:0046451 diaminopimelate metabolic process	1	0.995203031165615	0.847	0.033	Biological Process	GO:0046451	diaminopimelate metabolic process	0.480451483418512	0.995203031165615	1	0	1	30
GO:0051262 protein tetramerization	1	0.995203031165615	0.847	0.033	Biological Process	GO:0051262	protein tetramerization	0.480451483418512	0.995203031165615	1	0	1	30
GO:1900182 positive regulation of protein localization to nucleus	1	0.995203031165615	0.847	0.033	Biological Process	GO:1900182	positive regulation of protein localization to nucleus	0.480451483418512	0.995203031165615	0	1	1	30
GO:1903363 negative regulation of cellular protein catabolic process	1	0.995203031165615	0.847	0.033	Biological Process	GO:1903363	negative regulation of cellular protein catabolic process	0.480451483418512	0.995203031165615	1	0	1	30
GO:0030436 asexual sporulation	3	0.995203031165615	2.542	0.025	Biological Process	GO:0030436	asexual sporulation	0.480719117986841	0.995203031165615	1	2	3	120
GO:0016741 transferase activity, transferring one-carbon groups	3	0.997151684873754	2.381	0.014	Molecular Function	GO:0016741	transferase activity, transferring one-carbon groups	0.864334349798357	0.997151684873754	0	3	3	213
GO:0031047 gene silencing by RNA	2	0.999224336822546	1.695	0.027	Biological Process	GO:0031047	gene silencing by RNA	0.483368573769291	0.999224336822546	1	1	2	75
GO:0006766 vitamin metabolic process	6	0.999224336822546	5.085	0.023	Biological Process	GO:0006766	vitamin metabolic process	0.483810748478772	0.999224336822546	1	5	6	258
GO:0000118 histone deacetylase complex	1	1	1.299	0.026	Cellular Component	GO:0000118	histone deacetylase complex	0.477194017262698	1	0	1	1	39
GO:0009408 response to heat	3	1	2.542	0.025	Biological Process	GO:0009408	response to heat	0.486249157797579	1	0	3	3	121
GO:0000302 response to reactive oxygen species	2	1	1.695	0.026	Biological Process	GO:0000302	response to reactive oxygen species	0.490369028914034	1	0	2	2	76
GO:0006113 fermentation	1	1	0.847	0.032	Biological Process	GO:0006113	fermentation	0.491700423777525	1	0	1	1	31
GO:0070301 cellular response to hydrogen peroxide	1	1	0.847	0.032	Biological Process	GO:0070301	cellular response to hydrogen peroxide	0.491700423777525	1	0	1	1	31
GO:1990928 response to amino acid starvation	1	1	0.847	0.032	Biological Process	GO:1990928	response to amino acid starvation	0.491700423777525	1	0	1	1	31
GO:0016052 carbohydrate catabolic process	5	1	4.237	0.023	Biological Process	GO:0016052	carbohydrate catabolic process	0.491722195820295	1	1	4	5	214
GO:0006744 ubiquinone biosynthetic process	3	1	2.542	0.025	Biological Process	GO:0006744	ubiquinone biosynthetic process	0.491751474611466	1	0	3	3	122
GO:0016477 cell migration	3	1	2.542	0.025	Biological Process	GO:0016477	cell migration	0.491751474611466	1	1	2	3	122
GO:0008023 transcription elongation factor complex	1	1	1.299	0.024	Cellular Component	GO:0008023	transcription elongation factor complex	0.494370590657553	1	0	1	1	41
GO:0044255 cellular lipid metabolic process	13	1	11.017	0.022	Biological Process	GO:0044255	cellular lipid metabolic process	0.49637615480741	1	1	12	13	585
GO:0006650 glycerophospholipid metabolic process	3	1	2.542	0.024	Biological Process	GO:0006650	glycerophospholipid metabolic process	0.497225430908492	1	1	2	3	123
GO:0006743 ubiquinone metabolic process	3	1	2.542	0.024	Biological Process	GO:0006743	ubiquinone metabolic process	0.497225430908492	1	0	3	3	123
GO:0009895 negative regulation of catabolic process	2	1	1.695	0.026	Biological Process	GO:0009895	negative regulation of catabolic process	0.497310551038905	1	1	1	2	77
GO:0034250 positive regulation of cellular amide metabolic process	2	1	1.695	0.026	Biological Process	GO:0034250	positive regulation of cellular amide metabolic process	0.497310551038905	1	0	2	2	77
GO:0051098 regulation of binding	2	1	1.695	0.026	Biological Process	GO:0051098	regulation of binding	0.497310551038905	1	0	2	2	77
GO:0009152 purine ribonucleotide biosynthetic process	5	1	4.237	0.023	Biological Process	GO:0009152	purine ribonucleotide biosynthetic process	0.500019200273808	1	0	5	5	216
GO:0006811 ion transport	14	1	11.864	0.022	Biological Process	GO:0006811	ion transport	0.500738677196795	1	2	12	14	633
GO:0051960 regulation of nervous system development	3	1	2.542	0.024	Biological Process	GO:0051960	regulation of nervous system development	0.502670412767106	1	0	3	3	124
GO:0001403 invasive growth in response to glucose limitation	1	1	0.847	0.031	Biological Process	GO:0001403	invasive growth in response to glucose limitation	0.502707828804915	1	1	0	1	32
GO:0007114 cell budding	1	1	0.847	0.031	Biological Process	GO:0007114	cell budding	0.502707828804915	1	1	0	1	32
GO:0009082 branched-chain amino acid biosynthetic process	1	1	0.847	0.031	Biological Process	GO:0009082	branched-chain amino acid biosynthetic process	0.502707828804915	1	1	0	1	32
GO:0009450 gamma-aminobutyric acid catabolic process	1	1	0.847	0.031	Biological Process	GO:0009450	gamma-aminobutyric acid catabolic process	0.502707828804915	1	0	1	1	32
GO:0040014 regulation of multicellular organism growth	1	1	0.847	0.031	Biological Process	GO:0040014	regulation of multicellular organism growth	0.502707828804915	1	0	1	1	32
GO:0042168 heme metabolic process	1	1	0.847	0.031	Biological Process	GO:0042168	heme metabolic process	0.502707828804915	1	0	1	1	32
GO:0042173 regulation of sporulation resulting in formation of a cellular spore	1	1	0.847	0.031	Biological Process	GO:0042173	regulation of sporulation resulting in formation of a cellular spore	0.502707828804915	1	0	1	1	32
GO:0051646 mitochondrion localization	1	1	0.847	0.031	Biological Process	GO:0051646	mitochondrion localization	0.502707828804915	1	0	1	1	32
GO:0060969 negative regulation of gene silencing	1	1	0.847	0.031	Biological Process	GO:0060969	negative regulation of gene silencing	0.502707828804915	1	0	1	1	32
GO:0006164 purine nucleotide biosynthetic process	5	1	4.237	0.023	Biological Process	GO:0006164	purine nucleotide biosynthetic process	0.504149210881085	1	0	5	5	217
GO:0010720 positive regulation of cell development	2	1	1.695	0.026	Biological Process	GO:0010720	positive regulation of cell development	0.504192416658183	1	0	2	2	78
GO:0032993 protein-DNA complex	2	1	2.597	0.019	Cellular Component	GO:0032993	protein-DNA complex	0.50833788719674	1	0	2	2	103
GO:0060968 regulation of gene silencing	2	1	1.695	0.025	Biological Process	GO:0060968	regulation of gene silencing	0.511013960025367	1	1	1	2	79
GO:0001817 regulation of cytokine production	1	1	0.847	0.030	Biological Process	GO:0001817	regulation of cytokine production	0.513478841323458	1	0	1	1	33
GO:0002098 tRNA wobble uridine modification	1	1	0.847	0.030	Biological Process	GO:0002098	tRNA wobble uridine modification	0.513478841323458	1	1	0	1	33
GO:0002440 production of molecular mediator of immune response	1	1	0.847	0.030	Biological Process	GO:0002440	production of molecular mediator of immune response	0.513478841323458	1	0	1	1	33
GO:0006578 amino-acid betaine biosynthetic process	1	1	0.847	0.030	Biological Process	GO:0006578	amino-acid betaine biosynthetic process	0.513478841323458	1	0	1	1	33
GO:0007369 gastrulation	1	1	0.847	0.030	Biological Process	GO:0007369	gastrulation	0.513478841323458	1	0	1	1	33
GO:0009448 gamma-aminobutyric acid metabolic process	1	1	0.847	0.030	Biological Process	GO:0009448	gamma-aminobutyric acid metabolic process	0.513478841323458	1	0	1	1	33
GO:0014706 striated muscle tissue development	1	1	0.847	0.030	Biological Process	GO:0014706	striated muscle tissue development	0.513478841323458	1	1	0	1	33
GO:0043393 regulation of protein binding	1	1	0.847	0.030	Biological Process	GO:0043393	regulation of protein binding	0.513478841323458	1	0	1	1	33
GO:0048870 cell motility	4	1	3.390	0.023	Biological Process	GO:0048870	cell motility	0.515102762556085	1	2	2	4	173
GO:0006536 glutamate metabolic process	2	1	1.695	0.025	Biological Process	GO:0006536	glutamate metabolic process	0.517774571020836	1	1	1	2	80
GO:0042537 benzene-containing compound metabolic process	2	1	1.695	0.025	Biological Process	GO:0042537	benzene-containing compound metabolic process	0.517774571020836	1	0	2	2	80
GO:0006479 protein methylation	3	1	2.542	0.024	Biological Process	GO:0006479	protein methylation	0.51882571892068	1	0	3	3	127
GO:0008213 protein alkylation	3	1	2.542	0.024	Biological Process	GO:0008213	protein alkylation	0.51882571892068	1	0	3	3	127
GO:0030313 cell envelope	1	1	1.299	0.023	Cellular Component	GO:0030313	cell envelope	0.519096228193407	1	0	1	1	44
GO:0019954 asexual reproduction	4	1	3.390	0.023	Biological Process	GO:0019954	asexual reproduction	0.519684502339691	1	2	2	4	174
GO:0051674 localization of cell	4	1	3.390	0.023	Biological Process	GO:0051674	localization of cell	0.519684502339691	1	2	2	4	174
GO:0042180 cellular ketone metabolic process	6	1	5.085	0.022	Biological Process	GO:0042180	cellular ketone metabolic process	0.521399409784769	1	0	6	6	268
GO:0000959 mitochondrial RNA metabolic process	1	1	0.847	0.029	Biological Process	GO:0000959	mitochondrial RNA metabolic process	0.524018495577879	1	0	1	1	34
GO:0007124 pseudohyphal growth	1	1	0.847	0.029	Biological Process	GO:0007124	pseudohyphal growth	0.524018495577879	1	0	1	1	34
GO:0009793 embryo development ending in seed dormancy	1	1	0.847	0.029	Biological Process	GO:0009793	embryo development ending in seed dormancy	0.524018495577879	1	0	1	1	34
GO:0015693 magnesium ion transport	1	1	0.847	0.029	Biological Process	GO:0015693	magnesium ion transport	0.524018495577879	1	0	1	1	34
GO:0015937 coenzyme A biosynthetic process	1	1	0.847	0.029	Biological Process	GO:0015937	coenzyme A biosynthetic process	0.524018495577879	1	0	1	1	34
GO:0019344 cysteine biosynthetic process	1	1	0.847	0.029	Biological Process	GO:0019344	cysteine biosynthetic process	0.524018495577879	1	0	1	1	34
GO:0043409 negative regulation of MAPK cascade	1	1	0.847	0.029	Biological Process	GO:0043409	negative regulation of MAPK cascade	0.524018495577879	1	1	0	1	34
GO:0060537 muscle tissue development	1	1	0.847	0.029	Biological Process	GO:0060537	muscle tissue development	0.524018495577879	1	1	0	1	34
GO:0001933 negative regulation of protein phosphorylation	2	1	1.695	0.025	Biological Process	GO:0001933	negative regulation of protein phosphorylation	0.524473693102423	1	1	1	2	81
GO:0071417 cellular response to organonitrogen compound	2	1	1.695	0.025	Biological Process	GO:0071417	cellular response to organonitrogen compound	0.524473693102423	1	0	2	2	81
GO:0044281 small molecule metabolic process	32	1	27.119	0.022	Biological Process	GO:0044281	small molecule metabolic process	0.526451304788889	1	6	26	32	1481
GO:0098655 cation transmembrane transport	6	1	5.085	0.022	Biological Process	GO:0098655	cation transmembrane transport	0.528796773649435	1	1	5	6	270
GO:0009719 response to endogenous stimulus	6	1	5.085	0.022	Biological Process	GO:0009719	response to endogenous stimulus	0.532478764055718	1	1	5	6	271
GO:0044272 sulfur compound biosynthetic process	7	1	5.932	0.022	Biological Process	GO:0044272	sulfur compound biosynthetic process	0.532529726660988	1	1	6	7	318
GO:0006644 phospholipid metabolic process	5	1	4.237	0.022	Biological Process	GO:0006644	phospholipid metabolic process	0.532683358900456	1	1	4	5	224
GO:0002694 regulation of leukocyte activation	1	1	0.847	0.029	Biological Process	GO:0002694	regulation of leukocyte activation	0.534331719507701	1	0	1	1	35
GO:0006577 amino-acid betaine metabolic process	1	1	0.847	0.029	Biological Process	GO:0006577	amino-acid betaine metabolic process	0.534331719507701	1	0	1	1	35
GO:0015009 corrin metabolic process	1	1	0.847	0.029	Biological Process	GO:0015009	corrin metabolic process	0.534331719507701	1	0	1	1	35
GO:0043255 regulation of carbohydrate biosynthetic process	1	1	0.847	0.029	Biological Process	GO:0043255	regulation of carbohydrate biosynthetic process	0.534331719507701	1	0	1	1	35
GO:0046140 corrin biosynthetic process	1	1	0.847	0.029	Biological Process	GO:0046140	corrin biosynthetic process	0.534331719507701	1	0	1	1	35
GO:0072089 stem cell proliferation	1	1	0.847	0.029	Biological Process	GO:0072089	stem cell proliferation	0.534331719507701	1	0	1	1	35
GO:0006073 cellular glucan metabolic process	2	1	1.695	0.024	Biological Process	GO:0006073	cellular glucan metabolic process	0.53768550037273	1	0	2	2	83
GO:0043408 regulation of MAPK cascade	2	1	1.695	0.024	Biological Process	GO:0043408	regulation of MAPK cascade	0.53768550037273	1	2	0	2	83
GO:0070482 response to oxygen levels	2	1	1.695	0.024	Biological Process	GO:0070482	response to oxygen levels	0.53768550037273	1	0	2	2	83
GO:0098656 anion transmembrane transport	3	1	2.542	0.023	Biological Process	GO:0098656	anion transmembrane transport	0.539927220823515	1	1	2	3	131
GO:0005672 transcription factor TFIIA complex	1	1	1.299	0.021	Cellular Component	GO:0005672	transcription factor TFIIA complex	0.542627705927889	1	1	0	1	47
GO:0044042 glucan metabolic process	2	1	1.695	0.024	Biological Process	GO:0044042	glucan metabolic process	0.544197322766528	1	0	2	2	84
GO:0072359 circulatory system development	2	1	1.695	0.024	Biological Process	GO:0072359	circulatory system development	0.544197322766528	1	0	2	2	84
GO:0001816 cytokine production	1	1	0.847	0.028	Biological Process	GO:0001816	cytokine production	0.544423336972915	1	0	1	1	36
GO:0006749 glutathione metabolic process	1	1	0.847	0.028	Biological Process	GO:0006749	glutathione metabolic process	0.544423336972915	1	0	1	1	36
GO:0031099 regeneration	1	1	0.847	0.028	Biological Process	GO:0031099	regeneration	0.544423336972915	1	0	1	1	36
GO:0048872 homeostasis of number of cells	1	1	0.847	0.028	Biological Process	GO:0048872	homeostasis of number of cells	0.544423336972915	1	0	1	1	36
GO:0050792 regulation of viral process	1	1	0.847	0.028	Biological Process	GO:0050792	regulation of viral process	0.544423336972915	1	1	0	1	36
GO:0051100 negative regulation of binding	1	1	0.847	0.028	Biological Process	GO:0051100	negative regulation of binding	0.544423336972915	1	0	1	1	36
GO:0062197 cellular response to chemical stress	4	1	3.390	0.022	Biological Process	GO:0062197	cellular response to chemical stress	0.546746243399497	1	2	2	4	180
GO:0009277 fungal-type cell wall	1	1	1.299	0.021	Cellular Component	GO:0009277	fungal-type cell wall	0.550216084864229	1	0	1	1	48
GO:0009240 isopentenyl diphosphate biosynthetic process	1	1	0.847	0.027	Biological Process	GO:0009240	isopentenyl diphosphate biosynthetic process	0.554298069933458	1	0	1	1	37
GO:0015936 coenzyme A metabolic process	1	1	0.847	0.027	Biological Process	GO:0015936	coenzyme A metabolic process	0.554298069933458	1	0	1	1	37
GO:0034762 regulation of transmembrane transport	1	1	0.847	0.027	Biological Process	GO:0034762	regulation of transmembrane transport	0.554298069933458	1	0	1	1	37
GO:0036267 invasive filamentous growth	1	1	0.847	0.027	Biological Process	GO:0036267	invasive filamentous growth	0.554298069933458	1	1	0	1	37
GO:0042063 gliogenesis	1	1	0.847	0.027	Biological Process	GO:0042063	gliogenesis	0.554298069933458	1	0	1	1	37
GO:0043244 regulation of protein-containing complex disassembly	1	1	0.847	0.027	Biological Process	GO:0043244	regulation of protein-containing complex disassembly	0.554298069933458	1	0	1	1	37
GO:0045834 positive regulation of lipid metabolic process	1	1	0.847	0.027	Biological Process	GO:0045834	positive regulation of lipid metabolic process	0.554298069933458	1	0	1	1	37
GO:0046490 isopentenyl diphosphate metabolic process	1	1	0.847	0.027	Biological Process	GO:0046490	isopentenyl diphosphate metabolic process	0.554298069933458	1	0	1	1	37
GO:0055029 nuclear DNA-directed RNA polymerase complex	3	1	3.896	0.017	Cellular Component	GO:0055029	nuclear DNA-directed RNA polymerase complex	0.55753328998378	1	2	1	3	176
GO:0015849 organic acid transport	3	1	2.542	0.022	Biological Process	GO:0015849	organic acid transport	0.560499851515746	1	1	2	3	135
GO:0051050 positive regulation of transport	3	1	2.542	0.022	Biological Process	GO:0051050	positive regulation of transport	0.560499851515746	1	2	1	3	135
GO:0005635 nuclear envelope	3	1	3.896	0.017	Cellular Component	GO:0005635	nuclear envelope	0.561433775471276	1	1	2	3	177
GO:0007584 response to nutrient	2	1	1.695	0.023	Biological Process	GO:0007584	response to nutrient	0.563352254081329	1	0	2	2	87
GO:0097237 cellular response to toxic substance	2	1	1.695	0.023	Biological Process	GO:0097237	cellular response to toxic substance	0.563352254081329	1	0	2	2	87
GO:0009268 response to pH	1	1	0.847	0.026	Biological Process	GO:0009268	response to pH	0.56396054058344	1	0	1	1	38
GO:0050865 regulation of cell activation	1	1	0.847	0.026	Biological Process	GO:0050865	regulation of cell activation	0.56396054058344	1	0	1	1	38
GO:0051101 regulation of DNA binding	1	1	0.847	0.026	Biological Process	GO:0051101	regulation of DNA binding	0.56396054058344	1	0	1	1	38
GO:0009636 response to toxic substance	4	1	3.390	0.022	Biological Process	GO:0009636	response to toxic substance	0.564353226412815	1	0	4	4	184
GO:0000124 SAGA complex	1	1	1.299	0.020	Cellular Component	GO:0000124	SAGA complex	0.565021974966004	1	1	0	1	50
GO:0000428 DNA-directed RNA polymerase complex	3	1	3.896	0.017	Cellular Component	GO:0000428	DNA-directed RNA polymerase complex	0.569174170752994	1	2	1	3	179
GO:0000097 sulfur amino acid biosynthetic process	2	1	1.695	0.023	Biological Process	GO:0000097	sulfur amino acid biosynthetic process	0.569609468239745	1	1	1	2	88
GO:0002443 leukocyte mediated immunity	2	1	1.695	0.023	Biological Process	GO:0002443	leukocyte mediated immunity	0.569609468239745	1	1	1	2	88
GO:0042326 negative regulation of phosphorylation	2	1	1.695	0.023	Biological Process	GO:0042326	negative regulation of phosphorylation	0.569609468239745	1	1	1	2	88
GO:0009066 aspartate family amino acid metabolic process	4	1	3.390	0.022	Biological Process	GO:0009066	aspartate family amino acid metabolic process	0.573018823176507	1	1	3	4	186
GO:0001889 liver development	1	1	0.847	0.026	Biological Process	GO:0001889	liver development	0.573415273441057	1	0	1	1	39
GO:0009651 response to salt stress	1	1	0.847	0.026	Biological Process	GO:0009651	response to salt stress	0.573415273441057	1	0	1	1	39
GO:0015846 polyamine transport	1	1	0.847	0.026	Biological Process	GO:0015846	polyamine transport	0.573415273441057	1	0	1	1	39
GO:0061008 hepaticobiliary system development	1	1	0.847	0.026	Biological Process	GO:0061008	hepaticobiliary system development	0.573415273441057	1	0	1	1	39
GO:0009273 peptidoglycan-based cell wall biogenesis	2	1	1.695	0.022	Biological Process	GO:0009273	peptidoglycan-based cell wall biogenesis	0.575802443458848	1	0	2	2	89
GO:1901992 positive regulation of mitotic cell cycle phase transition	2	1	1.695	0.022	Biological Process	GO:1901992	positive regulation of mitotic cell cycle phase transition	0.575802443458848	1	1	1	2	89
GO:0034774 secretory granule lumen	1	1	1.299	0.019	Cellular Component	GO:0034774	secretory granule lumen	0.579346611370535	1	1	0	1	52
GO:0002366 leukocyte activation involved in immune response	2	1	1.695	0.022	Biological Process	GO:0002366	leukocyte activation involved in immune response	0.5819310227429	1	1	1	2	90
GO:1905039 carboxylic acid transmembrane transport	2	1	1.695	0.022	Biological Process	GO:1905039	carboxylic acid transmembrane transport	0.5819310227429	1	1	1	2	90
GO:0009065 glutamine family amino acid catabolic process	1	1	0.847	0.025	Biological Process	GO:0009065	glutamine family amino acid catabolic process	0.582666697395102	1	1	0	1	40
GO:0010508 positive regulation of autophagy	1	1	0.847	0.025	Biological Process	GO:0010508	positive regulation of autophagy	0.582666697395102	1	0	1	1	40
GO:0015840 urea transport	1	1	0.847	0.025	Biological Process	GO:0015840	urea transport	0.582666697395102	1	0	1	1	40
GO:0031333 negative regulation of protein-containing complex assembly	1	1	0.847	0.025	Biological Process	GO:0031333	negative regulation of protein-containing complex assembly	0.582666697395102	1	0	1	1	40
GO:0042177 negative regulation of protein catabolic process	1	1	0.847	0.025	Biological Process	GO:0042177	negative regulation of protein catabolic process	0.582666697395102	1	1	0	1	40
GO:0048367 shoot system development	1	1	0.847	0.025	Biological Process	GO:0048367	shoot system development	0.582666697395102	1	0	1	1	40
GO:0051099 positive regulation of binding	1	1	0.847	0.025	Biological Process	GO:0051099	positive regulation of binding	0.582666697395102	1	0	1	1	40
GO:0051817 modulation of process of other organism involved in symbiotic interaction	1	1	0.847	0.025	Biological Process	GO:0051817	modulation of process of other organism involved in symbiotic interaction	0.582666697395102	1	1	0	1	40
GO:1903532 positive regulation of secretion by cell	1	1	0.847	0.025	Biological Process	GO:1903532	positive regulation of secretion by cell	0.582666697395102	1	1	0	1	40
GO:0072522 purine-containing compound biosynthetic process	5	1	4.237	0.021	Biological Process	GO:0072522	purine-containing compound biosynthetic process	0.583664695275874	1	0	5	5	237
GO:0070461 SAGA-type complex	1	1	1.299	0.019	Cellular Component	GO:0070461	SAGA-type complex	0.586333304840007	1	1	0	1	53
GO:0002263 cell activation involved in immune response	2	1	1.695	0.022	Biological Process	GO:0002263	cell activation involved in immune response	0.58799508528687	1	1	1	2	91
GO:1903825 organic acid transmembrane transport	2	1	1.695	0.022	Biological Process	GO:1903825	organic acid transmembrane transport	0.58799508528687	1	1	1	2	91
GO:0008610 lipid biosynthetic process	10	1	8.475	0.021	Biological Process	GO:0008610	lipid biosynthetic process	0.589718940039197	1	1	9	10	479
GO:0006040 amino sugar metabolic process	1	1	0.847	0.024	Biological Process	GO:0006040	amino sugar metabolic process	0.591719147708958	1	0	1	1	41
GO:0010565 regulation of cellular ketone metabolic process	1	1	0.847	0.024	Biological Process	GO:0010565	regulation of cellular ketone metabolic process	0.591719147708958	1	0	1	1	41
GO:0019755 one-carbon compound transport	1	1	0.847	0.024	Biological Process	GO:0019755	one-carbon compound transport	0.591719147708958	1	0	1	1	41
GO:0030111 regulation of Wnt signaling pathway	1	1	0.847	0.024	Biological Process	GO:0030111	regulation of Wnt signaling pathway	0.591719147708958	1	0	1	1	41
GO:0043410 positive regulation of MAPK cascade	1	1	0.847	0.024	Biological Process	GO:0043410	positive regulation of MAPK cascade	0.591719147708958	1	1	0	1	41
GO:0043903 regulation of biological process involved in symbiotic interaction	1	1	0.847	0.024	Biological Process	GO:0043903	regulation of biological process involved in symbiotic interaction	0.591719147708958	1	1	0	1	41
GO:0051047 positive regulation of secretion	1	1	0.847	0.024	Biological Process	GO:0051047	positive regulation of secretion	0.591719147708958	1	1	0	1	41
GO:0033692 cellular polysaccharide biosynthetic process	2	1	1.695	0.022	Biological Process	GO:0033692	cellular polysaccharide biosynthetic process	0.593994545016126	1	0	2	2	92
GO:0044264 cellular polysaccharide metabolic process	3	1	2.542	0.021	Biological Process	GO:0044264	cellular polysaccharide metabolic process	0.595157226136153	1	0	3	3	142
GO:0019867 outer membrane	2	1	2.597	0.017	Cellular Component	GO:0019867	outer membrane	0.596291068079659	1	0	2	2	121
GO:0002697 regulation of immune effector process	1	1	0.847	0.024	Biological Process	GO:0002697	regulation of immune effector process	0.600576867982969	1	0	1	1	42
GO:0006814 sodium ion transport	1	1	0.847	0.024	Biological Process	GO:0006814	sodium ion transport	0.600576867982969	1	0	1	1	42
GO:0007000 nucleolus organization	1	1	0.847	0.024	Biological Process	GO:0007000	nucleolus organization	0.600576867982969	1	0	1	1	42
GO:0030004 cellular monovalent inorganic cation homeostasis	1	1	0.847	0.024	Biological Process	GO:0030004	cellular monovalent inorganic cation homeostasis	0.600576867982969	1	0	1	1	42
GO:0048588 developmental cell growth	1	1	0.847	0.024	Biological Process	GO:0048588	developmental cell growth	0.600576867982969	1	0	1	1	42
GO:0070588 calcium ion transmembrane transport	1	1	0.847	0.024	Biological Process	GO:0070588	calcium ion transmembrane transport	0.600576867982969	1	0	1	1	42
GO:1900180 regulation of protein localization to nucleus	1	1	0.847	0.024	Biological Process	GO:1900180	regulation of protein localization to nucleus	0.600576867982969	1	0	1	1	42
GO:0090575 RNA polymerase II transcription regulator complex	2	1	2.597	0.016	Cellular Component	GO:0090575	RNA polymerase II transcription regulator complex	0.600824178060762	1	2	0	2	122
GO:0008652 cellular amino acid biosynthetic process	7	1	5.932	0.021	Biological Process	GO:0008652	cellular amino acid biosynthetic process	0.601810639784518	1	2	5	7	339
GO:0009266 response to temperature stimulus	3	1	2.542	0.021	Biological Process	GO:0009266	response to temperature stimulus	0.604733437883752	1	0	3	3	144
GO:0006446 regulation of translational initiation	1	1	0.847	0.023	Biological Process	GO:0006446	regulation of translational initiation	0.609244012076019	1	0	1	1	43
GO:0007096 regulation of exit from mitosis	1	1	0.847	0.023	Biological Process	GO:0007096	regulation of exit from mitosis	0.609244012076019	1	1	0	1	43
GO:0007517 muscle organ development	1	1	0.847	0.023	Biological Process	GO:0007517	muscle organ development	0.609244012076019	1	1	0	1	43
GO:0007530 sex determination	1	1	0.847	0.023	Biological Process	GO:0007530	sex determination	0.609244012076019	1	1	0	1	43
GO:0019827 stem cell population maintenance	1	1	0.847	0.023	Biological Process	GO:0019827	stem cell population maintenance	0.609244012076019	1	0	1	1	43
GO:0051123 RNA polymerase II preinitiation complex assembly	1	1	0.847	0.023	Biological Process	GO:0051123	RNA polymerase II preinitiation complex assembly	0.609244012076019	1	1	0	1	43
GO:0060560 developmental growth involved in morphogenesis	1	1	0.847	0.023	Biological Process	GO:0060560	developmental growth involved in morphogenesis	0.609244012076019	1	0	1	1	43
GO:0098727 maintenance of cell number	1	1	0.847	0.023	Biological Process	GO:0098727	maintenance of cell number	0.609244012076019	1	0	1	1	43
GO:0099402 plant organ development	1	1	0.847	0.023	Biological Process	GO:0099402	plant organ development	0.609244012076019	1	0	1	1	43
GO:0046486 glycerolipid metabolic process	3	1	2.542	0.021	Biological Process	GO:0046486	glycerolipid metabolic process	0.609466049248103	1	1	2	3	145
GO:0016108 tetraterpenoid metabolic process	1	1	0.847	0.023	Biological Process	GO:0016108	tetraterpenoid metabolic process	0.617724645987189	1	0	1	1	44
GO:0016109 tetraterpenoid biosynthetic process	1	1	0.847	0.023	Biological Process	GO:0016109	tetraterpenoid biosynthetic process	0.617724645987189	1	0	1	1	44
GO:0016116 carotenoid metabolic process	1	1	0.847	0.023	Biological Process	GO:0016116	carotenoid metabolic process	0.617724645987189	1	0	1	1	44
GO:0016117 carotenoid biosynthetic process	1	1	0.847	0.023	Biological Process	GO:0016117	carotenoid biosynthetic process	0.617724645987189	1	0	1	1	44
GO:0035821 modulation of process of other organism	1	1	0.847	0.023	Biological Process	GO:0035821	modulation of process of other organism	0.617724645987189	1	1	0	1	44
GO:0016049 cell growth	3	1	2.542	0.020	Biological Process	GO:0016049	cell growth	0.618819345341967	1	1	2	3	147
GO:0016570 histone modification	4	1	3.390	0.020	Biological Process	GO:0016570	histone modification	0.6189310264802	1	1	3	4	197
GO:0000271 polysaccharide biosynthetic process	2	1	1.695	0.021	Biological Process	GO:0000271	polysaccharide biosynthetic process	0.623022045301555	1	0	2	2	97
GO:0044038 cell wall macromolecule biosynthetic process	2	1	1.695	0.021	Biological Process	GO:0044038	cell wall macromolecule biosynthetic process	0.623022045301555	1	0	2	2	97
GO:0070589 cellular component macromolecule biosynthetic process	2	1	1.695	0.021	Biological Process	GO:0070589	cellular component macromolecule biosynthetic process	0.623022045301555	1	0	2	2	97
GO:0010675 regulation of cellular carbohydrate metabolic process	1	1	0.847	0.022	Biological Process	GO:0010675	regulation of cellular carbohydrate metabolic process	0.626022749698284	1	0	1	1	45
GO:0030307 positive regulation of cell growth	1	1	0.847	0.022	Biological Process	GO:0030307	positive regulation of cell growth	0.626022749698284	1	1	0	1	45
GO:0035461 vitamin transmembrane transport	1	1	0.847	0.022	Biological Process	GO:0035461	vitamin transmembrane transport	0.626022749698284	1	0	1	1	45
GO:0045666 positive regulation of neuron differentiation	1	1	0.847	0.022	Biological Process	GO:0045666	positive regulation of neuron differentiation	0.626022749698284	1	0	1	1	45
GO:0048639 positive regulation of developmental growth	1	1	0.847	0.022	Biological Process	GO:0048639	positive regulation of developmental growth	0.626022749698284	1	0	1	1	45
GO:0051606 detection of stimulus	1	1	0.847	0.022	Biological Process	GO:0051606	detection of stimulus	0.626022749698284	1	0	1	1	45
GO:0055067 monovalent inorganic cation homeostasis	1	1	0.847	0.022	Biological Process	GO:0055067	monovalent inorganic cation homeostasis	0.626022749698284	1	0	1	1	45
GO:0120031 plasma membrane bounded cell projection assembly	1	1	0.847	0.022	Biological Process	GO:0120031	plasma membrane bounded cell projection assembly	0.626022749698284	1	1	0	1	45
GO:1901617 organic hydroxy compound biosynthetic process	4	1	3.390	0.020	Biological Process	GO:1901617	organic hydroxy compound biosynthetic process	0.626946835309657	1	0	4	4	199
GO:0060548 negative regulation of cell death	3	1	2.542	0.020	Biological Process	GO:0060548	negative regulation of cell death	0.628022331761756	1	0	3	3	149
GO:1901605 alpha-amino acid metabolic process	9	1	7.627	0.020	Biological Process	GO:1901605	alpha-amino acid metabolic process	0.62849073956372	1	4	5	9	445
GO:0000096 sulfur amino acid metabolic process	2	1	1.695	0.020	Biological Process	GO:0000096	sulfur amino acid metabolic process	0.628633852610482	1	1	1	2	98
GO:0000165 MAPK cascade	2	1	1.695	0.020	Biological Process	GO:0000165	MAPK cascade	0.628633852610482	1	2	0	2	98
GO:0045055 regulated exocytosis	2	1	1.695	0.020	Biological Process	GO:0045055	regulated exocytosis	0.628633852610482	1	1	1	2	98
GO:0080135 regulation of cellular response to stress	4	1	3.390	0.020	Biological Process	GO:0080135	regulation of cellular response to stress	0.630915200832918	1	2	2	4	200
GO:0009260 ribonucleotide biosynthetic process	5	1	4.237	0.020	Biological Process	GO:0009260	ribonucleotide biosynthetic process	0.631591424288144	1	0	5	5	250
GO:0006469 negative regulation of protein kinase activity	1	1	0.847	0.022	Biological Process	GO:0006469	negative regulation of protein kinase activity	0.634142218978064	1	0	1	1	46
GO:0006534 cysteine metabolic process	1	1	0.847	0.022	Biological Process	GO:0006534	cysteine metabolic process	0.634142218978064	1	0	1	1	46
GO:0006879 cellular iron ion homeostasis	1	1	0.847	0.022	Biological Process	GO:0006879	cellular iron ion homeostasis	0.634142218978064	1	0	1	1	46
GO:0008272 sulfate transport	1	1	0.847	0.022	Biological Process	GO:0008272	sulfate transport	0.634142218978064	1	0	1	1	46
GO:0051090 regulation of DNA-binding transcription factor activity	1	1	0.847	0.022	Biological Process	GO:0051090	regulation of DNA-binding transcription factor activity	0.634142218978064	1	0	1	1	46
GO:0016469 proton-transporting two-sector ATPase complex	1	1	1.299	0.016	Cellular Component	GO:0016469	proton-transporting two-sector ATPase complex	0.638254742348948	1	0	1	1	61
GO:0046390 ribose phosphate biosynthetic process	5	1	4.237	0.020	Biological Process	GO:0046390	ribose phosphate biosynthetic process	0.638667961478744	1	0	5	5	252
GO:0051093 negative regulation of developmental process	2	1	1.695	0.020	Biological Process	GO:0051093	negative regulation of developmental process	0.639664572493574	1	0	2	2	100
GO:0048608 reproductive structure development	3	1	2.542	0.020	Biological Process	GO:0048608	reproductive structure development	0.641542665089186	1	0	3	3	152
GO:0005977 glycogen metabolic process	1	1	0.847	0.021	Biological Process	GO:0005977	glycogen metabolic process	0.642086867148948	1	0	1	1	47
GO:0007004 telomere maintenance via telomerase	1	1	0.847	0.021	Biological Process	GO:0007004	telomere maintenance via telomerase	0.642086867148948	1	0	1	1	47
GO:0048511 rhythmic process	1	1	0.847	0.021	Biological Process	GO:0048511	rhythmic process	0.642086867148948	1	0	1	1	47
GO:0006631 fatty acid metabolic process	4	1	3.390	0.020	Biological Process	GO:0006631	fatty acid metabolic process	0.642660443621221	1	0	4	4	203
GO:1901607 alpha-amino acid biosynthetic process	6	1	5.085	0.020	Biological Process	GO:1901607	alpha-amino acid biosynthetic process	0.643164014575179	1	2	4	6	303
GO:1901989 positive regulation of cell cycle phase transition	2	1	1.695	0.020	Biological Process	GO:1901989	positive regulation of cell cycle phase transition	0.645083797282176	1	1	1	2	101
GO:0061458 reproductive system development	3	1	2.542	0.020	Biological Process	GO:0061458	reproductive system development	0.645973251580623	1	0	3	3	153
GO:0010631 epithelial cell migration	1	1	0.847	0.021	Biological Process	GO:0010631	epithelial cell migration	0.649860426816982	1	0	1	1	48
GO:0022616 DNA strand elongation	1	1	0.847	0.021	Biological Process	GO:0022616	DNA strand elongation	0.649860426816982	1	0	1	1	48
GO:0034644 cellular response to UV	1	1	0.847	0.021	Biological Process	GO:0034644	cellular response to UV	0.649860426816982	1	0	1	1	48
GO:0051180 vitamin transport	1	1	0.847	0.021	Biological Process	GO:0051180	vitamin transport	0.649860426816982	1	0	1	1	48
GO:0090132 epithelium migration	1	1	0.847	0.021	Biological Process	GO:0090132	epithelium migration	0.649860426816982	1	0	1	1	48
GO:1901796 regulation of signal transduction by p53 class mediator	1	1	0.847	0.021	Biological Process	GO:1901796	regulation of signal transduction by p53 class mediator	0.649860426816982	1	1	0	1	48
GO:1902653 secondary alcohol biosynthetic process	1	1	0.847	0.021	Biological Process	GO:1902653	secondary alcohol biosynthetic process	0.649860426816982	1	0	1	1	48
GO:0006865 amino acid transport	2	1	1.695	0.020	Biological Process	GO:0006865	amino acid transport	0.650439178182536	1	0	2	2	102
GO:0071407 cellular response to organic cyclic compound	2	1	1.695	0.020	Biological Process	GO:0071407	cellular response to organic cyclic compound	0.650439178182536	1	0	2	2	102
GO:0005773 vacuole	5	1	6.494	0.015	Cellular Component	GO:0005773	vacuole	0.650795141517711	1	1	4	5	334
GO:0045927 positive regulation of growth	2	1	1.695	0.019	Biological Process	GO:0045927	positive regulation of growth	0.655730926851231	1	1	1	2	103
GO:0006537 glutamate biosynthetic process	1	1	0.847	0.020	Biological Process	GO:0006537	glutamate biosynthetic process	0.657466551565802	1	0	1	1	49
GO:0006824 cobalt ion transport	1	1	0.847	0.020	Biological Process	GO:0006824	cobalt ion transport	0.657466551565802	1	0	1	1	49
GO:0009236 cobalamin biosynthetic process	1	1	0.847	0.020	Biological Process	GO:0009236	cobalamin biosynthetic process	0.657466551565802	1	1	0	1	49
GO:0071248 cellular response to metal ion	1	1	0.847	0.020	Biological Process	GO:0071248	cellular response to metal ion	0.657466551565802	1	0	1	1	49
GO:0090130 tissue migration	1	1	0.847	0.020	Biological Process	GO:0090130	tissue migration	0.657466551565802	1	0	1	1	49
GO:1905268 negative regulation of chromatin organization	1	1	0.847	0.020	Biological Process	GO:1905268	negative regulation of chromatin organization	0.657466551565802	1	0	1	1	49
GO:2000045 regulation of G1/S transition of mitotic cell cycle	1	1	0.847	0.020	Biological Process	GO:2000045	regulation of G1/S transition of mitotic cell cycle	0.657466551565802	1	0	1	1	49
GO:0071495 cellular response to endogenous stimulus	4	1	3.390	0.019	Biological Process	GO:0071495	cellular response to endogenous stimulus	0.657943245519668	1	1	3	4	207
GO:0042546 cell wall biogenesis	3	1	2.542	0.019	Biological Process	GO:0042546	cell wall biogenesis	0.659035382622575	1	1	2	3	156
GO:1902275 regulation of chromatin organization	2	1	1.695	0.019	Biological Process	GO:1902275	regulation of chromatin organization	0.660959275343245	1	0	2	2	104
GO:0005844 polysome	1	1	1.299	0.015	Cellular Component	GO:0005844	polysome	0.661747589918517	1	0	1	1	65
GO:0000154 rRNA modification	1	1	0.847	0.020	Biological Process	GO:0000154	rRNA modification	0.664908817615376	1	0	1	1	50
GO:0006278 RNA-dependent DNA biosynthetic process	1	1	0.847	0.020	Biological Process	GO:0006278	RNA-dependent DNA biosynthetic process	0.664908817615376	1	0	1	1	50
GO:0009081 branched-chain amino acid metabolic process	1	1	0.847	0.020	Biological Process	GO:0009081	branched-chain amino acid metabolic process	0.664908817615376	1	1	0	1	50
GO:0010817 regulation of hormone levels	1	1	0.847	0.020	Biological Process	GO:0010817	regulation of hormone levels	0.664908817615376	1	0	1	1	50
GO:0045861 negative regulation of proteolysis	1	1	0.847	0.020	Biological Process	GO:0045861	negative regulation of proteolysis	0.664908817615376	1	1	0	1	50
GO:0070897 transcription preinitiation complex assembly	1	1	0.847	0.020	Biological Process	GO:0070897	transcription preinitiation complex assembly	0.664908817615376	1	1	0	1	50
GO:0035239 tube morphogenesis	2	1	1.695	0.019	Biological Process	GO:0035239	tube morphogenesis	0.66612447515086	1	0	2	2	105
GO:0070085 glycosylation	2	1	1.695	0.019	Biological Process	GO:0070085	glycosylation	0.66612447515086	1	0	2	2	105
GO:0000082 G1/S transition of mitotic cell cycle	2	1	1.695	0.019	Biological Process	GO:0000082	G1/S transition of mitotic cell cycle	0.671226796273876	1	1	1	2	106
GO:0007167 enzyme linked receptor protein signaling pathway	2	1	1.695	0.019	Biological Process	GO:0007167	enzyme linked receptor protein signaling pathway	0.671226796273876	1	1	1	2	106
GO:0051259 protein complex oligomerization	2	1	1.695	0.019	Biological Process	GO:0051259	protein complex oligomerization	0.671226796273876	1	1	1	2	106
GO:0010833 telomere maintenance via telomere lengthening	1	1	0.847	0.020	Biological Process	GO:0010833	telomere maintenance via telomere lengthening	0.672190725446203	1	0	1	1	51
GO:0015695 organic cation transport	1	1	0.847	0.020	Biological Process	GO:0015695	organic cation transport	0.672190725446203	1	0	1	1	51
GO:0030968 endoplasmic reticulum unfolded protein response	1	1	0.847	0.020	Biological Process	GO:0030968	endoplasmic reticulum unfolded protein response	0.672190725446203	1	0	1	1	51
GO:0033673 negative regulation of kinase activity	1	1	0.847	0.020	Biological Process	GO:0033673	negative regulation of kinase activity	0.672190725446203	1	0	1	1	51
GO:0048308 organelle inheritance	1	1	0.847	0.020	Biological Process	GO:0048308	organelle inheritance	0.672190725446203	1	0	1	1	51
GO:0055072 iron ion homeostasis	1	1	0.847	0.020	Biological Process	GO:0055072	iron ion homeostasis	0.672190725446203	1	0	1	1	51
GO:0097193 intrinsic apoptotic signaling pathway	1	1	0.847	0.020	Biological Process	GO:0097193	intrinsic apoptotic signaling pathway	0.672190725446203	1	0	1	1	51
GO:0061695 transferase complex, transferring phosphorus-containing groups	4	1	5.195	0.014	Cellular Component	GO:0061695	transferase complex, transferring phosphorus-containing groups	0.675958055240811	1	2	2	4	277
GO:0000781 chromosome, telomeric region	2	1	2.597	0.014	Cellular Component	GO:0000781	chromosome, telomeric region	0.676020695813238	1	0	2	2	140
GO:0032269 negative regulation of cellular protein metabolic process	5	1	4.237	0.019	Biological Process	GO:0032269	negative regulation of cellular protein metabolic process	0.67609476094561	1	2	3	5	263
GO:0005615 extracellular space	1	1	1.299	0.015	Cellular Component	GO:0005615	extracellular space	0.678372823458373	1	1	0	1	68
GO:0005618 cell wall	1	1	1.299	0.015	Cellular Component	GO:0005618	cell wall	0.678372823458373	1	0	1	1	68
GO:0002949 tRNA threonylcarbamoyladenosine modification	1	1	0.847	0.019	Biological Process	GO:0002949	tRNA threonylcarbamoyladenosine modification	0.679315701389719	1	0	1	1	52
GO:0006563 L-serine metabolic process	1	1	0.847	0.019	Biological Process	GO:0006563	L-serine metabolic process	0.679315701389719	1	0	1	1	52
GO:0009068 aspartate family amino acid catabolic process	1	1	0.847	0.019	Biological Process	GO:0009068	aspartate family amino acid catabolic process	0.679315701389719	1	0	1	1	52
GO:0009235 cobalamin metabolic process	1	1	0.847	0.019	Biological Process	GO:0009235	cobalamin metabolic process	0.679315701389719	1	1	0	1	52
GO:0009986 cell surface	1	1	1.299	0.014	Cellular Component	GO:0009986	cell surface	0.683733276400734	1	0	1	1	69
GO:0044843 cell cycle G1/S phase transition	2	1	1.695	0.018	Biological Process	GO:0044843	cell cycle G1/S phase transition	0.686159446465823	1	1	1	2	109
GO:0035264 multicellular organism growth	1	1	0.847	0.019	Biological Process	GO:0035264	multicellular organism growth	0.686287099185594	1	0	1	1	53
GO:0046173 polyol biosynthetic process	1	1	0.847	0.019	Biological Process	GO:0046173	polyol biosynthetic process	0.686287099185594	1	0	1	1	53
GO:1901616 organic hydroxy compound catabolic process	1	1	0.847	0.019	Biological Process	GO:1901616	organic hydroxy compound catabolic process	0.686287099185594	1	0	1	1	53
GO:1902806 regulation of cell cycle G1/S phase transition	1	1	0.847	0.019	Biological Process	GO:1902806	regulation of cell cycle G1/S phase transition	0.686287099185594	1	0	1	1	53
GO:0042440 pigment metabolic process	4	1	3.390	0.019	Biological Process	GO:0042440	pigment metabolic process	0.687192676450772	1	0	4	4	215
GO:0018205 peptidyl-lysine modification	3	1	2.542	0.018	Biological Process	GO:0018205	peptidyl-lysine modification	0.69217844596082	1	0	3	3	164
GO:0042127 regulation of cell population proliferation	3	1	2.542	0.018	Biological Process	GO:0042127	regulation of cell population proliferation	0.69217844596082	1	1	2	3	164
GO:0009272 fungal-type cell wall biogenesis	1	1	0.847	0.019	Biological Process	GO:0009272	fungal-type cell wall biogenesis	0.6931082015066	1	1	0	1	54
GO:0010458 exit from mitosis	1	1	0.847	0.019	Biological Process	GO:0010458	exit from mitosis	0.6931082015066	1	1	0	1	54
GO:0016126 sterol biosynthetic process	1	1	0.847	0.019	Biological Process	GO:0016126	sterol biosynthetic process	0.6931082015066	1	0	1	1	54
GO:1902115 regulation of organelle assembly	1	1	0.847	0.019	Biological Process	GO:1902115	regulation of organelle assembly	0.6931082015066	1	1	0	1	54
GO:0006855 xenobiotic transmembrane transport	2	1	1.695	0.018	Biological Process	GO:0006855	xenobiotic transmembrane transport	0.695805856274672	1	2	0	2	111
GO:0044036 cell wall macromolecule metabolic process	2	1	1.695	0.018	Biological Process	GO:0044036	cell wall macromolecule metabolic process	0.695805856274672	1	0	2	2	111
GO:0045321 leukocyte activation	2	1	1.695	0.018	Biological Process	GO:0045321	leukocyte activation	0.695805856274672	1	1	1	2	111
GO:0051248 negative regulation of protein metabolic process	5	1	4.237	0.019	Biological Process	GO:0051248	negative regulation of protein metabolic process	0.698559340169203	1	2	3	5	270
GO:0016073 snRNA metabolic process	1	1	0.847	0.018	Biological Process	GO:0016073	snRNA metabolic process	0.69978222145172	1	1	0	1	55
GO:0042060 wound healing	1	1	0.847	0.018	Biological Process	GO:0042060	wound healing	0.69978222145172	1	0	1	1	55
GO:0016042 lipid catabolic process	2	1	1.695	0.018	Biological Process	GO:0016042	lipid catabolic process	0.700537502044724	1	1	1	2	112
GO:0010563 negative regulation of phosphorus metabolic process	2	1	1.695	0.018	Biological Process	GO:0010563	negative regulation of phosphorus metabolic process	0.705208605415791	1	1	1	2	113
GO:0045936 negative regulation of phosphate metabolic process	2	1	1.695	0.018	Biological Process	GO:0045936	negative regulation of phosphate metabolic process	0.705208605415791	1	1	1	2	113
GO:0001667 ameboidal-type cell migration	1	1	0.847	0.018	Biological Process	GO:0001667	ameboidal-type cell migration	0.706312304008162	1	0	1	1	56
GO:0006112 energy reserve metabolic process	1	1	0.847	0.018	Biological Process	GO:0006112	energy reserve metabolic process	0.706312304008162	1	0	1	1	56
GO:0015837 amine transport	1	1	0.847	0.018	Biological Process	GO:0015837	amine transport	0.706312304008162	1	1	0	1	56
GO:0016241 regulation of macroautophagy	1	1	0.847	0.018	Biological Process	GO:0016241	regulation of macroautophagy	0.706312304008162	1	0	1	1	56
GO:0071236 cellular response to antibiotic	1	1	0.847	0.018	Biological Process	GO:0071236	cellular response to antibiotic	0.706312304008162	1	0	1	1	56
GO:0043934 sporulation	4	1	3.390	0.018	Biological Process	GO:0043934	sporulation	0.707964518903827	1	2	2	4	221
GO:0050769 positive regulation of neurogenesis	1	1	0.847	0.018	Biological Process	GO:0050769	positive regulation of neurogenesis	0.712701527482911	1	0	1	1	57
GO:0046677 response to antibiotic	2	1	1.695	0.017	Biological Process	GO:0046677	response to antibiotic	0.714370748628346	1	0	2	2	115
GO:0043414 macromolecule methylation	3	1	2.542	0.018	Biological Process	GO:0043414	macromolecule methylation	0.715427496608136	1	0	3	3	170
GO:0006109 regulation of carbohydrate metabolic process	1	1	0.847	0.017	Biological Process	GO:0006109	regulation of carbohydrate metabolic process	0.718952904904452	1	0	1	1	58
GO:0015804 neutral amino acid transport	1	1	0.847	0.017	Biological Process	GO:0015804	neutral amino acid transport	0.718952904904452	1	0	1	1	58
GO:0034620 cellular response to unfolded protein	1	1	0.847	0.017	Biological Process	GO:0034620	cellular response to unfolded protein	0.718952904904452	1	0	1	1	58
GO:1902652 secondary alcohol metabolic process	1	1	0.847	0.017	Biological Process	GO:1902652	secondary alcohol metabolic process	0.718952904904452	1	0	1	1	58
GO:0005789 endoplasmic reticulum membrane	6	1	7.792	0.014	Cellular Component	GO:0005789	endoplasmic reticulum membrane	0.721808139838642	1	2	4	6	430
GO:0048589 developmental growth	3	1	2.542	0.017	Biological Process	GO:0048589	developmental growth	0.722873549958514	1	0	3	3	172
GO:0007264 small GTPase mediated signal transduction	2	1	1.695	0.017	Biological Process	GO:0007264	small GTPase mediated signal transduction	0.723295523401807	1	1	1	2	117
GO:0006383 transcription by RNA polymerase III	1	1	0.847	0.017	Biological Process	GO:0006383	transcription by RNA polymerase III	0.725069385395281	1	0	1	1	59
GO:0016125 sterol metabolic process	1	1	0.847	0.017	Biological Process	GO:0016125	sterol metabolic process	0.725069385395281	1	0	1	1	59
GO:0070525 tRNA threonylcarbamoyladenosine metabolic process	1	1	0.847	0.017	Biological Process	GO:0070525	tRNA threonylcarbamoyladenosine metabolic process	0.725069385395281	1	0	1	1	59
GO:0000723 telomere maintenance	2	1	1.695	0.017	Biological Process	GO:0000723	telomere maintenance	0.727669954157439	1	0	2	2	118
GO:0032200 telomere organization	2	1	1.695	0.017	Biological Process	GO:0032200	telomere organization	0.727669954157439	1	0	2	2	118
GO:0042575 DNA polymerase complex	1	1	1.299	0.013	Cellular Component	GO:0042575	DNA polymerase complex	0.72817552730592	1	0	1	1	78
GO:0010035 response to inorganic substance	4	1	3.390	0.018	Biological Process	GO:0010035	response to inorganic substance	0.730931459604819	1	0	4	4	228
GO:0016055 Wnt signaling pathway	1	1	0.847	0.017	Biological Process	GO:0016055	Wnt signaling pathway	0.731053855515804	1	0	1	1	60
GO:0034614 cellular response to reactive oxygen species	1	1	0.847	0.017	Biological Process	GO:0034614	cellular response to reactive oxygen species	0.731053855515804	1	0	1	1	60
GO:0031301 integral component of organelle membrane	3	1	3.896	0.013	Cellular Component	GO:0031301	integral component of organelle membrane	0.731642086797004	1	1	2	3	228
GO:0098827 endoplasmic reticulum subcompartment	6	1	7.792	0.014	Cellular Component	GO:0098827	endoplasmic reticulum subcompartment	0.732344612377905	1	2	4	6	435
GO:0000122 negative regulation of transcription by RNA polymerase II	3	1	2.542	0.017	Biological Process	GO:0000122	negative regulation of transcription by RNA polymerase II	0.733760813395854	1	0	3	3	175
GO:0044092 negative regulation of molecular function	3	1	2.542	0.017	Biological Process	GO:0044092	negative regulation of molecular function	0.733760813395854	1	0	3	3	175
GO:2000026 regulation of multicellular organismal development	5	1	4.237	0.018	Biological Process	GO:2000026	regulation of multicellular organismal development	0.734567012308035	1	1	4	5	282
GO:0006415 translational termination	1	1	0.847	0.016	Biological Process	GO:0006415	translational termination	0.73690914058022	1	0	1	1	61
GO:0007131 reciprocal meiotic recombination	1	1	0.847	0.016	Biological Process	GO:0007131	reciprocal meiotic recombination	0.73690914058022	1	0	1	1	61
GO:0030433 ubiquitin-dependent ERAD pathway	1	1	0.847	0.016	Biological Process	GO:0030433	ubiquitin-dependent ERAD pathway	0.73690914058022	1	0	1	1	61
GO:0071241 cellular response to inorganic substance	1	1	0.847	0.016	Biological Process	GO:0071241	cellular response to inorganic substance	0.73690914058022	1	0	1	1	61
GO:0140527 reciprocal homologous recombination	1	1	0.847	0.016	Biological Process	GO:0140527	reciprocal homologous recombination	0.73690914058022	1	0	1	1	61
GO:0009725 response to hormone	3	1	2.542	0.017	Biological Process	GO:0009725	response to hormone	0.740832592170079	1	0	3	3	177
GO:0098590 plasma membrane region	1	1	1.299	0.012	Cellular Component	GO:0098590	plasma membrane region	0.741572853196837	1	0	1	1	81
GO:0006874 cellular calcium ion homeostasis	1	1	0.847	0.016	Biological Process	GO:0006874	cellular calcium ion homeostasis	0.742638005944962	1	0	1	1	62
GO:0007569 cell aging	1	1	0.847	0.016	Biological Process	GO:0007569	cell aging	0.742638005944962	1	0	1	1	62
GO:0051260 protein homooligomerization	1	1	0.847	0.016	Biological Process	GO:0051260	protein homooligomerization	0.742638005944962	1	0	1	1	62
GO:0071482 cellular response to light stimulus	1	1	0.847	0.016	Biological Process	GO:0071482	cellular response to light stimulus	0.742638005944962	1	0	1	1	62
GO:1901698 response to nitrogen compound	4	1	3.390	0.017	Biological Process	GO:1901698	response to nitrogen compound	0.743445477191689	1	0	4	4	232
GO:0006812 cation transport	8	1	6.780	0.018	Biological Process	GO:0006812	cation transport	0.744601029587608	1	2	6	8	441
GO:0016051 carbohydrate biosynthetic process	3	1	2.542	0.017	Biological Process	GO:0016051	carbohydrate biosynthetic process	0.747756576858404	1	0	3	3	179
GO:0030493 bacteriochlorophyll metabolic process	1	1	0.847	0.016	Biological Process	GO:0030493	bacteriochlorophyll metabolic process	0.748243158270265	1	0	1	1	63
GO:0030494 bacteriochlorophyll biosynthetic process	1	1	0.847	0.016	Biological Process	GO:0030494	bacteriochlorophyll biosynthetic process	0.748243158270265	1	0	1	1	63
GO:0043094 cellular metabolic compound salvage	1	1	0.847	0.016	Biological Process	GO:0043094	cellular metabolic compound salvage	0.748243158270265	1	1	0	1	63
GO:1905114 cell surface receptor signaling pathway involved in cell-cell signaling	1	1	0.847	0.016	Biological Process	GO:1905114	cell surface receptor signaling pathway involved in cell-cell signaling	0.748243158270265	1	0	1	1	63
GO:0071555 cell wall organization	2	1	1.695	0.016	Biological Process	GO:0071555	cell wall organization	0.748680325879145	1	2	0	2	123
GO:0050793 regulation of developmental process	8	1	6.780	0.018	Biological Process	GO:0050793	regulation of developmental process	0.749172389696814	1	1	7	8	443
GO:0031300 intrinsic component of organelle membrane	3	1	3.896	0.013	Cellular Component	GO:0031300	intrinsic component of organelle membrane	0.750501817089708	1	1	2	3	235
GO:0006873 cellular ion homeostasis	3	1	2.542	0.017	Biological Process	GO:0006873	cellular ion homeostasis	0.751163531662793	1	1	2	3	180
GO:0044182 filamentous growth of a population of unicellular organisms	2	1	1.695	0.016	Biological Process	GO:0044182	filamentous growth of a population of unicellular organisms	0.752713275274424	1	1	1	2	124
GO:0002283 neutrophil activation involved in immune response	1	1	0.847	0.016	Biological Process	GO:0002283	neutrophil activation involved in immune response	0.753727246755425	1	1	0	1	64
GO:0018022 peptidyl-lysine methylation	1	1	0.847	0.016	Biological Process	GO:0018022	peptidyl-lysine methylation	0.753727246755425	1	0	1	1	64
GO:0042119 neutrophil activation	1	1	0.847	0.016	Biological Process	GO:0042119	neutrophil activation	0.753727246755425	1	1	0	1	64
GO:0043312 neutrophil degranulation	1	1	0.847	0.016	Biological Process	GO:0043312	neutrophil degranulation	0.753727246755425	1	1	0	1	64
GO:0051348 negative regulation of transferase activity	1	1	0.847	0.016	Biological Process	GO:0051348	negative regulation of transferase activity	0.753727246755425	1	0	1	1	64
GO:0055074 calcium ion homeostasis	1	1	0.847	0.016	Biological Process	GO:0055074	calcium ion homeostasis	0.753727246755425	1	0	1	1	64
GO:0072331 signal transduction by p53 class mediator	1	1	0.847	0.016	Biological Process	GO:0072331	signal transduction by p53 class mediator	0.753727246755425	1	1	0	1	64
GO:1901615 organic hydroxy compound metabolic process	5	1	4.237	0.017	Biological Process	GO:1901615	organic hydroxy compound metabolic process	0.754105024333132	1	0	5	5	289
GO:0000123 histone acetyltransferase complex	1	1	1.299	0.012	Cellular Component	GO:0000123	histone acetyltransferase complex	0.754318025841265	1	1	0	1	84
GO:0042175 nuclear outer membrane-endoplasmic reticulum membrane network	6	1	7.792	0.013	Cellular Component	GO:0042175	nuclear outer membrane-endoplasmic reticulum membrane network	0.758455259013531	1	2	4	6	448
GO:0002446 neutrophil mediated immunity	1	1	0.847	0.015	Biological Process	GO:0002446	neutrophil mediated immunity	0.759092864348272	1	1	0	1	65
GO:0006754 ATP biosynthetic process	1	1	0.847	0.015	Biological Process	GO:0006754	ATP biosynthetic process	0.759092864348272	1	0	1	1	65
GO:0006813 potassium ion transport	1	1	0.847	0.015	Biological Process	GO:0006813	potassium ion transport	0.759092864348272	1	0	1	1	65
GO:0006986 response to unfolded protein	1	1	0.847	0.015	Biological Process	GO:0006986	response to unfolded protein	0.759092864348272	1	0	1	1	65
GO:0019634 organic phosphonate metabolic process	1	1	0.847	0.015	Biological Process	GO:0019634	organic phosphonate metabolic process	0.759092864348272	1	0	1	1	65
GO:0034502 protein localization to chromosome	1	1	0.847	0.015	Biological Process	GO:0034502	protein localization to chromosome	0.759092864348272	1	0	1	1	65
GO:0036230 granulocyte activation	1	1	0.847	0.015	Biological Process	GO:0036230	granulocyte activation	0.759092864348272	1	1	0	1	65
GO:0051962 positive regulation of nervous system development	1	1	0.847	0.015	Biological Process	GO:0051962	positive regulation of nervous system development	0.759092864348272	1	0	1	1	65
GO:0043086 negative regulation of catalytic activity	2	1	1.695	0.016	Biological Process	GO:0043086	negative regulation of catalytic activity	0.760613858029116	1	0	2	2	126
GO:0009611 response to wounding	1	1	0.847	0.015	Biological Process	GO:0009611	response to wounding	0.764342548929417	1	0	1	1	66
GO:0050000 chromosome localization	1	1	0.847	0.015	Biological Process	GO:0050000	chromosome localization	0.764342548929417	1	0	1	1	66
GO:0198738 cell-cell signaling by wnt	1	1	0.847	0.015	Biological Process	GO:0198738	cell-cell signaling by wnt	0.764342548929417	1	0	1	1	66
GO:0009416 response to light stimulus	2	1	1.695	0.016	Biological Process	GO:0009416	response to light stimulus	0.768297283256269	1	0	2	2	128
GO:0015698 inorganic anion transport	2	1	1.695	0.016	Biological Process	GO:0015698	inorganic anion transport	0.772058802288774	1	0	2	2	129
GO:0015995 chlorophyll biosynthetic process	2	1	1.695	0.016	Biological Process	GO:0015995	chlorophyll biosynthetic process	0.772058802288774	1	0	2	2	129
GO:0045931 positive regulation of mitotic cell cycle	2	1	1.695	0.016	Biological Process	GO:0045931	positive regulation of mitotic cell cycle	0.772058802288774	1	1	1	2	129
GO:0006778 porphyrin-containing compound metabolic process	3	1	2.542	0.016	Biological Process	GO:0006778	porphyrin-containing compound metabolic process	0.774000772889548	1	0	3	3	187
GO:0098771 inorganic ion homeostasis	3	1	2.542	0.016	Biological Process	GO:0098771	inorganic ion homeostasis	0.774000772889548	1	1	2	3	187
GO:0005764 lysosome	1	1	1.299	0.011	Cellular Component	GO:0005764	lysosome	0.774195217626557	1	1	0	1	89
GO:0009206 purine ribonucleoside triphosphate biosynthetic process	1	1	0.847	0.015	Biological Process	GO:0009206	purine ribonucleoside triphosphate biosynthetic process	0.774504002175883	1	0	1	1	68
GO:0010927 cellular component assembly involved in morphogenesis	1	1	0.847	0.015	Biological Process	GO:0010927	cellular component assembly involved in morphogenesis	0.774504002175883	1	1	0	1	68
GO:0034605 cellular response to heat	1	1	0.847	0.015	Biological Process	GO:0034605	cellular response to heat	0.774504002175883	1	0	1	1	68
GO:0035825 homologous recombination	1	1	0.847	0.015	Biological Process	GO:0035825	homologous recombination	0.774504002175883	1	0	1	1	68
GO:0036503 ERAD pathway	1	1	0.847	0.015	Biological Process	GO:0036503	ERAD pathway	0.774504002175883	1	0	1	1	68
GO:0071695 anatomical structure maturation	1	1	0.847	0.015	Biological Process	GO:0071695	anatomical structure maturation	0.774504002175883	1	0	1	1	68
GO:0030054 cell junction	2	1	2.597	0.012	Cellular Component	GO:0030054	cell junction	0.775739353126612	1	1	1	2	170
GO:0019637 organophosphate metabolic process	13	1	11.017	0.018	Biological Process	GO:0019637	organophosphate metabolic process	0.776189619215718	1	2	11	13	710
GO:0030030 cell projection organization	3	1	2.542	0.016	Biological Process	GO:0030030	cell projection organization	0.777120956003955	1	2	1	3	188
GO:0031248 protein acetyltransferase complex	1	1	1.299	0.011	Cellular Component	GO:0031248	protein acetyltransferase complex	0.777975815200542	1	1	0	1	90
GO:1902493 acetyltransferase complex	1	1	1.299	0.011	Cellular Component	GO:1902493	acetyltransferase complex	0.777975815200542	1	1	0	1	90
GO:0031399 regulation of protein modification process	6	1	5.085	0.017	Biological Process	GO:0031399	regulation of protein modification process	0.779197936283562	1	2	4	6	352
GO:0006816 calcium ion transport	1	1	0.847	0.014	Biological Process	GO:0006816	calcium ion transport	0.779420581581508	1	0	1	1	69
GO:0007268 chemical synaptic transmission	1	1	0.847	0.014	Biological Process	GO:0007268	chemical synaptic transmission	0.779420581581508	1	1	0	1	69
GO:0007600 sensory perception	1	1	0.847	0.014	Biological Process	GO:0007600	sensory perception	0.779420581581508	1	0	1	1	69
GO:0030437 ascospore formation	1	1	0.847	0.014	Biological Process	GO:0030437	ascospore formation	0.779420581581508	1	1	0	1	69
GO:0098916 anterograde trans-synaptic signaling	1	1	0.847	0.014	Biological Process	GO:0098916	anterograde trans-synaptic signaling	0.779420581581508	1	1	0	1	69
GO:0099536 synaptic signaling	1	1	0.847	0.014	Biological Process	GO:0099536	synaptic signaling	0.779420581581508	1	1	0	1	69
GO:0099537 trans-synaptic signaling	1	1	0.847	0.014	Biological Process	GO:0099537	trans-synaptic signaling	0.779420581581508	1	1	0	1	69
GO:1903320 regulation of protein modification by small protein conjugation or removal	1	1	0.847	0.014	Biological Process	GO:1903320	regulation of protein modification by small protein conjugation or removal	0.779420581581508	1	0	1	1	69
GO:0043066 negative regulation of apoptotic process	2	1	1.695	0.015	Biological Process	GO:0043066	negative regulation of apoptotic process	0.779423967080744	1	0	2	2	131
GO:0080134 regulation of response to stress	5	1	4.237	0.017	Biological Process	GO:0080134	regulation of response to stress	0.78264535404889	1	2	3	5	300
GO:0001775 cell activation	2	1	1.695	0.015	Biological Process	GO:0001775	cell activation	0.783028627831608	1	1	1	2	132
GO:0040011 locomotion	4	1	3.390	0.016	Biological Process	GO:0040011	locomotion	0.783811540085354	1	2	2	4	246
GO:0003333 amino acid transmembrane transport	1	1	0.847	0.014	Biological Process	GO:0003333	amino acid transmembrane transport	0.784230851656057	1	0	1	1	70
GO:0009145 purine nucleoside triphosphate biosynthetic process	1	1	0.847	0.014	Biological Process	GO:0009145	purine nucleoside triphosphate biosynthetic process	0.784230851656057	1	0	1	1	70
GO:0072348 sulfur compound transport	1	1	0.847	0.014	Biological Process	GO:0072348	sulfur compound transport	0.784230851656057	1	0	1	1	70
GO:0030141 secretory granule	1	1	1.299	0.011	Cellular Component	GO:0030141	secretory granule	0.785350562211027	1	1	0	1	92
GO:0000041 transition metal ion transport	2	1	1.695	0.015	Biological Process	GO:0000041	transition metal ion transport	0.786582021875475	1	1	1	2	133
GO:0009201 ribonucleoside triphosphate biosynthetic process	1	1	0.847	0.014	Biological Process	GO:0009201	ribonucleoside triphosphate biosynthetic process	0.788937091860231	1	0	1	1	71
GO:0043065 positive regulation of apoptotic process	1	1	0.847	0.014	Biological Process	GO:0043065	positive regulation of apoptotic process	0.788937091860231	1	0	1	1	71
GO:0009451 RNA modification	4	1	3.390	0.016	Biological Process	GO:0009451	RNA modification	0.789151190764356	1	1	3	4	248
GO:0043603 cellular amide metabolic process	17	1	14.407	0.019	Biological Process	GO:0043603	cellular amide metabolic process	0.789673870378276	1	1	16	17	918
GO:0006367 transcription initiation from RNA polymerase II promoter	2	1	1.695	0.015	Biological Process	GO:0006367	transcription initiation from RNA polymerase II promoter	0.790084662784822	1	2	0	2	134
GO:0015994 chlorophyll metabolic process	2	1	1.695	0.015	Biological Process	GO:0015994	chlorophyll metabolic process	0.790084662784822	1	0	2	2	134
GO:0043069 negative regulation of programmed cell death	2	1	1.695	0.015	Biological Process	GO:0043069	negative regulation of programmed cell death	0.790084662784822	1	0	2	2	134
GO:0009165 nucleotide biosynthetic process	5	1	4.237	0.016	Biological Process	GO:0009165	nucleotide biosynthetic process	0.79237861329402	1	0	5	5	304
GO:1901293 nucleoside phosphate biosynthetic process	5	1	4.237	0.016	Biological Process	GO:1901293	nucleoside phosphate biosynthetic process	0.794758987289819	1	0	5	5	305
GO:0005667 transcription regulator complex	2	1	2.597	0.011	Cellular Component	GO:0005667	transcription regulator complex	0.794823670870808	1	2	0	2	177
GO:0031669 cellular response to nutrient levels	3	1	2.542	0.015	Biological Process	GO:0031669	cellular response to nutrient levels	0.795114740453605	1	0	3	3	194
GO:0009507 chloroplast	1	1	1.299	0.011	Cellular Component	GO:0009507	chloroplast	0.795961610379356	1	0	1	1	95
GO:0007166 cell surface receptor signaling pathway	4	1	3.390	0.016	Biological Process	GO:0007166	cell surface receptor signaling pathway	0.796965477609756	1	1	3	4	251
GO:0016999 antibiotic metabolic process	1	1	0.847	0.014	Biological Process	GO:0016999	antibiotic metabolic process	0.798046359205382	1	0	1	1	73
GO:0098781 ncRNA transcription	1	1	0.847	0.014	Biological Process	GO:0098781	ncRNA transcription	0.798046359205382	1	1	0	1	73
GO:0031968 organelle outer membrane	1	1	1.299	0.010	Cellular Component	GO:0031968	organelle outer membrane	0.799382240904239	1	0	1	1	96
GO:0098800 inner mitochondrial membrane protein complex	1	1	1.299	0.010	Cellular Component	GO:0098800	inner mitochondrial membrane protein complex	0.799382240904239	1	0	1	1	96
GO:0033013 tetrapyrrole metabolic process	4	1	3.390	0.016	Biological Process	GO:0033013	tetrapyrrole metabolic process	0.799518663353804	1	1	3	4	252
GO:0006399 tRNA metabolic process	6	1	5.085	0.017	Biological Process	GO:0006399	tRNA metabolic process	0.801592947058726	1	2	4	6	362
GO:0009791 post-embryonic development	4	1	3.390	0.016	Biological Process	GO:0009791	post-embryonic development	0.802046265697038	1	0	4	4	253
GO:0002684 positive regulation of immune system process	1	1	0.847	0.014	Biological Process	GO:0002684	positive regulation of immune system process	0.802453707016324	1	0	1	1	74
GO:0034293 sexual sporulation	1	1	0.847	0.014	Biological Process	GO:0034293	sexual sporulation	0.802453707016324	1	1	0	1	74
GO:0043935 sexual sporulation resulting in formation of a cellular spore	1	1	0.847	0.014	Biological Process	GO:0043935	sexual sporulation resulting in formation of a cellular spore	0.802453707016324	1	1	0	1	74
GO:1903829 positive regulation of cellular protein localization	1	1	0.847	0.014	Biological Process	GO:1903829	positive regulation of cellular protein localization	0.802453707016324	1	0	1	1	74
GO:0009898 cytoplasmic side of plasma membrane	1	1	1.299	0.010	Cellular Component	GO:0009898	cytoplasmic side of plasma membrane	0.80274625820615	1	0	1	1	97
GO:0045840 positive regulation of mitotic nuclear division	1	1	0.847	0.013	Biological Process	GO:0045840	positive regulation of mitotic nuclear division	0.806765668276419	1	1	0	1	75
GO:0072503 cellular divalent inorganic cation homeostasis	1	1	0.847	0.013	Biological Process	GO:0072503	cellular divalent inorganic cation homeostasis	0.806765668276419	1	0	1	1	75
GO:0016311 dephosphorylation	2	1	1.695	0.014	Biological Process	GO:0016311	dephosphorylation	0.806854656206979	1	1	1	2	139
GO:0071554 cell wall organization or biogenesis	4	1	3.390	0.016	Biological Process	GO:0071554	cell wall organization or biogenesis	0.807025228559209	1	2	2	4	255
GO:0021700 developmental maturation	1	1	0.847	0.013	Biological Process	GO:0021700	developmental maturation	0.810984290134584	1	0	1	1	76
GO:0072525 pyridine-containing compound biosynthetic process	1	1	0.847	0.013	Biological Process	GO:0072525	pyridine-containing compound biosynthetic process	0.810984290134584	1	0	1	1	76
GO:0000323 lytic vacuole	3	1	3.896	0.011	Cellular Component	GO:0000323	lytic vacuole	0.811554895814506	1	1	2	3	261
GO:0005935 cellular bud neck	1	1	1.299	0.010	Cellular Component	GO:0005935	cellular bud neck	0.812507804970665	1	1	0	1	100
GO:0009064 glutamine family amino acid metabolic process	2	1	1.695	0.014	Biological Process	GO:0009064	glutamine family amino acid metabolic process	0.8132255092237	1	1	1	2	141
GO:0006928 movement of cell or subcellular component	4	1	3.390	0.016	Biological Process	GO:0006928	movement of cell or subcellular component	0.814305032950556	1	2	2	4	258
GO:0046916 cellular transition metal ion homeostasis	1	1	0.847	0.013	Biological Process	GO:0046916	cellular transition metal ion homeostasis	0.815111576175317	1	0	1	1	77
GO:0048732 gland development	1	1	0.847	0.013	Biological Process	GO:0048732	gland development	0.815111576175317	1	0	1	1	77
GO:0046148 pigment biosynthetic process	3	1	2.542	0.015	Biological Process	GO:0046148	pigment biosynthetic process	0.817228538821029	1	0	3	3	202
GO:0051239 regulation of multicellular organismal process	6	1	5.085	0.016	Biological Process	GO:0051239	regulation of multicellular organismal process	0.818234855559834	1	1	5	6	370
GO:0042157 lipoprotein metabolic process	1	1	0.847	0.013	Biological Process	GO:0042157	lipoprotein metabolic process	0.819149487337877	1	0	1	1	78
GO:0046488 phosphatidylinositol metabolic process	1	1	0.847	0.013	Biological Process	GO:0046488	phosphatidylinositol metabolic process	0.819149487337877	1	0	1	1	78
GO:0072507 divalent inorganic cation homeostasis	1	1	0.847	0.013	Biological Process	GO:0072507	divalent inorganic cation homeostasis	0.819149487337877	1	0	1	1	78
GO:0032259 methylation	3	1	2.542	0.015	Biological Process	GO:0032259	methylation	0.822434004196239	1	0	3	3	204
GO:0009411 response to UV	1	1	0.847	0.013	Biological Process	GO:0009411	response to UV	0.823099942816242	1	0	1	1	79
GO:0061061 muscle structure development	1	1	0.847	0.013	Biological Process	GO:0061061	muscle structure development	0.823099942816242	1	1	0	1	79
GO:0016607 nuclear speck	1	1	1.299	0.010	Cellular Component	GO:0016607	nuclear speck	0.824785047432604	1	0	1	1	104
GO:0002252 immune effector process	2	1	1.695	0.014	Biological Process	GO:0002252	immune effector process	0.82541212723683	1	1	1	2	145
GO:0010038 response to metal ion	2	1	1.695	0.014	Biological Process	GO:0010038	response to metal ion	0.82541212723683	1	0	2	2	145
GO:0030435 sporulation resulting in formation of a cellular spore	2	1	1.695	0.014	Biological Process	GO:0030435	sporulation resulting in formation of a cellular spore	0.82541212723683	1	1	1	2	145
GO:0009142 nucleoside triphosphate biosynthetic process	1	1	0.847	0.013	Biological Process	GO:0009142	nucleoside triphosphate biosynthetic process	0.826964820940235	1	0	1	1	80
GO:0035967 cellular response to topologically incorrect protein	1	1	0.847	0.013	Biological Process	GO:0035967	cellular response to topologically incorrect protein	0.826964820940235	1	0	1	1	80
GO:0043068 positive regulation of programmed cell death	1	1	0.847	0.013	Biological Process	GO:0043068	positive regulation of programmed cell death	0.826964820940235	1	0	1	1	80
GO:0051701 biological process involved in interaction with host	1	1	0.847	0.013	Biological Process	GO:0051701	biological process involved in interaction with host	0.826964820940235	1	1	0	1	80
GO:0071478 cellular response to radiation	1	1	0.847	0.013	Biological Process	GO:0071478	cellular response to radiation	0.826964820940235	1	0	1	1	80
GO:0031668 cellular response to extracellular stimulus	3	1	2.542	0.014	Biological Process	GO:0031668	cellular response to extracellular stimulus	0.830007832275899	1	0	3	3	207
GO:0050801 ion homeostasis	3	1	2.542	0.014	Biological Process	GO:0050801	ion homeostasis	0.830007832275899	1	1	2	3	207
GO:0006470 protein dephosphorylation	1	1	0.847	0.012	Biological Process	GO:0006470	protein dephosphorylation	0.830745960038207	1	0	1	1	81
GO:0016226 iron-sulfur cluster assembly	1	1	0.847	0.012	Biological Process	GO:0016226	iron-sulfur cluster assembly	0.830745960038207	1	0	1	1	81
GO:0030258 lipid modification	1	1	0.847	0.012	Biological Process	GO:0030258	lipid modification	0.830745960038207	1	0	1	1	81
GO:0031163 metallo-sulfur cluster assembly	1	1	0.847	0.012	Biological Process	GO:0031163	metallo-sulfur cluster assembly	0.830745960038207	1	0	1	1	81
GO:0032505 reproduction of a single-celled organism	2	1	1.695	0.014	Biological Process	GO:0032505	reproduction of a single-celled organism	0.831236190086682	1	2	0	2	147
GO:0006400 tRNA modification	3	1	2.542	0.014	Biological Process	GO:0006400	tRNA modification	0.832470934610818	1	1	2	3	208
GO:0006875 cellular metal ion homeostasis	2	1	1.695	0.014	Biological Process	GO:0006875	cellular metal ion homeostasis	0.834082717341467	1	0	2	2	148
GO:0007169 transmembrane receptor protein tyrosine kinase signaling pathway	1	1	0.847	0.012	Biological Process	GO:0007169	transmembrane receptor protein tyrosine kinase signaling pathway	0.834445159281677	1	1	0	1	82
GO:0009070 serine family amino acid biosynthetic process	1	1	0.847	0.012	Biological Process	GO:0009070	serine family amino acid biosynthetic process	0.834445159281677	1	0	1	1	82
GO:0009536 plastid	1	1	1.299	0.009	Cellular Component	GO:0009536	plastid	0.836268121244058	1	0	1	1	108
GO:0009968 negative regulation of signal transduction	3	1	2.542	0.014	Biological Process	GO:0009968	negative regulation of signal transduction	0.837306381509649	1	1	2	3	210
GO:0010243 response to organonitrogen compound	3	1	2.542	0.014	Biological Process	GO:0010243	response to organonitrogen compound	0.837306381509649	1	0	3	3	210
GO:0055082 cellular chemical homeostasis	3	1	2.542	0.014	Biological Process	GO:0055082	cellular chemical homeostasis	0.837306381509649	1	1	2	3	210
GO:0071496 cellular response to external stimulus	3	1	2.542	0.014	Biological Process	GO:0071496	cellular response to external stimulus	0.837306381509649	1	0	3	3	210
GO:0001101 response to acid chemical	1	1	0.847	0.012	Biological Process	GO:0001101	response to acid chemical	0.838064179512274	1	0	1	1	83
GO:0009084 glutamine family amino acid biosynthetic process	1	1	0.847	0.012	Biological Process	GO:0009084	glutamine family amino acid biosynthetic process	0.838064179512274	1	0	1	1	83
GO:0031505 fungal-type cell wall organization	1	1	0.847	0.012	Biological Process	GO:0031505	fungal-type cell wall organization	0.838064179512274	1	1	0	1	83
GO:0043687 post-translational protein modification	1	1	0.847	0.012	Biological Process	GO:0043687	post-translational protein modification	0.838064179512274	1	0	1	1	83
GO:0048598 embryonic morphogenesis	1	1	0.847	0.012	Biological Process	GO:0048598	embryonic morphogenesis	0.838064179512274	1	0	1	1	83
GO:0046434 organophosphate catabolic process	1	1	0.847	0.012	Biological Process	GO:0046434	organophosphate catabolic process	0.841604744051379	1	1	0	1	84
GO:0055076 transition metal ion homeostasis	1	1	0.847	0.012	Biological Process	GO:0055076	transition metal ion homeostasis	0.841604744051379	1	0	1	1	84
GO:0006694 steroid biosynthetic process	1	1	0.847	0.012	Biological Process	GO:0006694	steroid biosynthetic process	0.845068539492806	1	0	1	1	85
GO:0007186 G protein-coupled receptor signaling pathway	1	1	0.847	0.012	Biological Process	GO:0007186	G protein-coupled receptor signaling pathway	0.845068539492806	1	0	1	1	85
GO:0031647 regulation of protein stability	1	1	0.847	0.012	Biological Process	GO:0031647	regulation of protein stability	0.845068539492806	1	0	1	1	85
GO:0045165 cell fate commitment	1	1	0.847	0.012	Biological Process	GO:0045165	cell fate commitment	0.845068539492806	1	1	0	1	85
GO:0051785 positive regulation of nuclear division	1	1	0.847	0.012	Biological Process	GO:0051785	positive regulation of nuclear division	0.845068539492806	1	1	0	1	85
GO:0098754 detoxification	1	1	0.847	0.012	Biological Process	GO:0098754	detoxification	0.845068539492806	1	0	1	1	85
GO:0044262 cellular carbohydrate metabolic process	4	1	3.390	0.015	Biological Process	GO:0044262	cellular carbohydrate metabolic process	0.847435282410461	1	0	4	4	273
GO:0045229 external encapsulating structure organization	2	1	1.695	0.013	Biological Process	GO:0045229	external encapsulating structure organization	0.847680785799959	1	2	0	2	153
GO:0006887 exocytosis	2	1	1.695	0.013	Biological Process	GO:0006887	exocytosis	0.850277038160864	1	1	1	2	154
GO:0044089 positive regulation of cellular component biogenesis	2	1	1.695	0.013	Biological Process	GO:0044089	positive regulation of cellular component biogenesis	0.850277038160864	1	2	0	2	154
GO:0007265 Ras protein signal transduction	1	1	0.847	0.011	Biological Process	GO:0007265	Ras protein signal transduction	0.851772390460243	1	1	0	1	87
GO:0051049 regulation of transport	4	1	3.390	0.014	Biological Process	GO:0051049	regulation of transport	0.853435855429796	1	2	2	4	276
GO:0098562 cytoplasmic side of membrane	1	1	1.299	0.009	Cellular Component	GO:0098562	cytoplasmic side of membrane	0.854603335165321	1	0	1	1	115
GO:0001932 regulation of protein phosphorylation	3	1	2.542	0.014	Biological Process	GO:0001932	regulation of protein phosphorylation	0.85547527701402	1	2	1	3	218
GO:0009306 protein secretion	3	1	2.542	0.014	Biological Process	GO:0009306	protein secretion	0.85547527701402	1	2	1	3	218
GO:0023057 negative regulation of signaling	3	1	2.542	0.014	Biological Process	GO:0023057	negative regulation of signaling	0.85547527701402	1	1	2	3	218
GO:0035592 establishment of protein localization to extracellular region	3	1	2.542	0.014	Biological Process	GO:0035592	establishment of protein localization to extracellular region	0.85547527701402	1	2	1	3	218
GO:0071692 protein localization to extracellular region	3	1	2.542	0.014	Biological Process	GO:0071692	protein localization to extracellular region	0.85547527701402	1	2	1	3	218
GO:0035966 response to topologically incorrect protein	1	1	0.847	0.011	Biological Process	GO:0035966	response to topologically incorrect protein	0.858188519700936	1	0	1	1	89
GO:0099503 secretory vesicle	1	1	1.299	0.009	Cellular Component	GO:0099503	secretory vesicle	0.859459006221914	1	1	0	1	117
GO:0010648 negative regulation of cell communication	3	1	2.542	0.014	Biological Process	GO:0010648	negative regulation of cell communication	0.859734505834692	1	1	2	3	220
GO:0005996 monosaccharide metabolic process	2	1	1.695	0.013	Biological Process	GO:0005996	monosaccharide metabolic process	0.860267545203642	1	1	1	2	158
GO:0030261 chromosome condensation	2	1	1.695	0.013	Biological Process	GO:0030261	chromosome condensation	0.860267545203642	1	0	2	2	158
GO:0055065 metal ion homeostasis	2	1	1.695	0.013	Biological Process	GO:0055065	metal ion homeostasis	0.860267545203642	1	0	2	2	158
GO:0051130 positive regulation of cellular component organization	5	1	4.237	0.015	Biological Process	GO:0051130	positive regulation of cellular component organization	0.860299021524128	1	4	1	5	337
GO:0002119 nematode larval development	1	1	0.847	0.011	Biological Process	GO:0002119	nematode larval development	0.861292536520689	1	0	1	1	90
GO:0000322 storage vacuole	2	1	2.597	0.010	Cellular Component	GO:0000322	storage vacuole	0.861435252218988	1	0	2	2	207
GO:0000324 fungal-type vacuole	2	1	2.597	0.010	Cellular Component	GO:0000324	fungal-type vacuole	0.861435252218988	1	0	2	2	207
GO:0010562 positive regulation of phosphorus metabolic process	2	1	1.695	0.013	Biological Process	GO:0010562	positive regulation of phosphorus metabolic process	0.862669015398793	1	1	1	2	159
GO:0030447 filamentous growth	2	1	1.695	0.013	Biological Process	GO:0030447	filamentous growth	0.862669015398793	1	1	1	2	159
GO:0045937 positive regulation of phosphate metabolic process	2	1	1.695	0.013	Biological Process	GO:0045937	positive regulation of phosphate metabolic process	0.862669015398793	1	1	1	2	159
GO:0010608 posttranscriptional regulation of gene expression	4	1	3.390	0.014	Biological Process	GO:0010608	posttranscriptional regulation of gene expression	0.862997587687947	1	1	3	4	281
GO:0010942 positive regulation of cell death	1	1	0.847	0.011	Biological Process	GO:0010942	positive regulation of cell death	0.864329174867731	1	0	1	1	91
GO:0016579 protein deubiquitination	1	1	0.847	0.011	Biological Process	GO:0016579	protein deubiquitination	0.864329174867731	1	0	1	1	91
GO:0009314 response to radiation	2	1	1.695	0.013	Biological Process	GO:0009314	response to radiation	0.865033000380863	1	0	2	2	160
GO:0022603 regulation of anatomical structure morphogenesis	2	1	1.695	0.013	Biological Process	GO:0022603	regulation of anatomical structure morphogenesis	0.865033000380863	1	0	2	2	160
GO:0031334 positive regulation of protein-containing complex assembly	1	1	0.847	0.011	Biological Process	GO:0031334	positive regulation of protein-containing complex assembly	0.867299885085881	1	1	0	1	92
GO:0050776 regulation of immune response	1	1	0.847	0.011	Biological Process	GO:0050776	regulation of immune response	0.867299885085881	1	0	1	1	92
GO:0005933 cellular bud	1	1	1.299	0.008	Cellular Component	GO:0005933	cellular bud	0.868695190233614	1	1	0	1	121
GO:1901565 organonitrogen compound catabolic process	11	1	9.322	0.016	Biological Process	GO:1901565	organonitrogen compound catabolic process	0.868911085115832	1	4	7	11	669
GO:0043604 amide biosynthetic process	13	1	11.017	0.017	Biological Process	GO:0043604	amide biosynthetic process	0.86931863746507	1	1	12	13	774
GO:0035295 tube development	2	1	1.695	0.012	Biological Process	GO:0035295	tube development	0.869650444758684	1	0	2	2	162
GO:0043254 regulation of protein-containing complex assembly	2	1	1.695	0.012	Biological Process	GO:0043254	regulation of protein-containing complex assembly	0.869650444758684	1	1	1	2	162
GO:0001558 regulation of cell growth	1	1	0.847	0.011	Biological Process	GO:0001558	regulation of cell growth	0.870206086563213	1	1	0	1	93
GO:0006486 protein glycosylation	1	1	0.847	0.011	Biological Process	GO:0006486	protein glycosylation	0.870206086563213	1	0	1	1	93
GO:0006817 phosphate ion transport	1	1	0.847	0.011	Biological Process	GO:0006817	phosphate ion transport	0.870206086563213	1	0	1	1	93
GO:0010506 regulation of autophagy	1	1	0.847	0.011	Biological Process	GO:0010506	regulation of autophagy	0.870206086563213	1	0	1	1	93
GO:0032434 regulation of proteasomal ubiquitin-dependent protein catabolic process	1	1	0.847	0.011	Biological Process	GO:0032434	regulation of proteasomal ubiquitin-dependent protein catabolic process	0.870206086563213	1	1	0	1	93
GO:0043413 macromolecule glycosylation	1	1	0.847	0.011	Biological Process	GO:0043413	macromolecule glycosylation	0.870206086563213	1	0	1	1	93
GO:0007267 cell-cell signaling	2	1	1.695	0.012	Biological Process	GO:0007267	cell-cell signaling	0.871904861025731	1	1	1	2	163
GO:0008202 steroid metabolic process	1	1	0.847	0.011	Biological Process	GO:0008202	steroid metabolic process	0.873049168387149	1	0	1	1	94
GO:0044242 cellular lipid catabolic process	1	1	0.847	0.011	Biological Process	GO:0044242	cellular lipid catabolic process	0.873049168387149	1	1	0	1	94
GO:0032446 protein modification by small protein conjugation	3	1	2.542	0.013	Biological Process	GO:0032446	protein modification by small protein conjugation	0.873796228557684	1	1	2	3	227
GO:0071310 cellular response to organic substance	6	1	5.085	0.015	Biological Process	GO:0071310	cellular response to organic substance	0.874167404965997	1	1	5	6	402
GO:0022900 electron transport chain	1	1	0.847	0.011	Biological Process	GO:0022900	electron transport chain	0.875830489985796	1	0	1	1	95
GO:0043624 cellular protein complex disassembly	1	1	0.847	0.011	Biological Process	GO:0043624	cellular protein complex disassembly	0.875830489985796	1	0	1	1	95
GO:0048638 regulation of developmental growth	1	1	0.847	0.011	Biological Process	GO:0048638	regulation of developmental growth	0.875830489985796	1	0	1	1	95
GO:0040007 growth	6	1	5.085	0.015	Biological Process	GO:0040007	growth	0.877135443148707	1	2	4	6	404
GO:0006810 transport	34	1	28.814	0.019	Biological Process	GO:0006810	transport	0.878071227750235	1	10	24	34	1829
GO:0003712 transcription coregulator activity	2	1	1.587	0.013	Molecular Function	GO:0003712	transcription coregulator activity	0.878251733326245	1	2	0	2	159
GO:0003008 system process	2	1	1.695	0.012	Biological Process	GO:0003008	system process	0.878456556128685	1	0	2	2	166
GO:0030001 metal ion transport	4	1	3.390	0.014	Biological Process	GO:0030001	metal ion transport	0.878883369345793	1	1	3	4	290
GO:0016485 protein processing	1	1	0.847	0.010	Biological Process	GO:0016485	protein processing	0.881213145677237	1	0	1	1	97
GO:0051129 negative regulation of cellular component organization	3	1	2.542	0.013	Biological Process	GO:0051129	negative regulation of cellular component organization	0.881265370107854	1	1	2	3	231
GO:0006790 sulfur compound metabolic process	8	1	6.780	0.015	Biological Process	GO:0006790	sulfur compound metabolic process	0.881467604282496	1	1	7	8	518
GO:0009150 purine ribonucleotide metabolic process	5	1	4.237	0.014	Biological Process	GO:0009150	purine ribonucleotide metabolic process	0.883001276403675	1	0	5	5	351
GO:0009101 glycoprotein biosynthetic process	1	1	0.847	0.010	Biological Process	GO:0009101	glycoprotein biosynthetic process	0.883817055915039	1	0	1	1	98
GO:0046474 glycerophospholipid biosynthetic process	1	1	0.847	0.010	Biological Process	GO:0046474	glycerophospholipid biosynthetic process	0.883817055915039	1	0	1	1	98
GO:0048471 perinuclear region of cytoplasm	1	1	1.299	0.008	Cellular Component	GO:0048471	perinuclear region of cytoplasm	0.88540714032237	1	0	1	1	129
GO:0048812 neuron projection morphogenesis	1	1	0.847	0.010	Biological Process	GO:0048812	neuron projection morphogenesis	0.88636435940854	1	0	1	1	99
GO:0048858 cell projection morphogenesis	1	1	0.847	0.010	Biological Process	GO:0048858	cell projection morphogenesis	0.88636435940854	1	0	1	1	99
GO:0120039 plasma membrane bounded cell projection morphogenesis	1	1	0.847	0.010	Biological Process	GO:0120039	plasma membrane bounded cell projection morphogenesis	0.88636435940854	1	0	1	1	99
GO:2000058 regulation of ubiquitin-dependent protein catabolic process	1	1	0.847	0.010	Biological Process	GO:2000058	regulation of ubiquitin-dependent protein catabolic process	0.88636435940854	1	1	0	1	99
GO:0046165 alcohol biosynthetic process	2	1	1.695	0.012	Biological Process	GO:0046165	alcohol biosynthetic process	0.886715832926512	1	0	2	2	170
GO:0042802 identical protein binding	5	1	3.968	0.015	Molecular Function	GO:0042802	identical protein binding	0.886810251449146	1	2	3	5	339
GO:0005774 vacuolar membrane	2	1	2.597	0.009	Cellular Component	GO:0005774	vacuolar membrane	0.888365215200385	1	0	2	2	223
GO:0030674 protein-macromolecule adaptor activity	1	1	0.794	0.010	Molecular Function	GO:0030674	protein-macromolecule adaptor activity	0.889332605361551	1	1	0	1	96
GO:0009967 positive regulation of signal transduction	2	1	1.695	0.012	Biological Process	GO:0009967	positive regulation of signal transduction	0.890649514390375	1	1	1	2	172
GO:0030003 cellular cation homeostasis	2	1	1.695	0.012	Biological Process	GO:0030003	cellular cation homeostasis	0.890649514390375	1	0	2	2	172
GO:0006869 lipid transport	1	1	0.847	0.010	Biological Process	GO:0006869	lipid transport	0.891294001239745	1	0	1	1	101
GO:0005216 ion channel activity	1	1	0.794	0.010	Molecular Function	GO:0005216	ion channel activity	0.891863293514807	1	0	1	1	97
GO:0010557 positive regulation of macromolecule biosynthetic process	7	1	5.932	0.015	Biological Process	GO:0010557	positive regulation of macromolecule biosynthetic process	0.893227173880208	1	3	4	7	472
GO:0022413 reproductive process in single-celled organism	1	1	0.847	0.010	Biological Process	GO:0022413	reproductive process in single-celled organism	0.893678702458133	1	1	0	1	102
GO:0070646 protein modification by small protein removal	1	1	0.847	0.010	Biological Process	GO:0070646	protein modification by small protein removal	0.893678702458133	1	0	1	1	102
GO:0012505 endomembrane system	14	1	18.182	0.013	Cellular Component	GO:0012505	endomembrane system	0.894232639307773	1	5	9	14	1099
GO:0000976 transcription cis-regulatory region binding	1	1	0.794	0.010	Molecular Function	GO:0000976	transcription cis-regulatory region binding	0.894336559990962	1	0	1	1	98
GO:0014070 response to organic cyclic compound	2	1	1.695	0.011	Biological Process	GO:0014070	response to organic cyclic compound	0.894457292407189	1	0	2	2	174
GO:0006163 purine nucleotide metabolic process	5	1	4.237	0.014	Biological Process	GO:0006163	purine nucleotide metabolic process	0.894521725111106	1	0	5	5	359
GO:0098797 plasma membrane protein complex	1	1	1.299	0.007	Cellular Component	GO:0098797	plasma membrane protein complex	0.894766871730063	1	1	0	1	134
GO:0061136 regulation of proteasomal protein catabolic process	1	1	0.847	0.010	Biological Process	GO:0061136	regulation of proteasomal protein catabolic process	0.896011523787612	1	1	0	1	103
GO:0120036 plasma membrane bounded cell projection organization	2	1	1.695	0.011	Biological Process	GO:0120036	plasma membrane bounded cell projection organization	0.896315055170325	1	1	1	2	175
GO:0033014 tetrapyrrole biosynthetic process	3	1	2.542	0.012	Biological Process	GO:0033014	tetrapyrrole biosynthetic process	0.898260999217489	1	1	2	3	241
GO:0002009 morphogenesis of an epithelium	1	1	0.847	0.010	Biological Process	GO:0002009	morphogenesis of an epithelium	0.898293584452121	1	0	1	1	104
GO:0009069 serine family amino acid metabolic process	1	1	0.847	0.010	Biological Process	GO:0009069	serine family amino acid metabolic process	0.898293584452121	1	0	1	1	104
GO:0019751 polyol metabolic process	1	1	0.847	0.010	Biological Process	GO:0019751	polyol metabolic process	0.898293584452121	1	0	1	1	104
GO:0032940 secretion by cell	5	1	4.237	0.014	Biological Process	GO:0032940	secretion by cell	0.899910825820747	1	3	2	5	363
GO:0090407 organophosphate biosynthetic process	7	1	5.932	0.015	Biological Process	GO:0090407	organophosphate biosynthetic process	0.900457049231297	1	1	6	7	478
GO:0042325 regulation of phosphorylation	3	1	2.542	0.012	Biological Process	GO:0042325	regulation of phosphorylation	0.901388511132671	1	2	1	3	243
GO:0048699 generation of neurons	3	1	2.542	0.012	Biological Process	GO:0048699	generation of neurons	0.901388511132671	1	0	3	3	243
GO:0008237 metallopeptidase activity	1	1	0.794	0.010	Molecular Function	GO:0008237	metallopeptidase activity	0.901424612805936	1	0	1	1	101
GO:0060090 molecular adaptor activity	1	1	0.794	0.010	Molecular Function	GO:0060090	molecular adaptor activity	0.901424612805936	1	1	0	1	101
GO:0006897 endocytosis	2	1	1.695	0.011	Biological Process	GO:0006897	endocytosis	0.901708962381281	1	2	0	2	178
GO:0008654 phospholipid biosynthetic process	2	1	1.695	0.011	Biological Process	GO:0008654	phospholipid biosynthetic process	0.901708962381281	1	0	2	2	178
GO:0009100 glycoprotein metabolic process	1	1	0.847	0.009	Biological Process	GO:0009100	glycoprotein metabolic process	0.902709781481101	1	0	1	1	106
GO:0072524 pyridine-containing compound metabolic process	1	1	0.847	0.009	Biological Process	GO:0072524	pyridine-containing compound metabolic process	0.902709781481101	1	0	1	1	106
GO:1902533 positive regulation of intracellular signal transduction	1	1	0.847	0.009	Biological Process	GO:1902533	positive regulation of intracellular signal transduction	0.902709781481101	1	1	0	1	106
GO:0048646 anatomical structure formation involved in morphogenesis	4	1	3.390	0.013	Biological Process	GO:0048646	anatomical structure formation involved in morphogenesis	0.90324786992224	1	1	3	4	306
GO:0000329 fungal-type vacuole membrane	1	1	1.299	0.007	Cellular Component	GO:0000329	fungal-type vacuole membrane	0.903371239526253	1	0	1	1	139
GO:0006779 porphyrin-containing compound biosynthetic process	2	1	1.695	0.011	Biological Process	GO:0006779	porphyrin-containing compound biosynthetic process	0.903448537358941	1	0	2	2	179
GO:0090068 positive regulation of cell cycle process	2	1	1.695	0.011	Biological Process	GO:0090068	positive regulation of cell cycle process	0.903448537358941	1	1	1	2	179
GO:0098552 side of membrane	1	1	1.299	0.007	Cellular Component	GO:0098552	side of membrane	0.905006854948649	1	0	1	1	140
GO:0015267 channel activity	1	1	0.794	0.010	Molecular Function	GO:0015267	channel activity	0.905885815105278	1	0	1	1	103
GO:0022803 passive transmembrane transporter activity	1	1	0.794	0.010	Molecular Function	GO:0022803	passive transmembrane transporter activity	0.905885815105278	1	0	1	1	103
GO:1990837 sequence-specific double-stranded DNA binding	2	1	1.587	0.012	Molecular Function	GO:1990837	sequence-specific double-stranded DNA binding	0.906001330104513	1	0	2	2	173
GO:0098657 import into cell	2	1	1.695	0.011	Biological Process	GO:0098657	import into cell	0.906842572359161	1	1	1	2	181
GO:0006970 response to osmotic stress	1	1	0.847	0.009	Biological Process	GO:0006970	response to osmotic stress	0.906935777567587	1	0	1	1	108
GO:0045017 glycerolipid biosynthetic process	1	1	0.847	0.009	Biological Process	GO:0045017	glycerolipid biosynthetic process	0.906935777567587	1	0	1	1	108
GO:0009259 ribonucleotide metabolic process	5	1	4.237	0.014	Biological Process	GO:0009259	ribonucleotide metabolic process	0.907552272416809	1	0	5	5	369
GO:0016779 nucleotidyltransferase activity	3	1	2.381	0.013	Molecular Function	GO:0016779	nucleotidyltransferase activity	0.907716981790427	1	0	3	3	237
GO:0009055 electron transfer activity	1	1	0.794	0.010	Molecular Function	GO:0009055	electron transfer activity	0.908040710125582	1	0	1	1	104
GO:0019220 regulation of phosphate metabolic process	4	1	3.390	0.013	Biological Process	GO:0019220	regulation of phosphate metabolic process	0.908627406444518	1	2	2	4	310
GO:0051174 regulation of phosphorus metabolic process	4	1	3.390	0.013	Biological Process	GO:0051174	regulation of phosphorus metabolic process	0.908627406444518	1	2	2	4	310
GO:0009308 amine metabolic process	1	1	0.847	0.009	Biological Process	GO:0009308	amine metabolic process	0.908980002855566	1	1	0	1	109
GO:0032990 cell part morphogenesis	1	1	0.847	0.009	Biological Process	GO:0032990	cell part morphogenesis	0.908980002855566	1	0	1	1	109
GO:1903050 regulation of proteolysis involved in cellular protein catabolic process	1	1	0.847	0.009	Biological Process	GO:1903050	regulation of proteolysis involved in cellular protein catabolic process	0.908980002855566	1	1	0	1	109
GO:0004175 endopeptidase activity	2	1	1.587	0.011	Molecular Function	GO:0004175	endopeptidase activity	0.909449801883227	1	0	2	2	175
GO:1905368 peptidase complex	1	1	1.299	0.007	Cellular Component	GO:1905368	peptidase complex	0.909751504085212	1	1	0	1	143
GO:0006352 DNA-templated transcription, initiation	2	1	1.695	0.011	Biological Process	GO:0006352	DNA-templated transcription, initiation	0.910125816924584	1	2	0	2	183
GO:0055080 cation homeostasis	2	1	1.695	0.011	Biological Process	GO:0055080	cation homeostasis	0.911726888261347	1	0	2	2	184
GO:0032386 regulation of intracellular transport	1	1	0.847	0.009	Biological Process	GO:0032386	regulation of intracellular transport	0.912935823278179	1	0	1	1	111
GO:0032870 cellular response to hormone stimulus	1	1	0.847	0.009	Biological Process	GO:0032870	cellular response to hormone stimulus	0.912935823278179	1	0	1	1	111
GO:0048729 tissue morphogenesis	1	1	0.847	0.009	Biological Process	GO:0048729	tissue morphogenesis	0.912935823278179	1	0	1	1	111
GO:0046903 secretion	5	1	4.237	0.013	Biological Process	GO:0046903	secretion	0.91353129193807	1	3	2	5	374
GO:1903508 positive regulation of nucleic acid-templated transcription	5	1	4.237	0.013	Biological Process	GO:1903508	positive regulation of nucleic acid-templated transcription	0.91353129193807	1	3	2	5	374
GO:0140352 export from cell	5	1	4.237	0.013	Biological Process	GO:0140352	export from cell	0.915827534325605	1	3	2	5	376
GO:1902680 positive regulation of RNA biosynthetic process	5	1	4.237	0.013	Biological Process	GO:1902680	positive regulation of RNA biosynthetic process	0.915827534325605	1	3	2	5	376
GO:0050877 nervous system process	1	1	0.847	0.009	Biological Process	GO:0050877	nervous system process	0.916721113777061	1	0	1	1	113
GO:0031667 response to nutrient levels	3	1	2.542	0.012	Biological Process	GO:0031667	response to nutrient levels	0.917103608665931	1	0	3	3	254
GO:0009888 tissue development	4	1	3.390	0.013	Biological Process	GO:0009888	tissue development	0.917412883510227	1	2	2	4	317
GO:0006325 chromatin organization	5	1	4.237	0.013	Biological Process	GO:0006325	chromatin organization	0.918070700588915	1	1	4	5	378
GO:0019693 ribose phosphate metabolic process	5	1	4.237	0.013	Biological Process	GO:0019693	ribose phosphate metabolic process	0.918070700588915	1	0	5	5	378
GO:1901135 carbohydrate derivative metabolic process	10	1	8.475	0.015	Biological Process	GO:1901135	carbohydrate derivative metabolic process	0.918469534258502	1	0	10	10	662
GO:1903362 regulation of cellular protein catabolic process	1	1	0.847	0.009	Biological Process	GO:1903362	regulation of cellular protein catabolic process	0.918552101027724	1	1	0	1	114
GO:0051234 establishment of localization	34	1	28.814	0.018	Biological Process	GO:0051234	establishment of localization	0.91915981092513	1	10	24	34	1885
GO:0015103 inorganic anion transmembrane transporter activity	1	1	0.794	0.009	Molecular Function	GO:0015103	inorganic anion transmembrane transporter activity	0.919979753674071	1	0	1	1	110
GO:0060249 anatomical structure homeostasis	1	1	0.847	0.009	Biological Process	GO:0060249	anatomical structure homeostasis	0.920343165522455	1	0	1	1	115
GO:0010941 regulation of cell death	3	1	2.542	0.012	Biological Process	GO:0010941	regulation of cell death	0.920979067987118	1	0	3	3	257
GO:0006997 nucleus organization	1	1	0.847	0.009	Biological Process	GO:0006997	nucleus organization	0.922095170455978	1	0	1	1	116
GO:0007127 meiosis I	1	1	0.847	0.009	Biological Process	GO:0007127	meiosis I	0.922095170455978	1	0	1	1	116
GO:0008283 cell population proliferation	3	1	2.542	0.012	Biological Process	GO:0008283	cell population proliferation	0.922234056634607	1	1	2	3	258
GO:0006091 generation of precursor metabolites and energy	5	1	4.237	0.013	Biological Process	GO:0006091	generation of precursor metabolites and energy	0.922401553449524	1	0	5	5	382
GO:0005543 phospholipid binding	1	1	0.794	0.009	Molecular Function	GO:0005543	phospholipid binding	0.923607072575128	1	1	0	1	112
GO:0023056 positive regulation of signaling	2	1	1.695	0.010	Biological Process	GO:0023056	positive regulation of signaling	0.923613004829239	1	1	1	2	192
GO:0002164 larval development	1	1	0.847	0.009	Biological Process	GO:0002164	larval development	0.92380896051679	1	0	1	1	117
GO:0042273 ribosomal large subunit biogenesis	1	1	0.847	0.009	Biological Process	GO:0042273	ribosomal large subunit biogenesis	0.92380896051679	1	0	1	1	117
GO:0071852 fungal-type cell wall organization or biogenesis	1	1	0.847	0.009	Biological Process	GO:0071852	fungal-type cell wall organization or biogenesis	0.92380896051679	1	1	0	1	117
GO:0048585 negative regulation of response to stimulus	3	1	2.542	0.012	Biological Process	GO:0048585	negative regulation of response to stimulus	0.924690104628706	1	1	2	3	260
GO:0002181 cytoplasmic translation	2	1	1.695	0.010	Biological Process	GO:0002181	cytoplasmic translation	0.9249890436609	1	0	2	2	193
GO:0008092 cytoskeletal protein binding	2	1	1.587	0.011	Molecular Function	GO:0008092	cytoskeletal protein binding	0.924996159941042	1	1	1	2	185
GO:0043022 ribosome binding	1	1	0.794	0.009	Molecular Function	GO:0043022	ribosome binding	0.925359076371184	1	0	1	1	113
GO:1901700 response to oxygen-containing compound	4	1	3.390	0.012	Biological Process	GO:1901700	response to oxygen-containing compound	0.925444501618205	1	0	4	4	324
GO:2001251 negative regulation of chromosome organization	1	1	0.847	0.008	Biological Process	GO:2001251	negative regulation of chromosome organization	0.925485362280545	1	0	1	1	118
GO:0022008 neurogenesis	3	1	2.542	0.011	Biological Process	GO:0022008	neurogenesis	0.925891597426173	1	0	3	3	261
GO:0051321 meiotic cell cycle	5	1	4.237	0.013	Biological Process	GO:0051321	meiotic cell cycle	0.926531288122219	1	1	4	5	386
GO:0140097 catalytic activity, acting on DNA	4	1	3.175	0.013	Molecular Function	GO:0140097	catalytic activity, acting on DNA	0.928066152093669	1	0	4	4	313
GO:0070647 protein modification by small protein conjugation or removal	4	1	3.390	0.012	Biological Process	GO:0070647	protein modification by small protein conjugation or removal	0.928668929562841	1	1	3	4	327
GO:0071897 DNA biosynthetic process	1	1	0.847	0.008	Biological Process	GO:0071897	DNA biosynthetic process	0.928729218957723	1	0	1	1	120
GO:0001934 positive regulation of protein phosphorylation	1	1	0.847	0.008	Biological Process	GO:0001934	positive regulation of protein phosphorylation	0.930298239883654	1	1	0	1	121
GO:0006368 transcription elongation from RNA polymerase II promoter	1	1	0.847	0.008	Biological Process	GO:0006368	transcription elongation from RNA polymerase II promoter	0.930298239883654	1	0	1	1	121
GO:0031328 positive regulation of cellular biosynthetic process	7	1	5.932	0.014	Biological Process	GO:0031328	positive regulation of cellular biosynthetic process	0.930738353413913	1	3	4	7	508
GO:0031984 organelle subcompartment	6	1	7.792	0.010	Cellular Component	GO:0031984	organelle subcompartment	0.930861607821044	1	2	4	6	584
GO:0009991 response to extracellular stimulus	3	1	2.542	0.011	Biological Process	GO:0009991	response to extracellular stimulus	0.932742509928449	1	0	3	3	267
GO:0048878 chemical homeostasis	3	1	2.542	0.011	Biological Process	GO:0048878	chemical homeostasis	0.932742509928449	1	1	2	3	267
GO:0006508 proteolysis	9	1	7.627	0.014	Biological Process	GO:0006508	proteolysis	0.932789605563162	1	3	6	9	624
GO:0006518 peptide metabolic process	10	1	8.475	0.015	Biological Process	GO:0006518	peptide metabolic process	0.933083262170074	1	1	9	10	680
GO:0034504 protein localization to nucleus	1	1	0.847	0.008	Biological Process	GO:0034504	protein localization to nucleus	0.933334256738216	1	0	1	1	123
GO:0060341 regulation of cellular localization	2	1	1.695	0.010	Biological Process	GO:0060341	regulation of cellular localization	0.933991499156593	1	0	2	2	200
GO:0005794 Golgi apparatus	3	1	3.896	0.009	Cellular Component	GO:0005794	Golgi apparatus	0.934775526527683	1	2	1	3	350
GO:0008033 tRNA processing	3	1	2.542	0.011	Biological Process	GO:0008033	tRNA processing	0.934894740247643	1	1	2	3	269
GO:0006357 regulation of transcription by RNA polymerase II	7	1	5.932	0.014	Biological Process	GO:0006357	regulation of transcription by RNA polymerase II	0.934925269905583	1	2	5	7	513
GO:0072521 purine-containing compound metabolic process	5	1	4.237	0.013	Biological Process	GO:0072521	purine-containing compound metabolic process	0.935125640877376	1	0	5	5	395
GO:0043043 peptide biosynthetic process	9	1	7.627	0.014	Biological Process	GO:0043043	peptide biosynthetic process	0.935825315970701	1	1	8	9	628
[truncated: 424 more rows]
