# Supplementary material for: The TOR Signaling Pathway Governs Fungal Development, Virulence and Ustiloxin Biosynthesis in Ustilaginoidea virens
Source: J Fungi (Basel). 2025 Mar 21;11(4):239. doi: 10.3390/jof11040239 (PMC12028740; doi:10.3390/jof11040239)
Supplement: Supplementary file 1 [file jof-11-00239-s001.zip › Table S4.xls]

KEGG_A_class	KEGG_B_class	Pathway	CK-vs-Rapamycin (27)	All (1965)	Pvalue	Qvalue	Pathway ID	Genes	K_IDs
Metabolism	Global and overview maps	Metabolic pathways	23	885	1.764936e-05	0.0007059744	ko01100	ncbi_66060968(SUC1);ncbi_66061006(GSTU6);ncbi_66061423(mns1B);ncbi_66061625(amdS);ncbi_66061813(SPCC1672.01);ncbi_66062092(cysD);ncbi_66062202(OXCT1);ncbi_66062290(OLE1);ncbi_66063429(SPAC56E4.03);ncbi_66064102(AMO);ncbi_66064228(pgaX);ncbi_66065485(DHG2);ncbi_66065486(rhmD);ncbi_66065498(INV*DC4);ncbi_66066125(AMDHD2);ncbi_66066625(mns1B);ncbi_66066660(MAL2);ncbi_66066774(pme1);ncbi_66066835(tal…	K01193+K00799+K01230+K01426+K04486+K17069+K01027+K00507+K00838+K00276+K01213+K18337+K12661+K01193+K01443+K01230+K01182+K01051+K00616+K09484+K01176+K00826+K15371
Metabolism	Carbohydrate metabolism	Starch and sucrose metabolism	4	38	0.001517999	0.0219550000	ko00500	ncbi_66060968(SUC1);ncbi_66065498(INV*DC4);ncbi_66066660(MAL2);ncbi_66068391(amyS)	K01193+K01193+K01182+K01176
Metabolism	Amino acid metabolism	Phenylalanine metabolism	3	18	0.001646625	0.0219550000	ko00360	ncbi_66061625(amdS);ncbi_66063429(SPAC56E4.03);ncbi_66064102(AMO)	K01426+K00838+K00276
Metabolism	Carbohydrate metabolism	Galactose metabolism	3	20	0.002258563	0.0225856300	ko00052	ncbi_66060968(SUC1);ncbi_66065498(INV*DC4);ncbi_66066660(MAL2)	K01193+K01193+K01182
Metabolism	Global and overview maps	Biosynthesis of amino acids	5	118	0.01994584	0.1515493818	ko01230	ncbi_66061813(SPCC1672.01);ncbi_66062092(cysD);ncbi_66063429(SPAC56E4.03);ncbi_66066835(tal);ncbi_66068427(eca39)	K04486+K17069+K00838+K00616+K00826
Metabolism	Amino acid metabolism	Phenylalanine, tyrosine and tryptophan biosynthesis	2	18	0.02429911	0.1515493818	ko00400	ncbi_66063429(SPAC56E4.03);ncbi_66067954(qa-3)	K00838+K09484
Metabolism	Amino acid metabolism	Cysteine and methionine metabolism	3	48	0.02652417	0.1515493818	ko00270	ncbi_66062092(cysD);ncbi_66063429(SPAC56E4.03);ncbi_66068427(eca39)	K17069+K00838+K00826
Metabolism	Amino acid metabolism	Tyrosine metabolism	2	21	0.03251959	0.1515493818	ko00350	ncbi_66063429(SPAC56E4.03);ncbi_66064102(AMO)	K00838+K00276
Metabolism	Carbohydrate metabolism	Pentose and glucuronate interconversions	2	23	0.03852519	0.1515493818	ko00040	ncbi_66064228(pgaX);ncbi_66066774(pme1)	K01213+K01051
Metabolism	Global and overview maps	Biosynthesis of secondary metabolites	9	354	0.04038852	0.1515493818	ko01110	ncbi_66060968(SUC1);ncbi_66061813(SPCC1672.01);ncbi_66062092(cysD);ncbi_66063429(SPAC56E4.03);ncbi_66064102(AMO);ncbi_66065498(INV*DC4);ncbi_66066835(tal);ncbi_66068391(amyS);ncbi_66068427(eca39)	K01193+K04486+K17069+K00838+K00276+K01193+K00616+K01176+K00826
Metabolism	Carbohydrate metabolism	Fructose and mannose metabolism	2	24	0.04167608	0.1515493818	ko00051	ncbi_66065485(DHG2);ncbi_66065486(rhmD)	K18337+K12661
Metabolism	Amino acid metabolism	Tryptophan metabolism	2	29	0.05879145	0.1808967692	ko00380	ncbi_66061625(amdS);ncbi_66063429(SPAC56E4.03)	K01426+K00838
Metabolism	Glycan biosynthesis and metabolism	Various types of N-glycan biosynthesis	2	29	0.05879145	0.1808967692	ko00513	ncbi_66061423(mns1B);ncbi_66066625(mns1B)	K01230+K01230
Metabolism	Amino acid metabolism	Valine, leucine and isoleucine degradation	2	33	0.07394733	0.2112780857	ko00280	ncbi_66062202(OXCT1);ncbi_66068427(eca39)	K01027+K00826
Metabolism	Glycan biosynthesis and metabolism	N-Glycan biosynthesis	2	37	0.09022159	0.2255539750	ko00510	ncbi_66061423(mns1B);ncbi_66066625(mns1B)	K01230+K01230
Metabolism	Global and overview maps	2-Oxocarboxylic acid metabolism	2	37	0.09022159	0.2255539750	ko01210	ncbi_66063429(SPAC56E4.03);ncbi_66068427(eca39)	K00838+K00826
Metabolism	Metabolism of other amino acids	Taurine and hypotaurine metabolism	1	9	0.1173068	0.2469616842	ko00430	ncbi_66068656(gdh-1)	K15371
Metabolism	Energy metabolism	Nitrogen metabolism	1	9	0.1173068	0.2469616842	ko00910	ncbi_66068656(gdh-1)	K15371
Genetic Information Processing	Folding, sorting and degradation	Sulfur relay system	1	9	0.1173068	0.2469616842	ko04122	ncbi_66063509(urm1)	K12161
Metabolism	Lipid metabolism	Glycerophospholipid metabolism	2	46	0.1301475	0.2602950000	ko00564	ncbi_66062071(Cel);ncbi_66066951(GDE1)	K01049+K18696
Metabolism	Metabolism of cofactors and vitamins	Ubiquinone and other terpenoid-quinone biosynthesis	1	11	0.1415136	0.2695497143	ko00130	ncbi_66063429(SPAC56E4.03)	K00838
Metabolism	Lipid metabolism	Biosynthesis of unsaturated fatty acids	1	12	0.153376	0.2788654545	ko01040	ncbi_66062290(OLE1)	K00507
Metabolism	Amino acid metabolism	Histidine metabolism	1	13	0.1650805	0.2870965217	ko00340	ncbi_66061813(SPCC1672.01)	K04486
Metabolism	Amino acid metabolism	Lysine biosynthesis	1	14	0.176629	0.2943816667	ko00300	ncbi_66063429(SPAC56E4.03)	K00838
Metabolism	Metabolism of other amino acids	beta-Alanine metabolism	1	15	0.1880237	0.2952096296	ko00410	ncbi_66064102(AMO)	K00276
Metabolism	Amino acid metabolism	Arginine biosynthesis	1	16	0.1992665	0.2952096296	ko00220	ncbi_66068656(gdh-1)	K15371
Metabolism	Carbohydrate metabolism	Butanoate metabolism	1	16	0.1992665	0.2952096296	ko00650	ncbi_66062202(OXCT1)	K01027
Metabolism	Amino acid metabolism	Valine, leucine and isoleucine biosynthesis	1	17	0.2103592	0.3005131429	ko00290	ncbi_66068427(eca39)	K00826
Metabolism	Energy metabolism	Sulfur metabolism	1	20	0.2427568	0.3348369655	ko00920	ncbi_66062092(cysD)	K17069
Metabolism	Carbohydrate metabolism	Pentose phosphate pathway	1	21	0.2532686	0.3376914667	ko00030	ncbi_66066835(tal)	K00616
Metabolism	Metabolism of cofactors and vitamins	Pantothenate and CoA biosynthesis	1	22	0.2636399	0.3401805161	ko00770	ncbi_66068427(eca39)	K00826
Metabolism	Amino acid metabolism	Alanine, aspartate and glutamate metabolism	1	26	0.3037549	0.3681877576	ko00250	ncbi_66068656(gdh-1)	K15371
Metabolism	Metabolism of other amino acids	Glutathione metabolism	1	26	0.3037549	0.3681877576	ko00480	ncbi_66061006(GSTU6)	K00799
Genetic Information Processing	Folding, sorting and degradation	Protein processing in endoplasmic reticulum	2	83	0.3170708	0.3691598857	ko04141	ncbi_66061423(mns1B);ncbi_66066625(mns1B)	K01230+K01230
Metabolism	Amino acid metabolism	Arginine and proline metabolism	1	28	0.3230149	0.3691598857	ko00330	ncbi_66061625(amdS)	K01426
Metabolism	Global and overview maps	Fatty acid metabolism	1	30	0.3417612	0.3797346667	ko01212	ncbi_66062290(OLE1)	K00507
Metabolism	Global and overview maps	Carbon metabolism	2	97	0.3884059	0.4198982703	ko01200	ncbi_66062092(cysD);ncbi_66066835(tal)	K17069+K00616
Metabolism	Amino acid metabolism	Glycine, serine and threonine metabolism	1	41	0.4362591	0.4555591795	ko00260	ncbi_66064102(AMO)	K00276
Metabolism	Carbohydrate metabolism	Amino sugar and nucleotide sugar metabolism	1	42	0.4441702	0.4555591795	ko00520	ncbi_66066125(AMDHD2)	K01443
Cellular Processes	Transport and catabolism	Autophagy - yeast	1	72	0.637507	0.6375070000	ko04138	ncbi_66064175(SUB1)	K01336
