# Supplementary material for: The TOR Signaling Pathway Governs Fungal Development, Virulence and Ustiloxin Biosynthesis in Ustilaginoidea virens
Source: J Fungi (Basel). 2025 Mar 21;11(4):239. doi: 10.3390/jof11040239 (PMC12028740; doi:10.3390/jof11040239)
Supplement: Supplementary file 1 [file jof-11-00239-s001.zip › Table S5.xlsx]

## Sheet: Sheet1
UV8b_00876	F	CTAGTCAAGTCCGCATCCTCC
	R	GAGGATTTGCAGGAGAGCGT
UV8b_01035	F	CAACGCCTACAGACCGAGTT
	R	AAGCAAGGGCCGTCATAGTC
UV8b_01424	F	GGTCTTACTGCCGTGTCCAA
	R	CACAACGCTCGGCTAAAGTG
UV8b_03324	F	ACCCGCCTCATCACAAGAAG
	R	GTAGAGCAGGCCGTTGTCTT
UV8b_07650	F	ACGACAAGCTGATCCTCGAC
	R	GACACGGGGCAGACAAAGTA
UV8b_00190	F	ACCACTGGACAAATCAGCCA
	R	AGCATCGTACTCAGCCAAGG
UV8b_04708	F	GTCCATGTTCTACGGTCGCA
	R	TCAGCTTTCCCAGCAAGTCC
UV8b_04720	F	GACTTGTTGCTTTCTCCGGC
	R	CGCGATAAAGTGGCAGGTTG
UV8b_05883	F	ATGGTGGAAAGAGGCAGTCG
	R	CTGGGGACTGTCGTACATGG
UV8b_06058	F	TCCTGCGTTCCAAATCCTCC
	R	GAAAGCTGCACGTAGGCATC
UV8b_07614	F	TGTGGAAGTTGACCCGGATG
	R	ACCGACCCAGGCTTGAATTT
UV8b_03450	F	CGCTTGACCTGACCTTTCTG
	R	CGGGATGTCGTCGCTAAAGG
UV8b_04707	F	GGATTGGACAAGGACAGCCA
	R	CTGGAACCTGCGATGACGAT
UV8b_01293	F	CACTCATCAGGACTCGTCGG
	R	CACATGGCGTTGCTACTTGG
UV8b_06209	F	TGTTCTCCATCTGCCGCTTC
	R	GATGCCCGACACCTTGAGTA
UV8b_07614	F	TGTGGAAGTTGACCCGGATG
	R	ACCGACCCAGGCTTGAATTT
UV8b_01512	F	CCACCTTCTGCGTCAACTCT
	R	TCGATAGCGTTGCGGTAGTC
UV8b_06020	F	ATCATGCAAAGCTCGGGTCA
	R	CGGGCATTTCTCCTCGATCA
UV8b_06021	F	CTTTGGAAGACGAAGCGCAG
	R	CCGGATGAGACCATCGCTAC
UV8b_06023	F	GCAAGTCGGGGGAATATGGT
	R	TCTGTCGAATCTTGCCGCTT
UV8b_06024	F	CGGGACGATTTACGACGACT
	R	TCTGACCAGTAAAGCCTGCG
UV8b_06025	F	GACGGCCACATGGATTCTCA
	R	GCCGCTTTTGTATTGGGGTC
UV8b_06026	F	TCAGGGTCTTATGCGGAGGA
	R	GCCAGTGTTTCGTTGCTCTG
UV8b_06027	F	ATGAAGTTTTCGCTCATCTCCATCT
	R	CAGAGGCACGCTTTGCCATT
UV8b_06028	F	TACTTTCACCCACCACCAGC
	R	AGAAGGTGGAGGAGCGTTTG
UV8b_06029	F	ATGTCTCGCTCTCGCTCTTG
	R	GTAAAGGGGTGGCCGTAGTC
UV8b_06030	F	CTACCTCACACCAAGGGCAG
	R	CTTTGCCCGATGCACATAGC
UV8b_06031	F	CCATTGTCTGCTCATTGCCG
	R	ACAGCAGCGTGAACTTGAGA
UV8b_01126	F	CCCATCTTCACCAACCGACA
	R	TGGTTAGCAGCACCGTTCAT
UV8b_01127	F	GCGCAGTACCCGTATCCTTT
	R	AACGAGGGTGTGGTTGAGAC
UV8b_01131	F	ATTGGAGACAGCGTCAAGCA
	R	CAGCGGCGGATTTGTATGTG
UV8b_01134	F	ACAAGGAATCGACCACGTCC
	R	AAGATGCACGGGGATACGAC
UV8b_01135	F	CTGCGTGCAGATTGTGTTCC
	R	GAGGCGAGAACCACCCAATC
UV8b_01136	F	ACCTCCCCATGTCGTTTGTC
	R	CTGCGATAAGACGAGGGCAA
UV8b_01137	F	TTCGACACGCTCAACAACCT
	R	ATCTCGCAAACACACTCCGT
UV8b_01138	F	GGCTTTGACGTGGTTGTGTC
	R	CCAACCATCCAAGAGGCCAA
UV8b_01139	F	GAACGGCCACGGAGAAGTAT
	R	TCCACAGCAGGGAAACATCC
α-tubulin	F	AGGTTGCGTTGAAGGAGGTT
	R	GAGGTGGAGTTGCCGATAAA
